# Supplementary material for: Comparative qualitative phosphoproteomics analysis identifies shared phosphorylation motifs and associated biological processes in evolutionary divergent plants
Source: J Proteomics. 2018 Jun 15;181:152–9. doi: 10.1016/j.jprot.2018.04.011 (PMC5971217; doi:10.1016/j.jprot.2018.04.011)
Supplement: Supplementary file 2 — All identified peptides from the four data sets used in this analysis. [file mmc2.xlsx]

## Sheet: At_PXD000421
Protein Group	Protein ID	Protein Accession	Peptide	Unique	-10lgP	Mass	Length	ppm	m/z	z	RT	Area	Scan	#Spec	Start	End	PTM	AScore
1	13	P10896|RCA_ARATH	R.VPIIC(+57.02)TGNDFSTLYAPLIR.D	N	121.07	2149.12	19	0.2	1075.57	2	93.85		F7:202406	118	278	296	Carbamidomethylation	C5:Carbamidomethylation:1000.00
1	13	P10896|RCA_ARATH	R.VQLAETYLSQAALGDANADAIGR.G	N	119.63	2346.18	23	-0.5	1174.1	2	76.84		F7:198358	101	410	432
1	13	P10896|RCA_ARATH	K.MGINPIMM(+15.99)SAGELESGNAGEPAK.L	N	113.72	2319.05	23	-2.2	1160.53	2	70.16		F22:630673	28	182	204	Oxidation (M)	M8:Oxidation (M):27.96
1	13	P10896|RCA_ARATH	K.M(+15.99)GINPIMMSAGELESGNAGEPAK.L	N	112.47	2319.05	23	-0.2	1160.53	2	72.29		F7:197178	58	182	204	Oxidation (M)	M1:Oxidation (M):31.96
1	13	P10896|RCA_ARATH	K.RVQLAETYLSQAALGDANADAIGRGTFYGK.G	N	111.71	3155.6	30	-0.2	1052.87	3	74.61		F22:631993	32	409	438
1	13	P10896|RCA_ARATH	K.MGINPIMMSAGELESGNAGEPAK.L	N	111.48	2303.06	23	-0.8	1152.54	2	77.65		F8:229177	80	182	204
1	13	P10896|RCA_ARATH	K.M(+15.99)GINPIM(+15.99)MSAGELESGNAGEPAK.L	N	108.24	2335.05	23	0.5	1168.53	2	64.79		F9:256820	54	182	204	Oxidation (M)	M1:Oxidation (M):95.63;M7:Oxidation (M):33.98
1	13	P10896|RCA_ARATH	K.GKMC(+57.02)C(+57.02)LFINDLDAGAGR.M	N	106.67	1896.86	17	-1.4	949.438	2	66.63		F8:226320	32	220	236	Carbamidomethylation	C4:Carbamidomethylation:1000.00;C5:Carbamidomethylation:1000.00
1	13	P10896|RCA_ARATH	K.M(+15.99)GINPIMM(+15.99)SAGELESGNAGEPAK.L	N	106.3	2335.05	23	-0.9	1168.53	2	65.42		F7:195374	14	182	204	Oxidation (M)	M1:Oxidation (M):55.13;M8:Oxidation (M):0.00
1	13	P10896|RCA_ARATH	R.GLAYDTSDDQQDITRGK.G	N	105.53	1881.87	17	-1.8	941.941	2	38.24		F10:280380	21	73	89
1	13	P10896|RCA_ARATH	K.RVQLAETYLSQAALGDANADAIGR.G	N	105.43	2502.28	24	-2	1252.15	2	69.23		F22:630407	55	409	432
1	13	P10896|RCA_ARATH	K.MGINPIM(+15.99)MSAGELESGNAGEPAK.L	N	105.23	2319.05	23	0.1	1160.53	2	69.61		F11:318810	38	182	204	Oxidation (M)	M7:Oxidation (M):30.46
1	13	P10896|RCA_ARATH	K.MGINPIM(+15.99)M(+15.99)SAGELESGNAGEPAK.L	N	103.71	2335.05	23	-1.9	1168.53	2	60.04		F10:286048	56	182	204	Oxidation (M)	M7:Oxidation (M):35.17;M8:Oxidation (M):43.91
1	13	P10896|RCA_ARATH	K.MC(+57.02)C(+57.02)LFINDLDAGAGR.M	N	103.23	1711.75	15	1.2	856.882	2	74.64		F7:197794	69	222	236	Carbamidomethylation	C2:Carbamidomethylation:1000.00;C3:Carbamidomethylation:1000.00
1	13	P10896|RCA_ARATH	R.VQLAETYLSQ(+.98)AALGDANADAIGR.G	N	103.18	2347.17	23	5.7	1174.6	2	80.52		F9:260917	9	410	432	Deamidation (NQ)	Q10:Deamidation (NQ):98.53
1	13	P10896|RCA_ARATH	K.M(+15.99)GINPIM(+15.99)M(+15.99)SAGELESGNAGEPAK.L	N	102.29	2351.04	23	0.4	1176.53	2	55.96		F20:566501	61	182	204	Oxidation (M)	M1:Oxidation (M):1000.00;M7:Oxidation (M):1000.00;M8:Oxidation (M):1000.00
1	13	P10896|RCA_ARATH	R.GLAYDTSDDQQDITR.G	N	102.05	1696.75	15	-1	849.384	2	42.19		F6:155216	81	73	87
1	13	P10896|RCA_ARATH	K.KGKMC(+57.02)C(+57.02)LFINDLDAGAGR.M	N	101.78	2024.96	18	0.8	1013.49	2	57.83		F16:449893	25	219	236	Carbamidomethylation	C5:Carbamidomethylation:1000.00;C6:Carbamidomethylation:1000.00
1	13	P10896|RCA_ARATH	M.GINPIMMSAGELESGNAGEPAK.L	N	101.73	2172.02	22	-0.1	1087.02	2	70.62		F6:163684	13	183	204
1	13	P10896|RCA_ARATH	G.INPIMMSAGELESGNAGEPAK.L	N	101.35	2115	21	-0.2	1058.51	2	69.4		F8:227033	12	184	204
1	13	P10896|RCA_ARATH	K.DEDIVTLVDQFPGQSIDFFGALR.A	N	101.25	2581.27	23	2.6	1291.65	2	121.66		F7:208008	82	327	349
1	13	P10896|RCA_ARATH	R.VQ(+.98)LAETYLSQAALGDANADAIGR.G	N	100.75	2347.17	23	1.9	1174.59	2	79.85		F7:199108	8	410	432	Deamidation (NQ)	Q2:Deamidation (NQ):85.91
1	13	P10896|RCA_ARATH	K.LMEYGNMLVMEQENVKR.V	N	99.83	2082.99	17	0.7	1042.5	2	66.14		F2:43845	36	393	409
1	13	P10896|RCA_ARATH	K.MGINPIMMSAGELESGNAGEPAKLIR.Q	N	99.23	2685.33	26	1.6	1343.67	2	82.2		F22:634162	45	182	207
1	13	P10896|RCA_ARATH	K.LM(+15.99)EYGNM(+15.99)LVMEQENVK.R	N	99.14	1958.88	16	-0.3	980.446	2	53.7		F7:192303	12	393	408	Oxidation (M)	M2:Oxidation (M):131.34;M7:Oxidation (M):40.63
1	13	P10896|RCA_ARATH	K.M(+15.99)C(+57.02)C(+57.02)LFINDLDAGAGR.M	N	98.83	1727.74	15	-0.9	864.878	2	69.47		F10:288507	62	222	236	Oxidation (M); Carbamidomethylation	M1:Oxidation (M):1000.00;C2:Carbamidomethylation:1000.00;C3:Carbamidomethylation:1000.00
1	13	P10896|RCA_ARATH	K.LM(+15.99)EYGNMLVMEQENVK.R	N	98.72	1942.88	16	-1.4	972.448	2	65.96		F10:287589	25	393	408	Oxidation (M)	M2:Oxidation (M):90.87
1	13	P10896|RCA_ARATH	R.VPIIC(+57.02)TGN(+.98)DFSTLYAPLIR.D	N	98.63	2150.11	19	1.7	1076.06	2	95.32		F18:517066	32	278	296	Carbamidomethylation; Deamidation (NQ)	C5:Carbamidomethylation:1000.00;N8:Deamidation (NQ):1000.00
1	13	P10896|RCA_ARATH	K.GAQQVNLPVPEGC(+57.02)TDPVAENFDPTAR.S	Y	98.36	2781.3	26	-1.5	1391.66	2	71.11		F10:288956	56	439	464	Carbamidomethylation	C13:Carbamidomethylation:1000.00
1	13	P10896|RCA_ARATH	R.GLAYDTSDDQ(+.98)QDITR.G	N	97.73	1697.74	15	1	849.877	2	43.81		F7:189709	21	73	87	Deamidation (NQ)	Q10:Deamidation (NQ):27.96
1	13	P10896|RCA_ARATH	G.INPIMM(+15.99)SAGELESGNAGEPAK.L	N	97.53	2130.99	21	-2.2	1066.5	2	61.36		F7:194309	3	184	204	Oxidation (M)	M6:Oxidation (M):27.96
1	13	P10896|RCA_ARATH	R.GLAYDTSDDQQ(+.98)DITR.G	N	97.41	1697.74	15	-0.1	849.876	2	43.43		F9:251160	20	73	87	Deamidation (NQ)	Q11:Deamidation (NQ):27.96
1	13	P10896|RCA_ARATH	A.ETYLSQAALGDANADAIGR.G	N	96.86	1934.93	19	-1.1	968.473	2	61.25		F7:194279	18	414	432
1	13	P10896|RCA_ARATH	E.TYLSQAALGDANADAIGR.G	N	96.61	1805.89	18	0.9	903.953	2	59.91		F8:224558	6	415	432
1	13	P10896|RCA_ARATH	K.IKDEDIVTLVDQFPGQSIDFFGALR.A	N	96.45	2822.45	25	0.5	1412.23	2	112.18		F8:237036	90	325	349
1	13	P10896|RCA_ARATH	R.WRGLAYDTSDDQQDITR.G	N	96.39	2038.93	17	-2.9	1020.47	2	48.97		F22:624426	31	71	87
1	13	P10896|RCA_ARATH	K.MGINPIMMSAGELESGNAGEPAKLI.R	N	95.82	2529.23	25	-1.6	1265.62	2	94.51		F7:202555	12	182	206
1	13	P10896|RCA_ARATH	K.LMEYGNMLVMEQENVK.R	N	95.64	1926.89	16	0.4	964.452	2	73.55		F8:228115	53	393	408
1	13	P10896|RCA_ARATH	R.VQLAETYLSQAALGDANADAIGRGT.F	N	95.23	2504.25	25	2.2	1253.14	2	77.43		F8:229122	1	410	434
1	13	P10896|RCA_ARATH	M.GINPIM(+15.99)MSAGELESGNAGEPAK.L	N	95.19	2188.01	22	-2.1	1095.01	2	63.23		F22:628617	5	183	204	Oxidation (M)	M6:Oxidation (M):18.17
1	13	P10896|RCA_ARATH	G.INPIM(+15.99)MSAGELESGNAGEPAK.L	N	95.07	2130.99	21	-0.3	1066.5	2	61.35		F22:628065	7	184	204	Oxidation (M)	M5:Oxidation (M):27.96
1	13	P10896|RCA_ARATH	R.QYNLDNMMDGFYIAPAFMDK.L	N	95.01	2383.03	20	-1.7	1192.52	2	104.99		F21:607422	29	121	140
1	13	P10896|RCA_ARATH	T.YLSQAALGDANADAIGR.G	N	94.85	1704.84	17	0.1	853.429	2	52.8		F6:158349	6	416	432
1	13	P10896|RCA_ARATH	K.MGINPIMMSAGELESGN(+.98)AGEPAK.L	N	94.77	2304.04	23	2.3	1153.03	2	79.51		F10:291107	12	182	204	Deamidation (NQ)	N17:Deamidation (NQ):181.22
1	13	P10896|RCA_ARATH	L.AETYLSQAALGDANADAIGR.G	N	94.2	2005.97	20	1	1003.99	2	62.07		F6:161114	5	413	432
1	13	P10896|RCA_ARATH	K.GAQQ(+.98)VNLPVPEGC(+57.02)TDPVAENFDPTAR.S	Y	94.15	2782.29	26	-0.8	1392.15	2	72.48		F9:258850	9	439	464	Deamidation (NQ); Carbamidomethylation	Q4:Deamidation (NQ):0.00;C13:Carbamidomethylation:1000.00
1	13	P10896|RCA_ARATH	K.GAQQVN(+.98)LPVPEGC(+57.02)TDPVAENFDPTAR.S	Y	94.01	2782.29	26	-0.1	1392.15	2	72.45		F7:197220	17	439	464	Deamidation (NQ); Carbamidomethylation	N6:Deamidation (NQ):0.00;C13:Carbamidomethylation:1000.00
1	13	P10896|RCA_ARATH	M.M(+15.99)SAGELESGNAGEPAK.L	N	93.56	1562.69	16	-0.2	782.351	2	25.9		F8:216408	10	189	204	Oxidation (M)	M1:Oxidation (M):1000.00
1	13	P10896|RCA_ARATH	N.SREGPPVFEQPEMTYEK.L	N	93.39	2022.94	17	0.5	1012.48	2	50.45		F22:624869	20	376	392
1	13	P10896|RCA_ARATH	K.LM(+15.99)EYGNM(+15.99)LVM(+15.99)EQENVK.R	N	93.22	1974.87	16	-3.1	988.441	2	48.55		F20:564657	22	393	408	Oxidation (M)	M2:Oxidation (M):1000.00;M7:Oxidation (M):1000.00;M10:Oxidation (M):1000.00
1	13	P10896|RCA_ARATH	V.PIIC(+57.02)TGNDFSTLYAPLIR.D	N	92.98	2050.06	18	-0.7	1026.03	2	90.39		F21:604277	4	279	296	Carbamidomethylation	C4:Carbamidomethylation:1000.00
1	13	P10896|RCA_ARATH	K.LM(+15.99)EYGNMLVM(+15.99)EQENVK.R	N	91.62	1958.88	16	-0.4	980.446	2	57.66		F6:159800	10	393	408	Oxidation (M)	M2:Oxidation (M):77.53;M10:Oxidation (M):62.26
1	13	P10896|RCA_ARATH	K.EENARVPIIC(+57.02)TGNDFSTLYAPLIR.D	N	91.61	2748.39	24	-3.3	1375.2	2	88.19		F10:293263	102	273	296	Carbamidomethylation	C10:Carbamidomethylation:1000.00
1	13	P10896|RCA_ARATH	R.TDKIKDEDIVTLVDQFPGQSIDFFGALR.A	N	91.58	3166.62	28	-0.6	1056.55	3	107.84		F10:297617	59	322	349
1	13	P10896|RCA_ARATH	T.LVDQFPGQSIDFFGALR.A	N	91.48	1908.97	17	-0.5	955.494	2	97.13		F7:203107	26	333	349
1	13	P10896|RCA_ARATH	K.GKM(+15.99)C(+57.02)C(+57.02)LFINDLDAGAGR.M	N	90.36	1912.86	17	-0.3	957.437	2	58.61		F6:160091	35	220	236	Oxidation (M); Carbamidomethylation	M3:Oxidation (M):1000.00;C4:Carbamidomethylation:1000.00;C5:Carbamidomethylation:1000.00
1	13	P10896|RCA_ARATH	R.QYNLDNM(+15.99)MDGFYIAPAFMDK.L	N	90.06	2399.03	20	-2	1200.52	2	92.21		F8:232732	21	121	140	Oxidation (M)	M7:Oxidation (M):0.00
1	13	P10896|RCA_ARATH	K.MGINPIMM(+15.99)SAGELESGNAGEPAKLIR.Q	N	89.85	2701.32	26	-3.7	1351.66	2	77.2		F16:455141	19	182	207	Oxidation (M)	M8:Oxidation (M):26.02
1	13	P10896|RCA_ARATH	Q.LAETYLSQAALGDANADAIGR.G	N	89.1	2119.05	21	1.3	1060.54	2	68.82		F9:257889	12	412	432
1	13	P10896|RCA_ARATH	N.LPVPEGC(+57.02)TDPVAENFDPTAR.S	Y	88.38	2184.02	20	0.4	1093.02	2	63.62		F22:628732	12	445	464	Carbamidomethylation	C7:Carbamidomethylation:1000.00
1	13	P10896|RCA_ARATH	K.LMEYGNM(+15.99)LVMEQENVK.R	N	88.28	1942.88	16	-2.5	972.447	2	60.3		F21:596686	24	393	408	Oxidation (M)	M7:Oxidation (M):53.53
1	13	P10896|RCA_ARATH	M.M(+15.99)SAGELESGNAGEPAKLIR.Q	N	87.91	1944.96	19	1.3	973.487	2	44.68		F17:478262	14	189	207	Oxidation (M)	M1:Oxidation (M):1000.00
1	13	P10896|RCA_ARATH	K.RVQLAETYLSQ(+.98)AALGDANADAIGRGTFYGK.G	N	87.89	3156.58	30	4.5	1053.21	3	75.43		F9:259626	5	409	438	Deamidation (NQ)	Q11:Deamidation (NQ):54.41
1	13	P10896|RCA_ARATH	R.QYNLDNMMDGFYIAPAFM(+15.99)DK.L	N	87.84	2399.03	20	-3.1	1200.52	2	98.55		F5:139406	19	121	140	Oxidation (M)	M18:Oxidation (M):207.58
1	13	P10896|RCA_ARATH	K.MC(+57.02)C(+57.02)LFIN(+.98)DLDAGAGR.M	N	87.79	1712.73	15	-3.3	857.37	2	77.5		F7:198515	22	222	236	Carbamidomethylation; Deamidation (NQ)	C2:Carbamidomethylation:1000.00;C3:Carbamidomethylation:1000.00;N7:Deamidation (NQ):1000.00
1	13	P10896|RCA_ARATH	K.GMVDSVFQAPMGTGTHHAVLS.S	N	87.68	2141	21	-0.2	1071.51	2	67.03		F8:226420	12	90	110
1	13	P10896|RCA_ARATH	K.LMEYGNMLVM(+15.99)EQENVKR.V	N	87.19	2098.98	17	-3.4	1050.5	2	59.77		F6:160430	8	393	409	Oxidation (M)	M10:Oxidation (M):38.07
1	13	P10896|RCA_ARATH	M.MSAGELESGNAGEPAKLIR.Q	N	86.3	1928.96	19	-0.5	965.488	2	51.25		F10:283735	18	189	207
1	13	P10896|RCA_ARATH	K.M(+15.99)GINPIMMSAGELESGNAGEPAKLIR.Q	N	85.89	2701.32	26	-3.9	1351.66	2	78.97		F16:455617	28	182	207	Oxidation (M)	M1:Oxidation (M):17.08
1	13	P10896|RCA_ARATH	Y.LSQAALGDANADAIGR.G	N	85.64	1541.78	16	-1	771.896	2	45.32		F7:190102	12	417	432
1	13	P10896|RCA_ARATH	N.ATLMNIADNPTNVQLPGMYNK.E	N	85.48	2304.12	21	1.8	1153.07	2	79.51		F9:260652	18	252	272
1	13	P10896|RCA_ARATH	R.VQLAETYLSQAALGDANAD.A	N	85.41	1948.94	19	-1.1	975.475	2	76.92		F9:259996	16	410	428
1	13	P10896|RCA_ARATH	M.GINPIMM(+15.99)SAGELESGNAGEPAK.L	N	85.33	2188.01	22	-2.2	1095.01	2	63.12		F6:161434	2	183	204	Oxidation (M)	M7:Oxidation (M):26.02
1	13	P10896|RCA_ARATH	S.AGELESGNAGEPAKLIR.Q	N	85.28	1710.89	17	1	856.453	2	42.26		F20:563087	22	191	207
1	13	P10896|RCA_ARATH	K.NFLTLPNIKVPLILGIWGGK.G	N	84.78	2192.31	20	-4	1097.16	2	114.4		F3:84597	34	148	167
1	13	P10896|RCA_ARATH	K.GQGKSFQC(+57.02)ELVMAK.M	N	84.75	1581.76	14	-0.2	791.889	2	44.93		F16:446383	3	168	181	Carbamidomethylation	C8:Carbamidomethylation:1000.00
1	13	P10896|RCA_ARATH	R.EGPPVFEQPEMTYEK.L	N	84.4	1779.8	15	-1	890.908	2	59.8		F5:130401	54	378	392
1	13	P10896|RCA_ARATH	R.MGGTTQYTVNNQMVNATLMN.I	N	84.37	2186.98	20	-2.1	1094.49	2	69.19		F10:288440	5	237	256
1	13	P10896|RCA_ARATH	L.MNIADNPTNVQLPGMYNK.E	N	84.2	2018.96	18	2.3	1010.49	2	67.66		F10:288041	10	255	272
1	13	P10896|RCA_ARATH	A.ETYLSQAALGDANADAIGRGTFYGK.G	N	84.18	2588.25	25	1.9	1295.14	2	69.13		F6:163231	4	414	438
1	13	P10896|RCA_ARATH	M.MSAGELESGNAGEPAK.L	N	84.13	1546.69	16	-3.6	774.351	2	35.14		F9:249082	8	189	204
1	13	P10896|RCA_ARATH	K.KGKM(+15.99)C(+57.02)C(+57.02)LFINDLDAGAGR.M	N	84.07	2040.95	18	-1.9	1021.48	2	52.58		F17:480070	23	219	236	Oxidation (M); Carbamidomethylation	M4:Oxidation (M):1000.00;C5:Carbamidomethylation:1000.00;C6:Carbamidomethylation:1000.00
1	13	P10896|RCA_ARATH	K.LMEYGNM(+15.99)LVM(+15.99)EQENVK.R	N	83.91	1958.88	16	-0.4	980.446	2	55.53		F10:284853	14	393	408	Oxidation (M)	M7:Oxidation (M):69.39;M10:Oxidation (M):114.79
1	13	P10896|RCA_ARATH	M.SAGELESGNAGEPAKLIR.Q	N	83.77	1797.92	18	-0.4	899.968	2	43.25		F9:251108	22	190	207
1	13	P10896|RCA_ARATH	L.SQAALGDANADAIGR.G	N	83.53	1428.7	15	-0.3	715.355	2	38.15		F9:249801	6	418	432
1	13	P10896|RCA_ARATH	V.DQFPGQSIDFFGALR.A	N	83.47	1696.82	15	-0.9	849.417	2	94.19		F10:294680	14	335	349
1	13	P10896|RCA_ARATH	K.LMEYGNM(+15.99)LVMEQENVKR.V	N	83.25	2098.98	17	-1.3	1050.5	2	54.78		F7:192588	16	393	409	Oxidation (M)	M7:Oxidation (M):32.46
1	13	P10896|RCA_ARATH	K.GMVDSVFQAPMGTGTHHAVLSSY.E	N	82.7	2391.1	23	-3.9	1196.55	2	71.56		F22:631091	8	90	112
1	13	P10896|RCA_ARATH	M.NIADNPTNVQLPGMYNK.E	N	82.32	1887.91	17	0.6	944.965	2	62.3		F8:225173	19	256	272
1	13	P10896|RCA_ARATH	K.RVQLAETYLSQAALGDAN(+.98)ADAIGRGTFYGK.G	N	81.49	3156.58	30	5.5	1053.21	3	75.43		F7:198007	6	409	438	Deamidation (NQ)	N18:Deamidation (NQ):53.27
1	13	P10896|RCA_ARATH	R.VQ(+.98)LAETYLSQAALGDANADAIGRGTFYGK.G	N	80.93	3000.48	29	5.6	1501.26	2	81.38		F8:230119	1	410	438	Deamidation (NQ)	Q2:Deamidation (NQ):24.34
1	13	P10896|RCA_ARATH	K.RVQLAETYLSQAALGDANAD.A	N	80.79	2105.04	20	-0.3	1053.53	2	68.71		F22:630238	15	409	428
1	13	P10896|RCA_ARATH	N.ATLM(+15.99)NIADNPTNVQLPGM(+15.99)YNK.E	N	80.78	2336.11	21	-2.4	1169.06	2	64.45		F19:538969	27	252	272	Oxidation (M)	M4:Oxidation (M):1000.00;M18:Oxidation (M):1000.00
1	13	P10896|RCA_ARATH	K.IKDEDIVTLVDQ(+.98)FPGQSIDFFGALR.A	N	80.71	2823.43	25	1.9	942.153	3	113.76		F9:268077	39	325	349	Deamidation (NQ)	Q12:Deamidation (NQ):70.48
1	13	P10896|RCA_ARATH	K.GMVDSVFQAPM(+15.99)GTGTHHAVLS.S	N	80.66	2157	21	-0.5	1079.51	2	60.02		F7:193967	7	90	110	Oxidation (M)	M11:Oxidation (M):118.96
1	13	P10896|RCA_ARATH	R.QYNLDNMM(+15.99)DGFYIAPAFM(+15.99)DK.L	N	79.8	2415.02	20	-1.9	1208.52	2	85		F21:602983	8	121	140	Oxidation (M)	M8:Oxidation (M):21.94;M18:Oxidation (M):163.49
1	13	P10896|RCA_ARATH	K.IKDEDIVTLVDQFPGQ(+.98)SIDFFGALR.A	N	79.74	2823.43	25	2	942.153	3	114.99		F7:206794	12	325	349	Deamidation (NQ)	Q16:Deamidation (NQ):43.39
1	13	P10896|RCA_ARATH	G.LAYDTSDDQQDITR.G	N	79.55	1639.73	14	-0.7	820.873	2	38.88		F9:249985	9	74	87
1	13	P10896|RCA_ARATH	T.LMNIADNPTNVQLPGMYNK.E	N	79.51	2132.04	19	0.7	1067.03	2	73.57		F9:259125	7	254	272
1	13	P10896|RCA_ARATH	V.NLPVPEGC(+57.02)TDPVAENFDPTAR.S	Y	79.5	2298.06	21	-2.2	1150.03	2	67.26		F10:287938	3	444	464	Carbamidomethylation	C8:Carbamidomethylation:1000.00
1	13	P10896|RCA_ARATH	S.QAALGDANADAIGRGTFYGK.G	N	79.49	1994.98	20	-0.7	998.497	2	53.32		F10:284277	10	419	438
1	13	P10896|RCA_ARATH	K.IKDEDIVTLVDQFPGQSIDFFGAL.R	N	79.29	2666.35	24	1.1	1334.18	2	120.93		F6:176862	4	325	348
1	13	P10896|RCA_ARATH	K.SFQC(+57.02)ELVMAK.M	N	79.01	1211.57	10	0.9	606.792	2	53.2		F10:284248	37	172	181	Carbamidomethylation	C4:Carbamidomethylation:1000.00
1	13	P10896|RCA_ARATH	K.M(+15.99)GINPIMM(+15.99)SAGELESGNAGEPAKLIR.Q	N	79	2717.32	26	-2.5	1359.66	2	73.96		F17:484844	22	182	207	Oxidation (M)	M1:Oxidation (M):15.01;M8:Oxidation (M):30.46
1	13	P10896|RCA_ARATH	R.GKGMVDSVFQAPMGTGTHHAVLS.S	N	78.64	2326.12	23	0.4	1164.07	2	58.5		F7:193563	13	88	110
1	13	P10896|RCA_ARATH	R.GKGMVDSVFQAPMGTGTHHAVL.S	N	78.3	2239.09	22	-3.2	1120.55	2	61.46		F6:160934	15	88	109
1	13	P10896|RCA_ARATH	R.VQLAETYLSQAALGDANADAIGRGTFYG.K	N	78.17	2871.4	28	1.2	1436.71	2	89.53		F10:293583	8	410	437
1	13	P10896|RCA_ARATH	M.SAGELESGNAGEPAK.L	N	78.06	1415.65	15	0.5	708.834	2	23.54		F6:150957	18	190	204
1	13	P10896|RCA_ARATH	R.QYNLDNM(+15.99)M(+15.99)DGFYIAPAFMDK.L	N	78.02	2415.02	20	-2	1208.52	2	84.67		F13:378149	18	121	140	Oxidation (M)	M7:Oxidation (M):125.88;M8:Oxidation (M):124.87
1	13	P10896|RCA_ARATH	D.NMMDGFYIAPAFMDK.L	N	77.93	1749.76	15	-1.4	875.884	2	92.03		F8:232692	5	126	140
1	13	P10896|RCA_ARATH	R.GTFYGKGAQQVNLPVPEGC(+57.02)TDPVAENFDPTAR.S	Y	77.89	3434.62	32	-5	1145.87	3	72.2		F1:14153	32	433	464	Carbamidomethylation	C19:Carbamidomethylation:1000.00
1	13	P10896|RCA_ARATH	K.VPLILGIWGGKGQGK.S	N	77.79	1521.9	15	-1	761.958	2	74.28		F22:631898	23	157	171
1	13	P10896|RCA_ARATH	K.LM(+15.99)EYGNMLVMEQENVKR.V	N	77.69	2098.98	17	3.9	1050.5	2	59.29		F10:285859	24	393	409	Oxidation (M)	M2:Oxidation (M):96.93
1	13	P10896|RCA_ARATH	K.MGIN(+.98)PIMMSAGELESGNAGEPAKLIR.Q	N	77.43	2686.31	26	6.4	1344.17	2	82.63		F22:634281	4	182	207	Deamidation (NQ)	N4:Deamidation (NQ):101.34
1	13	P10896|RCA_ARATH	R.WRGLAYDTSDDQQDITRGK.G	N	77.24	2224.05	19	-5.3	742.354	3	46.21		F16:446739	14	71	89
1	13	P10896|RCA_ARATH	K.EENARVPIIC(+57.02)TGNDFSTLY.A	N	77.14	2198.03	19	-0.3	1100.02	2	78.65		F16:455531	19	273	291	Carbamidomethylation	C10:Carbamidomethylation:1000.00
1	13	P10896|RCA_ARATH	E.GPPVFEQPEMTYEK.L	N	76.95	1650.76	14	-3.5	826.384	2	55.26		F22:626280	5	379	392
1	13	P10896|RCA_ARATH	K.DEDIVTLVDQFPGQSIDFFG.A	N	76.81	2241.05	20	-0.5	1121.53	2	121.06		F10:300045	21	327	346
1	13	P10896|RCA_ARATH	K.EENARVPIIC(+57.02)TGN(+.98)DFSTLYAPLIR.D	N	76.8	2749.37	24	0.7	917.466	3	89.9		F7:201511	28	273	296	Carbamidomethylation; Deamidation (NQ)	C10:Carbamidomethylation:1000.00;N13:Deamidation (NQ):70.47
1	13	P10896|RCA_ARATH	S.QAALGDANADAIGR.G	N	76.55	1341.66	14	2.9	671.841	2	37.56		F9:249660	6	419	432
1	13	P10896|RCA_ARATH	K.MGINPIM(+15.99)MSAGELESGNAGEPAKLIR.Q	N	76.35	2701.32	26	-3.7	1351.66	2	76.15		F16:454859	37	182	207	Oxidation (M)	M7:Oxidation (M):0.00
1	13	P10896|RCA_ARATH	K.M(+15.99)GINPIM(+15.99)MSAGELESGNAGEPAKLIR.Q	N	76.31	2717.32	26	-0.6	906.78	3	73.23		F20:570716	34	182	207	Oxidation (M)	M1:Oxidation (M):23.22;M7:Oxidation (M):8.14
1	13	P10896|RCA_ARATH	L.VDQFPGQSIDFFGALR.A	N	76.2	1795.89	16	-0.1	898.952	2	92.26		F6:169913	8	334	349
1	13	P10896|RCA_ARATH	K.MGINPIMM(+15.99)SAGELESGNAGEPAKLI.R	N	76.12	2545.22	25	-4.4	1273.61	2	88.07		F7:201090	1	182	206	Oxidation (M)	M8:Oxidation (M):11.06
1	13	P10896|RCA_ARATH	R.MGGTTQYTVNNQMVNATLM(+15.99).N	N	76.11	2088.93	19	-1.2	1045.47	2	63.03		F6:161405	7	237	255	Oxidation (M)	M19:Oxidation (M):156.69
1	13	P10896|RCA_ARATH	L.M(+15.99)NIADNPTNVQLPGMYNK.E	N	76.11	2034.95	18	-3	1018.48	2	61.65		F8:225002	2	255	272	Oxidation (M)	M1:Oxidation (M):221.12
1	13	P10896|RCA_ARATH	C.TGNDFSTLYAPLIR.D	N	75.99	1566.8	14	0.2	784.409	2	80.05		F9:260792	19	283	296
1	13	P10896|RCA_ARATH	R.GKGM(+15.99)VDSVFQAPM(+15.99)GTGTHHAVLSSYEYVSQGLR.Q	N	75.96	3540.68	33	-0.8	1181.23	3	64.79		F7:195201	35	88	120	Oxidation (M)	M4:Oxidation (M):1000.00;M13:Oxidation (M):1000.00
1	13	P10896|RCA_ARATH	K.GMVDSVFQAPMGTGTHHAVLSSYEYVSQGLR.Q	N	75.72	3323.57	31	-1.2	1108.86	3	81.23		F3:77422	25	90	120
1	13	P10896|RCA_ARATH	R.EGPPVFEQPEM(+15.99)TYEK.L	N	75.54	1795.8	15	-0.6	898.905	2	50.7		F17:479631	46	378	392	Oxidation (M)	M11:Oxidation (M):1000.00
1	13	P10896|RCA_ARATH	E.DIVTLVDQFPGQSIDFFGALR.A	N	75.27	2337.2	21	-1.4	1169.61	2	119.34		F9:269067	10	329	349
1	13	P10896|RCA_ARATH	K.LMEYGNMLVM(+15.99)EQENVK.R	N	75.25	1942.88	16	-4.9	972.444	2	66.09		F21:598193	5	393	408	Oxidation (M)	M10:Oxidation (M):24.16
1	13	P10896|RCA_ARATH	L.M(+15.99)NIADNPTNVQLPGM(+15.99)YNK.E	N	75.18	2050.95	18	-4.1	1026.48	2	54.12		F19:536465	1	255	272	Oxidation (M)	M1:Oxidation (M):1000.00;M15:Oxidation (M):1000.00
1	13	P10896|RCA_ARATH	K.GM(+15.99)VDSVFQAPMGTGTHHAVLS.S	N	75.12	2157	21	-0.5	1079.51	2	58.76		F7:193632	8	90	110	Oxidation (M)	M2:Oxidation (M):161.68
1	13	P10896|RCA_ARATH	D.KIKDEDIVTLVDQFPGQSIDFFGALR.A	N	74.89	2950.54	26	-0.7	984.521	3	105.05		F22:640210	12	324	349
1	13	P10896|RCA_ARATH	M.C(+57.02)C(+57.02)LFINDLDAGAGR.M	N	74.79	1580.71	14	-1.1	791.36	2	68.76		F8:226873	7	223	236	Carbamidomethylation	C1:Carbamidomethylation:1000.00;C2:Carbamidomethylation:1000.00
1	13	P10896|RCA_ARATH	R.VQLAETYLSQAALGDANADAIGRGTFYGK.G	N	74.6	2999.5	29	-2.8	1500.75	2	81.46		F8:230145	39	410	438
1	13	P10896|RCA_ARATH	K.MGIN(+.98)PIMMSAGELESGNAGEPAK.L	N	74.54	2304.04	23	3.1	1153.03	2	79.08		F8:229532	4	182	204	Deamidation (NQ)	N4:Deamidation (NQ):75.40
1	13	P10896|RCA_ARATH	K.GM(+15.99)VDSVFQAPMGTGTHHAVLSSYEYVSQGLR.Q	N	74.34	3339.57	31	-1.2	1114.19	3	75.97		F10:290227	12	90	120	Oxidation (M)	M2:Oxidation (M):21.08
1	13	P10896|RCA_ARATH	A.YDTSDDQQDITR.G	N	74.27	1455.61	12	-0.6	728.812	2	28.4		F9:247651	10	76	87
1	13	P10896|RCA_ARATH	N.IADNPTNVQLPGMYNK.E	N	74.1	1773.87	16	0.3	887.943	2	58.39		F6:160029	9	257	272
1	13	P10896|RCA_ARATH	R.EGPPVFEQ(+.98)PEMTYEK.L	N	73.88	1780.79	15	-0.8	891.4	2	61.62		F7:194374	11	378	392	Deamidation (NQ)	Q8:Deamidation (NQ):1000.00
1	13	P10896|RCA_ARATH	R.VYDDEVRKFVESLGVEK.I	N	73.84	2011.03	17	0.1	1006.52	2	83.47		F16:456847	36	352	368
1	13	P10896|RCA_ARATH	L.MNIADNPTNVQLPGM(+15.99)YNK.E	N	73.57	2034.95	18	-0.7	1018.48	2	59.93		F7:193943	6	255	272	Oxidation (M)	M15:Oxidation (M):186.61
1	13	P10896|RCA_ARATH	R.EGPPVFEQPEMTYEKLM.E	N	73.37	2023.93	17	-3.3	1012.97	2	83.16		F16:456768	1	378	394
1	13	P10896|RCA_ARATH	K.M(+15.99)GINPIM(+15.99)M(+15.99)SAGELESGNAGEPAKLIR.Q	N	73.31	2733.31	26	-3.4	1367.66	2	65.67		F17:482994	39	182	207	Oxidation (M)	M1:Oxidation (M):1000.00;M7:Oxidation (M):1000.00;M8:Oxidation (M):1000.00
1	13	P10896|RCA_ARATH	D.NPTNVQLPGMYNK.E	N	73.25	1474.72	13	-0.3	738.369	2	51.44		F8:222336	13	260	272
1	13	P10896|RCA_ARATH	K.GMVDSVFQAPMGTGTH.H	N	73.19	1633.72	16	-1.9	817.867	2	66.02		F9:257155	6	90	105
1	13	P10896|RCA_ARATH	K.LMEYGNM(+15.99)LVM(+15.99)EQENVKR.V	N	73.17	2114.98	17	-0.8	1058.5	2	49.88		F22:624696	6	393	409	Oxidation (M)	M7:Oxidation (M):60.87;M10:Oxidation (M):86.99
1	13	P10896|RCA_ARATH	R.GKGMVDSVFQAPMGTGTHHAVLSSYEYVSQGLR.Q	N	73.12	3508.69	33	-3.7	1170.57	3	73.3		F6:164481	44	88	120
1	13	P10896|RCA_ARATH	K.MGINPIMMSAGELESGNAGEPA.K	N	73.04	2174.96	22	-0.1	1088.49	2	87.54		F9:262613	10	182	203
1	13	P10896|RCA_ARATH	K.EENARVPIIC(+57.02)TGNDFSTL.Y	N	72.98	2034.97	18	1.5	1018.49	2	74.25		F7:197681	8	273	290	Carbamidomethylation	C10:Carbamidomethylation:1000.00
1	13	P10896|RCA_ARATH	K.NFLTLPNIKVPLILGIWGGKGQGK.S	N	72.87	2562.5	24	-1.4	855.174	3	104.43		F2:52870	29	148	171
1	13	P10896|RCA_ARATH	N.ATLMNIADNPTNVQ(+.98)LPGMYNK.E	N	72.78	2305.11	21	0.1	1153.56	2	80.09		F22:633565	3	252	272	Deamidation (NQ)	Q14:Deamidation (NQ):22.87
1	13	P10896|RCA_ARATH	C.C(+57.02)LFINDLDAGAGR.M	N	72.74	1420.68	13	-2.3	711.344	2	66.83		F18:511159	10	224	236	Carbamidomethylation	C1:Carbamidomethylation:1000.00
1	13	P10896|RCA_ARATH	N.ATLM(+15.99)NIADNPTNVQLPGMYNK.E	N	72.73	2320.12	21	-2.8	1161.06	2	71.38		F9:258558	15	252	272	Oxidation (M)	M4:Oxidation (M):185.85
1	13	P10896|RCA_ARATH	R.TDKIKDEDIVTLVDQ(+.98)FPGQSIDFFGALR.A	N	72.55	3167.6	28	4.6	1056.88	3	107.05		F2:53392	14	322	349	Deamidation (NQ)	Q15:Deamidation (NQ):17.70
1	13	P10896|RCA_ARATH	K.MGINPIM(+15.99)M(+15.99)SAGELESGNAGEPAKLIR.Q	N	72.46	2717.32	26	-1.1	906.779	3	69.01		F17:483761	34	182	207	Oxidation (M)	M7:Oxidation (M):10.94;M8:Oxidation (M):9.58
1	13	P10896|RCA_ARATH	K.SFQC(+57.02)ELVM(+15.99)AK.M	N	72.28	1227.56	10	-1.9	614.788	2	45.21		F2:38556	46	172	181	Carbamidomethylation; Oxidation (M)	C4:Carbamidomethylation:1000.00;M8:Oxidation (M):1000.00
1	13	P10896|RCA_ARATH	R.M(+15.99)GGTTQYTVNNQMVNATLM(+15.99).N	N	72.23	2104.92	19	-0.5	1053.47	2	60.48		F8:224705	6	237	255	Oxidation (M)	M1:Oxidation (M):99.65;M19:Oxidation (M):121.92
1	13	P10896|RCA_ARATH	K.M(+15.99)GINPIMMSAGELESGNAGEPA.K	N	71.95	2190.96	22	0.4	1096.49	2	82		F10:291759	6	182	203	Oxidation (M)	M1:Oxidation (M):54.91
1	13	P10896|RCA_ARATH	K.IKDEDIVTLVDQFPGQ(+.98)SIDFF.G	N	71.92	2426.19	21	2.4	1214.1	2	114.05		F8:237418	4	325	345	Deamidation (NQ)	Q16:Deamidation (NQ):63.86
1	13	P10896|RCA_ARATH	R.QYNLDNM(+15.99)M(+15.99)DGFYIAPAFM(+15.99)DK.L	N	71.85	2431.02	20	-1	1216.51	2	76.5		F21:600881	7	121	140	Oxidation (M)	M7:Oxidation (M):1000.00;M8:Oxidation (M):1000.00;M18:Oxidation (M):1000.00
1	13	P10896|RCA_ARATH	Q.APMGTGTHHAVLSSYEYVSQGLR.Q	N	71.68	2460.19	23	0.3	821.069	3	56.91		F7:193143	9	98	120
1	13	P10896|RCA_ARATH	G.KGAQQVNLPVPEGC(+57.02)TDPVAENFDPTAR.S	Y	71.65	2909.4	27	-0.9	970.806	3	64.37		F6:161811	15	438	464	Carbamidomethylation	C14:Carbamidomethylation:1000.00
1	13	P10896|RCA_ARATH	R.GKGM(+15.99)VDSVFQAPMGTGTHHAVLSSYEYVSQGLR.Q	N	71.54	3524.68	33	2.3	1175.9	3	70.21		F7:196636	37	88	120	Oxidation (M)	M4:Oxidation (M):23.02
1	13	P10896|RCA_ARATH	R.M(+15.99)GGTTQYTVNNQM(+15.99)VNATLM(+15.99).N	N	71.51	2120.92	19	-1.7	1061.46	2	49.11		F20:564802	7	237	255	Oxidation (M)	M1:Oxidation (M):1000.00;M13:Oxidation (M):1000.00;M19:Oxidation (M):1000.00
1	13	P10896|RCA_ARATH	D.SVFQAPMGTGTHHAVLSSYEYVSQGLR.Q	N	71.42	2921.41	27	-2.1	974.81	3	70		F9:258198	11	94	120
1	13	P10896|RCA_ARATH	M.NIADNPTN(+.98)VQLPGMYNK.E	N	71.13	1888.9	17	-3.8	945.453	2	64.26		F7:195066	6	256	272	Deamidation (NQ)	N8:Deamidation (NQ):46.91
1	13	P10896|RCA_ARATH	Q.APM(+15.99)GTGTHHAVLSSYEYVSQGLR.Q	N	70.87	2476.18	23	-0.9	826.4	3	51.88		F22:625285	6	98	120	Oxidation (M)	M3:Oxidation (M):1000.00
1	13	P10896|RCA_ARATH	Y.GKGAQQVNLPVPEGC(+57.02)TDPVAENFDPTAR.S	Y	70.85	2966.42	28	0.2	989.814	3	65.46		F10:287452	6	437	464	Carbamidomethylation	C15:Carbamidomethylation:1000.00
1	13	P10896|RCA_ARATH	M.NIADNPTNVQLPGM(+15.99)YNK.E	N	70.82	1903.91	17	-2	952.96	2	54.32		F7:192459	25	256	272	Oxidation (M)	M14:Oxidation (M):1000.00
1	13	P10896|RCA_ARATH	R.GKGMVDSVFQAPM(+15.99)GTGTHHAVLSSYEYVSQGLR.Q	N	70.8	3524.68	33	1	1175.9	3	67.8		F22:629978	27	88	120	Oxidation (M)	M13:Oxidation (M):60.15
1	13	P10896|RCA_ARATH	K.GMVDSVFQAPMGTGTHHAVL.S	N	70.79	2053.97	20	1.5	1027.99	2	71.31		F7:196925	9	90	109
1	13	P10896|RCA_ARATH	R.SDDGTC(+57.02)VYNF	Y	70.77	1176.44	10	-1.1	589.226	2	56.84		F9:254722	19	465	474	Carbamidomethylation	C6:Carbamidomethylation:1000.00
1	13	P10896|RCA_ARATH	R.M(+15.99)GGTTQYTVNNQMVNATLM.N	N	70.69	2088.93	19	-1.4	1045.47	2	69.87		F8:227161	7	237	255	Oxidation (M)	M1:Oxidation (M):126.69
1	13	P10896|RCA_ARATH	K.SFQ(+.98)C(+57.02)ELVMAK.M	N	70.63	1212.55	10	-1.1	607.283	2	56.45		F7:193020	5	172	181	Deamidation (NQ); Carbamidomethylation	Q3:Deamidation (NQ):1000.00;C4:Carbamidomethylation:1000.00
1	13	P10896|RCA_ARATH	K.LM(+15.99)EYGNM(+15.99)LVMEQENVKR.V	N	70.58	2114.98	17	-3.2	1058.49	2	48.16		F6:156966	18	393	409	Oxidation (M)	M2:Oxidation (M):87.51;M7:Oxidation (M):28.36
1	13	P10896|RCA_ARATH	K.IKDEDIVTLVDQFPGQSIDFFG.A	N	70.35	2482.23	22	-1.5	1242.12	2	110.85		F7:205969	23	325	346
1	13	P10896|RCA_ARATH	R.EGPPVFEQPEMTYEKLM(+15.99).E	N	69.99	2039.92	17	-2.5	1020.97	2	72.67		F18:512448	2	378	394	Oxidation (M)	M17:Oxidation (M):117.80
1	13	P10896|RCA_ARATH	M.AKMGINPIMMSAGELESGNAGEPAKLIR.Q	N	69.91	2884.46	28	-3.5	962.491	3	75.19		F16:454591	2	180	207
1	13	P10896|RCA_ARATH	R.GKGMVDSVFQAPMGTGTHHAVLSSY.E	N	69.88	2576.22	25	-1.9	859.744	3	63.12		F6:161431	6	88	112
1	13	P10896|RCA_ARATH	L.AYDTSDDQQDITR.G	N	69.83	1526.65	13	-3.6	764.329	2	29.63		F10:278493	9	75	87
1	13	P10896|RCA_ARATH	R.GTFYGKGAQQVNLPVPEGC(+57.02)TD.P	Y	69.73	2237.04	21	-1.3	1119.53	2	61.2		F10:286345	3	433	453	Carbamidomethylation	C19:Carbamidomethylation:1000.00
1	13	P10896|RCA_ARATH	K.GMVDSVFQAPM(+15.99)GTGTHHAVLSSYEYVSQGLR.Q	N	69.66	3339.57	31	-4.3	1114.19	3	75.1		F8:228534	23	90	120	Oxidation (M)	M11:Oxidation (M):46.57
1	13	P10896|RCA_ARATH	K.DEDIVTLVDQFPGQSIDFF.G	N	69.13	2184.03	19	0.2	1093.02	2	123.12		F8:239089	26	327	345
1	13	P10896|RCA_ARATH	K.GQGKSFQC(+57.02)ELVM(+15.99)AK.M	N	69.11	1597.76	14	-1.7	799.886	2	39.27		F17:477030	4	168	181	Carbamidomethylation; Oxidation (M)	C8:Carbamidomethylation:1000.00;M12:Oxidation (M):1000.00
1	13	P10896|RCA_ARATH	A.DNPTNVQLPGMYNK.E	N	69.09	1589.75	14	-1.2	795.882	2	54.62		F7:192539	6	259	272
1	13	P10896|RCA_ARATH	E.NARVPIIC(+57.02)TGNDFSTLYAPLIR.D	N	68.93	2490.31	22	-1.7	831.108	3	85.63		F22:635114	6	275	296	Carbamidomethylation	C8:Carbamidomethylation:1000.00
1	13	P10896|RCA_ARATH	R.VQLAETYLSQ(+.98)AALGDANADAIGRGTFYGK.G	N	68.77	3000.48	29	6.6	1501.26	2	80.63		F22:633723	7	410	438	Deamidation (NQ)	Q10:Deamidation (NQ):0.00
1	13	P10896|RCA_ARATH	A.ETYLSQAALGDAN(+.98)ADAIGR.G	N	68.37	1935.92	19	4.5	968.97	2	63.87		F10:287040	2	414	432	Deamidation (NQ)	N13:Deamidation (NQ):94.41
1	13	P10896|RCA_ARATH	R.WRGLAYDTSDDQ(+.98)QDITR.G	N	68.21	2039.92	17	-0.6	680.98	3	52.84		F10:284157	5	71	87	Deamidation (NQ)	Q12:Deamidation (NQ):30.46
1	13	P10896|RCA_ARATH	R.GKGMVDSVFQAPMGTGTH.H	N	68.07	1818.84	18	-0.3	910.427	2	57.26		F9:254833	7	88	105
1	13	P10896|RCA_ARATH	M.AKM(+15.99)GINPIM(+15.99)M(+15.99)SAGELESGNAGEPAKLIR.Q	N	67.95	2932.45	28	-3.3	978.486	3	58.99		F19:537657	5	180	207	Oxidation (M)	M3:Oxidation (M):1000.00;M9:Oxidation (M):1000.00;M10:Oxidation (M):1000.00
1	13	P10896|RCA_ARATH	K.LMEYGNMLVMEQ(+.98)ENVK.R	N	67.75	1927.87	16	-5.1	964.939	2	76.18		F22:632442	2	393	408	Deamidation (NQ)	Q12:Deamidation (NQ):11.50
1	13	P10896|RCA_ARATH	G.C(+57.02)TDPVAENFDPTAR.S	Y	67.34	1591.69	14	2.2	796.856	2	48.72		F9:252567	6	451	464	Carbamidomethylation	C1:Carbamidomethylation:1000.00
1	13	P10896|RCA_ARATH	G.TGTHHAVLSSYEYVSQGLR.Q	N	67.32	2104.03	19	-1.3	702.351	3	51.18		F8:222266	9	102	120
1	13	P10896|RCA_ARATH	N.IADNPTNVQLPGM(+15.99)YNK.E	N	67.21	1789.87	16	0.3	895.941	2	51.05		F8:222228	6	257	272	Oxidation (M)	M13:Oxidation (M):1000.00
1	13	P10896|RCA_ARATH	K.EEN(+.98)ARVPIIC(+57.02)TGNDFSTLYAPLIR.D	N	67.21	2749.37	24	1.5	917.467	3	91.79		F17:488566	9	273	296	Deamidation (NQ); Carbamidomethylation	N3:Deamidation (NQ):27.37;C10:Carbamidomethylation:1000.00
1	13	P10896|RCA_ARATH	D.SVFQAPM(+15.99)GTGTHHAVLSSYEYVSQGLR.Q	N	67.08	2937.41	27	0.9	980.144	3	65.01		F10:287329	11	94	120	Oxidation (M)	M7:Oxidation (M):1000.00
1	13	P10896|RCA_ARATH	M.EYGNMLVMEQENVKR.V	N	66.89	1838.87	15	0.8	920.441	2	52.83		F8:222709	6	395	409
1	13	P10896|RCA_ARATH	T.LPNIKVPLILGIWGGKGQGK.S	N	66.8	2087.26	20	-2.1	1044.64	2	87.32		F16:457853	19	152	171
1	13	P10896|RCA_ARATH	M.EYGNMLVMEQENVK.R	N	66.55	1682.76	14	-1	842.389	2	59		F9:255306	6	395	408
1	13	P10896|RCA_ARATH	N.PTNVQLPGMYNK.E	N	66.43	1360.68	12	-2.3	681.346	2	49.75		F9:252838	6	261	272
1	13	P10896|RCA_ARATH	E.YGNMLVMEQENVK.R	N	66.37	1553.72	13	-3.4	777.865	2	54.75		F6:158927	5	396	408
1	13	P10896|RCA_ARATH	K.IKDEDIVTLVDQ(+.98)FPGQSIDFF.G	N	66.14	2426.19	21	1.5	1214.1	2	113.65		F9:268057	5	325	345	Deamidation (NQ)	Q12:Deamidation (NQ):83.43
1	13	P10896|RCA_ARATH	K.RVQLAETYLSQ(+.98)AALGDANADAIGR.G	N	66.13	2503.27	24	6.6	1252.65	2	70.97		F10:288916	5	409	432	Deamidation (NQ)	Q11:Deamidation (NQ):38.23
1	13	P10896|RCA_ARATH	K.IKDEDIVTLVDQFPGQS.I	N	66.09	1902.96	17	1.2	952.487	2	82.59		F7:199781	8	325	341
1	13	P10896|RCA_ARATH	R.GTFYGKGAQQ(+.98)VNLPVPEGC(+57.02)TDPVAENFDPTAR.S	Y	66.08	3435.6	32	1.3	1146.21	3	73.48		F9:259100	6	433	464	Deamidation (NQ); Carbamidomethylation	Q10:Deamidation (NQ):0.00;C19:Carbamidomethylation:1000.00
1	13	P10896|RCA_ARATH	R.MGGTTQYTVNNQMVNATLM.N	N	66	2072.93	19	0.4	1037.47	2	73		F10:289448	11	237	255
1	13	P10896|RCA_ARATH	K.EENARVPIIC(+57.02)TGNDFSTLYAPL.I	N	65.96	2479.21	22	-2.9	1240.61	2	89.99		F7:201532	6	273	294	Carbamidomethylation	C10:Carbamidomethylation:1000.00
1	13	P10896|RCA_ARATH	R.EGPPVFEQ(+.98)PEMTYEKLMEYGNMLVMEQENVK.R	N	65.92	3689.66	31	1.6	1230.9	3	113.74		F16:464059	6	378	408	Deamidation (NQ)	Q8:Deamidation (NQ):38.88
1	13	P10896|RCA_ARATH	N.NQMVNATLMNIADNPTNVQLPGMYNK.E	N	65.62	2890.38	26	1.8	964.468	3	88.67		F6:168930	7	247	272
1	13	P10896|RCA_ARATH	K.IKDEDIVTLVDQFPGQSIDFF.G	N	65.62	2425.21	21	-2.1	1213.61	2	112.03		F22:641812	38	325	345
1	13	P10896|RCA_ARATH	K.SFQ(+.98)C(+57.02)ELVM(+15.99)AK.M	N	65.6	1228.55	10	-1.6	615.28	2	50.17		F19:535512	7	172	181	Deamidation (NQ); Carbamidomethylation; Oxidation (M)	Q3:Deamidation (NQ):1000.00;C4:Carbamidomethylation:1000.00;M8:Oxidation (M):1000.00
1	13	P10896|RCA_ARATH	R.IGVC(+57.02)KGIFRTDK.I	N	65.59	1392.75	12	-1.3	697.384	2	36.66		F16:444194	12	313	324	Carbamidomethylation	C4:Carbamidomethylation:1000.00
1	13	P10896|RCA_ARATH	S.AGELESGNAGEPAK.L	N	65.45	1328.62	14	-2.1	665.316	2	21.45		F10:277033	1	191	204
1	13	P10896|RCA_ARATH	K.M(+15.99)GIN(+.98)PIM(+15.99)MSAGELESGNAGEPAK.L	N	65.41	2336.03	23	6.5	1169.03	2	65.28		F20:568793	2	182	204	Oxidation (M); Deamidation (NQ)	M1:Oxidation (M):19.54;N4:Deamidation (NQ):128.21;M7:Oxidation (M):13.27
1	13	P10896|RCA_ARATH	R.EGPPVFEQ(+.98)PEM(+15.99)TYEK.L	N	65.35	1796.78	15	-1	899.397	2	53.11		F9:253732	14	378	392	Deamidation (NQ); Oxidation (M)	Q8:Deamidation (NQ):1000.00;M11:Oxidation (M):1000.00
1	13	P10896|RCA_ARATH	R.MGGTTQYTVNNQM(+15.99)VN.A	N	65.23	1672.72	15	0.3	837.367	2	37.79		F9:249716	9	237	251	Oxidation (M)	M13:Oxidation (M):155.44
1	13	P10896|RCA_ARATH	N.SREGPPVFEQPEM(+15.99)TYEK.L	N	65.16	2038.93	17	4.4	1020.48	2	44.6		F9:251476	19	376	392	Oxidation (M)	M13:Oxidation (M):1000.00
1	13	P10896|RCA_ARATH	F.QAPMGTGTHHAVLSSYEYVSQGLR.Q	N	65.16	2588.24	24	1.3	863.756	3	57.06		F6:159621	6	97	120
1	13	P10896|RCA_ARATH	K.IKDEDIVTLVDQFPGQSID.F	N	65.11	2131.07	19	3.1	1066.54	2	88.63		F9:262881	11	325	343
1	13	P10896|RCA_ARATH	R.WRGLAYDTSDDQQ.D	N	65	1553.67	13	-0.7	777.844	2	47.73		F10:282796	6	71	83
1	13	P10896|RCA_ARATH	R.MGGTTQYTVNNQMVNATLMNIADNPTNVQLPGMYNK.E	N	64.97	3942.84	36	-1.1	986.716	4	97.86		F3:81335	41	237	272
1	13	P10896|RCA_ARATH	R.KFVESLGVEKIGK.R	N	64.92	1432.83	13	-2.9	478.615	3	42.65		F7:189400	11	359	371
1	13	P10896|RCA_ARATH	M.GTGTHHAVLSSYEYVSQGLR.Q	N	64.74	2161.06	20	-3	721.357	3	51.8		F1:8725	6	101	120
1	13	P10896|RCA_ARATH	D.QFPGQSIDFFGALR.A	N	64.48	1581.79	14	-0.1	791.904	2	91.06		F10:293942	8	336	349
1	13	P10896|RCA_ARATH	N.ATLMNIADNPTNVQLPGM(+15.99)YNK.E	N	64.07	2320.12	21	-4.2	1161.06	2	72.81		F18:512478	4	252	272	Oxidation (M)	M18:Oxidation (M):158.96
1	13	P10896|RCA_ARATH	K.MGIN(+.98)PIM(+15.99)M(+15.99)SAGELESGNAGEPAK.L	N	64.07	2336.03	23	3.7	1169.03	2	60.45		F13:373098	9	182	204	Deamidation (NQ); Oxidation (M)	N4:Deamidation (NQ):119.63;M7:Oxidation (M):28.13;M8:Oxidation (M):38.64
1	13	P10896|RCA_ARATH	R.MGGTTQYTVNNQMVNATL.M	N	64.05	1941.89	18	-0.8	971.953	2	66.85		F8:226377	4	237	254
1	13	P10896|RCA_ARATH	Q.AALGDANADAIGR.G	N	63.99	1213.61	13	-1.1	607.809	2	36.74		F10:280035	5	420	432
1	13	P10896|RCA_ARATH	K.MGIN(+.98)PIMMSAGELESGNAGEPAKLI.R	N	63.95	2530.21	25	5	1266.12	2	94.81		F10:294824	2	182	206	Deamidation (NQ)	N4:Deamidation (NQ):64.38
1	13	P10896|RCA_ARATH	K.MGINPIM(+15.99)MSAGELESGNAGEPA.K	N	63.89	2190.96	22	-4.5	1096.48	2	78.68		F8:229437	3	182	203	Oxidation (M)	M7:Oxidation (M):26.02
1	13	P10896|RCA_ARATH	R.LVNSREGPPVFEQPEMTYEK.L	N	63.87	2349.13	20	-2.7	784.049	3	56		F16:449394	1	373	392
1	13	P10896|RCA_ARATH	D.NMMDGFYIAPAFM(+15.99)DK.L	N	63.77	1765.75	15	-2	883.881	2	83.73		F10:292173	6	126	140	Oxidation (M)	M13:Oxidation (M):138.40
1	13	P10896|RCA_ARATH	M.NIADNPTNVQ(+.98)LPGMYNK.E	N	63.74	1888.9	17	-1.3	945.456	2	62.94		F16:451262	1	256	272	Deamidation (NQ)	Q10:Deamidation (NQ):33.18
1	13	P10896|RCA_ARATH	R.GKGM(+15.99)VDSVFQAPMGTGTHHAVLS.S	N	63.33	2342.11	23	-5.3	1172.06	2	50.89		F22:624995	8	88	110	Oxidation (M)	M4:Oxidation (M):142.42
1	13	P10896|RCA_ARATH	M.N(+.98)IADNPTNVQLPGMYNK.E	N	63.17	1888.9	17	3.1	945.46	2	64.18		F6:161751	7	256	272	Deamidation (NQ)	N1:Deamidation (NQ):25.70
1	13	P10896|RCA_ARATH	K.DEDIVTLVDQ(+.98)FPGQSIDFFGALR.A	N	62.84	2582.25	23	-4.4	1292.13	2	121.33		F3:85804	22	327	349	Deamidation (NQ)	Q10:Deamidation (NQ):17.70
1	13	P10896|RCA_ARATH	E.ENARVPIIC(+57.02)TGNDFSTLYAPLIR.D	N	62.82	2619.35	23	-0.6	874.123	3	87.65		F9:262641	6	274	296	Carbamidomethylation	C9:Carbamidomethylation:1000.00
1	13	P10896|RCA_ARATH	M.AKM(+15.99)GINPIM(+15.99)M(+15.99)SAGELESGNAGEPAK.L	N	62.8	2550.18	25	-0.5	851.066	3	48.31		F20:564595	5	180	204	Oxidation (M)	M3:Oxidation (M):1000.00;M9:Oxidation (M):1000.00;M10:Oxidation (M):1000.00
1	13	P10896|RCA_ARATH	K.GMVDSVFQAPM(+15.99)GTGTHHAVL.S	N	62.77	2069.97	20	-2	1035.99	2	63.33		F22:628646	3	90	109	Oxidation (M)	M11:Oxidation (M):100.79
1	13	P10896|RCA_ARATH	R.GKGM(+15.99)VDSVFQ(+.98)APM(+15.99)GTGTHHAVLSSYEYVSQGLR.Q	N	62.61	3541.66	33	3.3	1181.56	3	64.68		F9:256791	18	88	120	Oxidation (M); Deamidation (NQ)	M4:Oxidation (M):1000.00;Q10:Deamidation (NQ):76.90;M13:Oxidation (M):1000.00
1	13	P10896|RCA_ARATH	K.VPLILGIWGGK.G	N	62.48	1151.71	11	0.4	576.861	2	89.74		F7:201471	12	157	167
1	13	P10896|RCA_ARATH	K.EENARVPIIC(+57.02)TGNDFS.T	N	62.39	1820.84	16	-0.4	911.425	2	60.39		F8:224682	12	273	288	Carbamidomethylation	C10:Carbamidomethylation:1000.00
1	13	P10896|RCA_ARATH	K.M(+15.99)GIN(+.98)PIMMSAGELESGNAGEPAK.L	N	62.34	2320.04	23	4.4	1161.03	2	73.55		F9:259120	3	182	204	Oxidation (M); Deamidation (NQ)	M1:Oxidation (M):17.21;N4:Deamidation (NQ):80.61
1	13	P10896|RCA_ARATH	R.VPIIC(+57.02)TGNDFSTLYAPLIRDGR.M	N	62.21	2477.27	22	1.6	1239.65	2	86.81		F16:457717	19	278	299	Carbamidomethylation	C5:Carbamidomethylation:1000.00
1	13	P10896|RCA_ARATH	R.MGGTTQYTVNNQMVNATLMN(+.98)IADNPTNVQLPGMYNK.E	N	62.14	3943.82	36	0.6	1315.62	3	97.64		F5:139219	19	237	272	Deamidation (NQ)	N20:Deamidation (NQ):11.12
1	13	P10896|RCA_ARATH	R.GTFYGKGAQQ(+.98)VN(+.98)LPVPEGC(+57.02)TDPVAENFDPTAR.S	Y	62.09	3436.59	32	-1.3	1146.54	3	73.26		F9:259046	6	433	464	Deamidation (NQ); Carbamidomethylation	Q10:Deamidation (NQ):9.34;N12:Deamidation (NQ):13.38;C19:Carbamidomethylation:1000.00
1	13	P10896|RCA_ARATH	K.GM(+15.99)VDSVFQAPM(+15.99)GTGTHHAVLSSYEYVSQGLR.Q	N	62.06	3355.56	31	2.7	1119.53	3	70.07		F18:511881	19	90	120	Oxidation (M)	M2:Oxidation (M):1000.00;M11:Oxidation (M):1000.00
1	13	P10896|RCA_ARATH	K.DEDIVTLVDQFPGQ(+.98)SIDFFGALR.A	N	62.04	2582.25	23	-0.8	861.758	3	120.87		F2:55814	6	327	349	Deamidation (NQ)	Q14:Deamidation (NQ):31.56
1	13	P10896|RCA_ARATH	D.PVAENFDPTAR.S	Y	62.03	1215.59	11	1.4	608.802	2	40.11		F12:342847	30	454	464
1	13	P10896|RCA_ARATH	K.EENARVPIIC(+57.02)TGNDF.S	N	62.02	1733.8	15	-2.6	867.907	2	64.2		F7:195049	6	273	287	Carbamidomethylation	C10:Carbamidomethylation:1000.00
1	13	P10896|RCA_ARATH	K.IKDEDIVTLVDQFPGQ.S	N	61.98	1815.93	16	-0.2	908.97	2	83.9		F8:230737	12	325	340
1	13	P10896|RCA_ARATH	P.IIC(+57.02)TGNDFSTLYAPLIR.D	N	61.81	1953	17	0.7	977.509	2	85.97		F2:48831	1	280	296	Carbamidomethylation	C3:Carbamidomethylation:1000.00
1	13	P10896|RCA_ARATH	R.GKGM(+15.99)VDSVFQ(+.98)APMGTGTHHAVLSSYEYVSQGLR.Q	N	61.41	3525.67	33	-0.1	1176.23	3	70.68		F4:104270	29	88	120	Oxidation (M); Deamidation (NQ)	M4:Oxidation (M):23.02;Q10:Deamidation (NQ):50.60
1	13	P10896|RCA_ARATH	S.SYEYVSQGLR.Q	N	61.4	1200.58	10	-0.1	601.296	2	42.88		F10:281530	11	111	120
1	13	P10896|RCA_ARATH	R.MGGTTQYTVNNQMVN.A	N	61.31	1656.72	15	-1.4	829.368	2	46.04		F6:156328	15	237	251
1	13	P10896|RCA_ARATH	C.LFINDLDAGAGR.M	N	61.18	1260.65	12	-0.6	631.33	2	62.3		F8:225174	14	225	236
1	13	P10896|RCA_ARATH	R.GKGM(+15.99)VDSVFQAPMGTGTHHAVLSSY.E	N	60.94	2592.21	25	-0.6	865.077	3	58.26		F8:224116	6	88	112	Oxidation (M)	M4:Oxidation (M):54.99
1	13	P10896|RCA_ARATH	R.MGGTTQYTVNNQM(+15.99)VN(+.98)ATLMNIADNPTNVQLPGMYNK.E	N	60.44	3959.82	36	-0.3	1320.95	3	90.87		F13:379397	5	237	272	Oxidation (M); Deamidation (NQ)	M13:Oxidation (M):22.70;N15:Deamidation (NQ):34.31
1	13	P10896|RCA_ARATH	K.MGINPIMMSAGELESGN(+.98)AGEPAKLIR.Q	N	60.33	2686.31	26	2.1	896.447	3	85.29		F16:457305	4	182	207	Deamidation (NQ)	N17:Deamidation (NQ):49.46
1	13	P10896|RCA_ARATH	K.RVQLAETYLSQAALGD.A	N	60.31	1733.89	16	-2.1	867.953	2	68.48		F7:196178	4	409	424
1	13	P10896|RCA_ARATH	K.GMVDSVFQ(+.98)APM(+15.99)GTGTHHAVLSSYEYVSQGLR.Q	N	60.3	3340.55	31	4.2	1114.53	3	75.06		F7:197912	13	90	120	Deamidation (NQ); Oxidation (M)	Q8:Deamidation (NQ):44.64;M11:Oxidation (M):46.57
1	13	P10896|RCA_ARATH	K.IKDEDIVTLVDQFPGQSIDFFGALRAR.V	N	60.29	3049.59	27	0.4	1017.54	3	106.96		F16:462627	41	325	351
1	13	P10896|RCA_ARATH	R.VYDDEVRKFVESLG.V	N	60.22	1654.82	14	-0.2	828.417	2	84.09		F19:543534	6	352	365
1	13	P10896|RCA_ARATH	A.ETYLSQ(+.98)AALGDANADAIGRGTFYGK.G	N	60.02	2589.23	25	3.8	1295.63	2	69.75		F9:258129	2	414	438	Deamidation (NQ)	Q6:Deamidation (NQ):79.54
1	13	P10896|RCA_ARATH	K.DEDIVTLVDQFPGQSIDFFGALRAR.V	N	59.92	2808.41	25	0.5	937.144	3	115.11		F16:464341	38	327	351
1	13	P10896|RCA_ARATH	L.FINDLDAGAGR.M	N	59.86	1147.56	11	-0.7	574.788	2	42.72		F10:281490	11	226	236
1	13	P10896|RCA_ARATH	R.IGVC(+57.02)KGIFR.T	N	59.79	1048.59	9	1.7	525.301	2	41.25		F6:154959	11	313	321	Carbamidomethylation	C4:Carbamidomethylation:1000.00
1	13	P10896|RCA_ARATH	K.M(+15.99)GIN(+.98)PIMMSAGELESGNAGEPAKLIR.Q	N	59.76	2702.31	26	2	1352.16	2	79.48		F16:455761	2	182	207	Oxidation (M); Deamidation (NQ)	M1:Oxidation (M):5.30;N4:Deamidation (NQ):105.49
1	13	P10896|RCA_ARATH	K.MGIN(+.98)PIM(+15.99)MSAGELESGNAGEPAK.L	N	59.59	2320.04	23	0.4	1161.03	2	71.88		F7:197071	9	182	204	Deamidation (NQ); Oxidation (M)	N4:Deamidation (NQ):84.59;M7:Oxidation (M):0.00
1	13	P10896|RCA_ARATH	R.GKGMVDSVFQAPM(+15.99)GTGTHHAVLS.S	N	59.59	2342.11	23	-0.9	1172.06	2	52.44		F7:191975	5	88	110	Oxidation (M)	M13:Oxidation (M):142.42
1	13	P10896|RCA_ARATH	R.MGGTTQYTVNNQMVNATLM(+15.99)N(+.98)IADNPTNVQLPGMYNK.E	N	59.59	3959.82	36	2.3	1320.95	3	95.03		F12:354329	17	237	272	Oxidation (M); Deamidation (NQ)	M19:Oxidation (M):41.57;N20:Deamidation (NQ):0.00
1	13	P10896|RCA_ARATH	K.M(+15.99)GIN(+.98)PIMM(+15.99)SAGELESGNAGEPAK.L	N	59.57	2336.03	23	4.1	1169.03	2	65.71		F16:452025	5	182	204	Oxidation (M); Deamidation (NQ)	M1:Oxidation (M):23.15;N4:Deamidation (NQ):128.21;M8:Oxidation (M):12.28
1	13	P10896|RCA_ARATH	R.LVNSREGPPVFEQPEM(+15.99)TYEK.L	N	59.54	2365.13	20	-0.4	789.382	3	49.44		F19:535339	5	373	392	Oxidation (M)	M16:Oxidation (M):1000.00
1	13	P10896|RCA_ARATH	R.MGGTTQYTVN(+.98)NQMVNATLMNIADNPTNVQLPGMYNK.E	N	59.5	3943.82	36	-1.6	1315.61	3	99.02		F6:171702	7	237	272	Deamidation (NQ)	N10:Deamidation (NQ):0.00
1	13	P10896|RCA_ARATH	R.MGGTTQYTVNNQMVNATLM(+15.99)NIADNPTNVQLPGMYNK.E	N	59.45	3958.83	36	-1.1	1320.62	3	94.17		F22:637465	34	237	272	Oxidation (M)	M19:Oxidation (M):25.69
1	13	P10896|RCA_ARATH	R.EGPPVFEQPEM(+15.99)TYEKLM(+15.99).E	N	59.4	2055.92	17	-1	1028.96	2	66.71		F20:569157	11	378	394	Oxidation (M)	M11:Oxidation (M):1000.00;M17:Oxidation (M):1000.00
1	13	P10896|RCA_ARATH	D.NPTNVQLPGM(+15.99)YNK.E	N	59.37	1490.72	13	-1.2	746.366	2	42.29		F6:155244	11	260	272	Oxidation (M)	M10:Oxidation (M):1000.00
1	13	P10896|RCA_ARATH	K.LMEYGNMLVM(+15.99)EQE.N	N	59.13	1601.68	13	-1.8	801.845	2	69.82		F9:258149	6	393	405	Oxidation (M)	M10:Oxidation (M):83.88
1	13	P10896|RCA_ARATH	T.LPNIKVPLILGIWGGK.G	N	58.99	1717.07	16	-5.2	859.535	2	97		F6:171198	22	152	167
1	13	P10896|RCA_ARATH	R.M(+15.99)GGTTQYTVNNQM(+15.99)VN.A	N	58.96	1688.71	15	1.1	845.365	2	33.38		F8:217866	11	237	251	Oxidation (M)	M1:Oxidation (M):1000.00;M13:Oxidation (M):1000.00
1	13	P10896|RCA_ARATH	K.LMEYGNMLVMEQ.E	N	58.86	1456.64	12	-0.7	729.327	2	79.12		F9:260552	6	393	404
1	13	P10896|RCA_ARATH	R.GKGMVDSVFQ(+.98)APMGTGTHHAVLSSYEYVSQGLR.Q	N	58.8	3509.67	33	-0.9	1170.9	3	73.23		F6:164460	9	88	120	Deamidation (NQ)	Q10:Deamidation (NQ):76.90
1	13	P10896|RCA_ARATH	R.VQLAETYLSQAALGDANADAIG.R	N	58.64	2190.08	22	-2.9	1096.04	2	84.33		F10:292319	4	410	431
1	13	P10896|RCA_ARATH	R.TDKIKDEDIVTLVDQFPGQSIDFFG.A	N	58.57	2826.4	25	-0.1	943.139	3	104.07		F16:461948	20	322	346
1	13	P10896|RCA_ARATH	K.GMVDSVFQAPM(+15.99)GTGTH.H	N	58.53	1649.72	16	0.5	825.867	2	57.77		F8:223991	2	90	105	Oxidation (M)	M11:Oxidation (M):143.22
1	13	P10896|RCA_ARATH	K.GMVDSVFQ(+.98)APMGTGTHHAVLSSYEYVSQGLR.Q	N	58.51	3324.55	31	3.3	1109.2	3	81.3		F13:377456	15	90	120	Deamidation (NQ)	Q8:Deamidation (NQ):42.37
1	13	P10896|RCA_ARATH	R.VQLAETYLSQAALG.D	N	58.38	1462.77	14	0.1	732.391	2	75.89		F22:632353	4	410	423
1	13	P10896|RCA_ARATH	D.KIKDEDIVTLVDQ(+.98)FPGQSIDFFGALR.A	N	58.17	2951.53	26	0	984.85	3	105.99		F9:266610	3	324	349	Deamidation (NQ)	Q13:Deamidation (NQ):31.56
1	13	P10896|RCA_ARATH	K.M(+15.99)GINPIM(+15.99)M(+15.99)SAGELESGNAGEPAKLIRQR.Y	N	57.69	3017.47	28	-0.9	755.375	4	61.92		F17:482164	16	182	209	Oxidation (M)	M1:Oxidation (M):1000.00;M7:Oxidation (M):1000.00;M8:Oxidation (M):1000.00
1	13	P10896|RCA_ARATH	R.MGGTTQYTVNNQMVNATLMNIADNPTNVQLPGM(+15.99)YNK.E	N	57.54	3958.83	36	-3.5	1320.61	3	92.74		F1:19488	19	237	272	Oxidation (M)	M33:Oxidation (M):58.78
1	13	P10896|RCA_ARATH	K.RVQLAETYLSQAALGDAN(+.98)ADAIGR.G	N	57.4	2503.27	24	7	1252.65	2	70.2		F9:258255	4	409	432	Deamidation (NQ)	N18:Deamidation (NQ):57.81
1	13	P10896|RCA_ARATH	K.MGINPIMM(+15.99)SAGELESGNAGEPAKLIRQR.Y	N	57.34	2985.48	28	0.1	747.378	4	72.41		F16:453831	3	182	209	Oxidation (M)	M8:Oxidation (M):27.96
1	13	P10896|RCA_ARATH	R.MGGTTQYTVNNQM(+15.99)VNATLM.N	N	57.21	2088.93	19	-2.3	1045.47	2	62.36		F7:194566	4	237	255	Oxidation (M)	M13:Oxidation (M):87.26
1	13	P10896|RCA_ARATH	I.ADNPTNVQLPGMYNK.E	N	56.93	1660.79	15	0.3	831.401	2	54.47		F9:254089	6	258	272
1	13	P10896|RCA_ARATH	R.GTFYGKGAQQVN(+.98)LPVPEGC(+57.02)TDPVAENFDPTAR.S	Y	56.87	3435.6	32	4.1	1146.21	3	72.08		F10:289211	10	433	464	Deamidation (NQ); Carbamidomethylation	N12:Deamidation (NQ):7.77;C19:Carbamidomethylation:1000.00
1	13	P10896|RCA_ARATH	R.QYNLDNMM(+15.99)DGFYIAPAFMDK.L	N	56.8	2399.03	20	1	800.684	3	92.74		F3:80163	1	121	140	Oxidation (M)	M8:Oxidation (M):8.69
1	13	P10896|RCA_ARATH	D.TSDDQQDITR.G	N	56.58	1177.52	10	-1.6	589.767	2	16.85		F19:528368	27	78	87
1	13	P10896|RCA_ARATH	A.ALGDANADAIGR.G	N	56.28	1142.57	12	0.5	572.292	2	34.68		F10:279556	4	421	432
1	13	P10896|RCA_ARATH	M.AKM(+15.99)GINPIMMSAGELESGNAGEPAK.L	N	56.23	2518.19	25	-1	840.402	3	63.44		F9:256465	6	180	204	Oxidation (M)	M3:Oxidation (M):12.20
1	13	P10896|RCA_ARATH	G.IN(+.98)PIM(+15.99)MSAGELESGNAGEPAK.L	N	56.22	2131.98	21	6.8	1067	2	62.59		F10:286705	4	184	204	Deamidation (NQ); Oxidation (M)	N2:Deamidation (NQ):119.44;M5:Oxidation (M):26.02
1	13	P10896|RCA_ARATH	R.MEKFYWAPTR.E	N	56.08	1327.64	10	-1.2	664.826	2	53.82		F16:448792	5	300	309
1	13	P10896|RCA_ARATH	D.IVTLVDQFPGQSIDFFGALR.A	N	56.01	2222.17	20	5.1	741.736	3	107.01		F10:297453	4	330	349
1	13	P10896|RCA_ARATH	R.VQLAETYLSQAALGDAN(+.98)ADAIGRGTFYGK.G	N	56	3000.48	29	2.3	1001.17	3	82.28		F7:199707	11	410	438	Deamidation (NQ)	N17:Deamidation (NQ):22.53
1	13	P10896|RCA_ARATH	K.MGINPIM(+15.99)MSAGELESGNAGEPAKLIRQR.Y	N	55.74	2985.48	28	0.9	747.379	4	71.71		F16:453651	4	182	209	Oxidation (M)	M7:Oxidation (M):9.34
1	13	P10896|RCA_ARATH	T.GNDFSTLYAPLIR.D	N	55.72	1465.76	13	-0.9	733.885	2	78.88		F6:166119	6	284	296
1	13	P10896|RCA_ARATH	T.VNNQMVNATLMNIADNPTNVQLPGMYNK.E	N	55.57	3103.49	28	0.2	1035.5	3	91.48		F10:294040	6	245	272
1	13	P10896|RCA_ARATH	M.NIADN(+.98)PTNVQLPGMYNK.E	N	55.49	1888.9	17	0.4	945.457	2	61.88		F22:628216	2	256	272	Deamidation (NQ)	N5:Deamidation (NQ):25.20
1	13	P10896|RCA_ARATH	K.MGINPIM(+15.99)M(+15.99)SAGELESGNAGEPAKLIRQR.Y	N	55.44	3001.48	28	0.7	751.377	4	64.97		F18:510737	6	182	209	Oxidation (M)	M7:Oxidation (M):13.13;M8:Oxidation (M):20.76
1	13	P10896|RCA_ARATH	N.NQM(+15.99)VNATLMNIADNPTNVQLPGMYNK.E	N	55.29	2906.37	26	-2.9	969.795	3	84.13		F9:261797	6	247	272	Oxidation (M)	M3:Oxidation (M):13.16
1	13	P10896|RCA_ARATH	K.GAQQVNLPVPEGC(+57.02)TDPVA.E	Y	55.27	1850.88	18	1.3	926.45	2	62.3		F22:628342	5	439	456	Carbamidomethylation	C13:Carbamidomethylation:1000.00
1	13	P10896|RCA_ARATH	R.GTFYGKGAQ(+.98)QVNLPVPEGC(+57.02)TDPVAENFDPTAR.S	Y	55.24	3435.6	32	4.9	1146.21	3	73.58		F7:197501	1	433	464	Deamidation (NQ); Carbamidomethylation	Q9:Deamidation (NQ):11.06;C19:Carbamidomethylation:1000.00
1	13	P10896|RCA_ARATH	M.NIADNPTNVQLPGMYN(+.98)K.E	N	55.19	1888.9	17	-1.9	945.455	2	63.54		F8:225508	4	256	272	Deamidation (NQ)	N16:Deamidation (NQ):80.29
1	13	P10896|RCA_ARATH	R.QYN(+.98)LDNMMDGFYIAPAFM(+15.99)DK.L	N	55.09	2400.01	20	-1.2	1201.01	2	98.29		F8:234147	1	121	140	Deamidation (NQ); Oxidation (M)	N3:Deamidation (NQ):0.00;M18:Oxidation (M):101.25
1	13	P10896|RCA_ARATH	K.N(+.98)FLTLPNIKVPLILGIWGGK.G	N	55.03	2193.29	20	-2.3	1097.65	2	114.05		F11:329961	8	148	167	Deamidation (NQ)	N1:Deamidation (NQ):0.00
1	13	P10896|RCA_ARATH	R.TDKIKDEDIVTLVDQFPGQSIDFF.G	N	55	2769.37	24	-0.8	924.131	3	105.72		F9:266557	10	322	345
1	13	P10896|RCA_ARATH	R.MGGTTQYTVNNQM(+15.99)VNATLMNIADNPTNVQLPGMYNK.E	N	54.98	3958.83	36	-1.1	1320.62	3	90.16		F16:458604	25	237	272	Oxidation (M)	M13:Oxidation (M):3.85
1	13	P10896|RCA_ARATH	R.QYNLDNMMDGFYIAPA.F	N	54.89	1861.8	16	-0.3	931.908	2	99.75		F10:295918	8	121	136
1	13	P10896|RCA_ARATH	R.VPIIC(+57.02)TGNDFSTLY.A	N	54.75	1598.77	14	-1.1	800.389	2	84.81		F10:292427	7	278	291	Carbamidomethylation	C5:Carbamidomethylation:1000.00
1	13	P10896|RCA_ARATH	R.GKGMVDSVFQ(+.98)APM(+15.99)GTGTHHAVLSSYEYVSQGLR.Q	N	54.59	3525.67	33	3.7	1176.23	3	69.18		F3:74390	6	88	120	Deamidation (NQ); Oxidation (M)	Q10:Deamidation (NQ):99.46;M13:Oxidation (M):38.24
1	13	P10896|RCA_ARATH	E.GC(+57.02)TDPVAENFDPTAR.S	Y	54.48	1648.72	15	-0.7	825.364	2	49.39		F7:191171	3	450	464	Carbamidomethylation	C2:Carbamidomethylation:1000.00
1	13	P10896|RCA_ARATH	G.KGAQQVN(+.98)LPVPEGC(+57.02)TDPVAENFDPTAR.S	Y	53.85	2910.38	27	-1.5	971.133	3	66.43		F7:195641	6	438	464	Deamidation (NQ); Carbamidomethylation	N7:Deamidation (NQ):10.42;C14:Carbamidomethylation:1000.00
1	13	P10896|RCA_ARATH	K.M(+15.99)GIN(+.98)PIM(+15.99)MSAGELESGNAGEPAKLIR.Q	N	53.85	2718.3	26	-0.1	1360.16	2	72.98		F16:453985	4	182	207	Oxidation (M); Deamidation (NQ)	M1:Oxidation (M):20.76;N4:Deamidation (NQ):39.84;M7:Oxidation (M):17.01
1	13	P10896|RCA_ARATH	K.GAQQVNLPVPEGC(+57.02)TD.P	Y	53.83	1583.72	15	-2.2	792.868	2	53.85		F8:222974	11	439	453	Carbamidomethylation	C13:Carbamidomethylation:1000.00
1	13	P10896|RCA_ARATH	R.MGGTTQYTVNNQM(+15.99)VNATLM(+15.99).N	N	53.79	2104.92	19	-3.9	1053.46	2	52.9		F18:508086	5	237	255	Oxidation (M)	M13:Oxidation (M):111.78;M19:Oxidation (M):229.63
1	13	P10896|RCA_ARATH	A.KMGINPIMMSAGELESGNAGEPAK.L	N	53.77	2431.15	24	-0.2	811.392	3	68.08		F10:288149	5	181	204
1	13	P10896|RCA_ARATH	A.GELESGNAGEPAK.L	N	53.57	1257.58	13	-1.8	629.798	2	18.96		F7:184509	7	192	204
1	13	P10896|RCA_ARATH	M.NIADNPTN(+.98)VQLPGM(+15.99)YNK.E	N	53.4	1904.89	17	1.6	953.456	2	54.57		F9:254116	5	256	272	Deamidation (NQ); Oxidation (M)	N8:Deamidation (NQ):10.42;M14:Oxidation (M):1000.00
1	13	P10896|RCA_ARATH	A.DNPTNVQLPGM(+15.99)YNK.E	N	53.39	1605.75	14	-3.6	803.877	2	44.49		F22:623139	6	259	272	Oxidation (M)	M11:Oxidation (M):1000.00
1	13	P10896|RCA_ARATH	M.N(+.98)IADNPTNVQLPGM(+15.99)YNK.E	N	53.3	1904.89	17	0.6	953.455	2	56.04		F7:192915	4	256	272	Deamidation (NQ); Oxidation (M)	N1:Deamidation (NQ):16.51;M14:Oxidation (M):1000.00
1	13	P10896|RCA_ARATH	R.MGGTTQYTVNNQM(+15.99)VNATLM(+15.99)NIADNPTNVQLPGM(+15.99)YNK.E	N	53.09	3990.82	36	0.1	1331.28	3	81.68		F18:514355	10	237	272	Oxidation (M)	M13:Oxidation (M):15.26;M19:Oxidation (M):34.30;M33:Oxidation (M):51.88
1	13	P10896|RCA_ARATH	I.C(+57.02)TGNDFSTLYAPLIR.D	N	53.01	1726.83	15	-3.8	864.421	2	79.7		F7:199070	2	282	296	Carbamidomethylation	C1:Carbamidomethylation:1000.00
1	13	P10896|RCA_ARATH	D.GFYIAPAFMDK.L	N	52.99	1258.61	11	-0.7	630.31	2	75.45		F10:290101	7	130	140
1	13	P10896|RCA_ARATH	E.SGNAGEPAKLIR.Q	N	52.94	1211.66	12	-3.5	606.836	2	25.26		F22:618544	12	196	207
1	13	P10896|RCA_ARATH	R.TDKIKDEDIVTLVDQFPGQ(+.98)SIDFFGALR.A	N	52.82	3167.6	28	1.9	792.909	4	109.78		F9:267336	1	322	349	Deamidation (NQ)	Q19:Deamidation (NQ):20.17
1	13	P10896|RCA_ARATH	K.NFLTLPNIKVPLILGIWGGKGQ(+.98)GK.S	N	52.62	2563.49	24	1.6	855.505	3	105.48		F2:53092	2	148	171	Deamidation (NQ)	Q22:Deamidation (NQ):97.26
1	13	P10896|RCA_ARATH	Y.DTSDDQQDITR.G	N	52.53	1292.55	11	-1.4	647.28	2	20.1		F19:528908	11	77	87
1	13	P10896|RCA_ARATH	M.AKMGINPIMMSAGELESGNAGEPAK.L	N	52.26	2502.19	25	1.5	835.072	3	68.63		F9:257839	6	180	204
1	13	P10896|RCA_ARATH	K.MGIN(+.98)PIMM(+15.99)SAGELESGNAGEPAK.L	N	52.22	2320.04	23	5.8	1161.03	2	71.25		F14:400229	5	182	204	Deamidation (NQ); Oxidation (M)	N4:Deamidation (NQ):113.24;M8:Oxidation (M):17.01
1	13	P10896|RCA_ARATH	R.EGPPVFEQPEMTYEKLMEYGNMLVMEQENVK.R	N	52.22	3688.68	31	1	1230.57	3	113.62		F8:237331	8	378	408
1	13	P10896|RCA_ARATH	R.VQLAETYLSQ.A	N	52.15	1150.59	10	-2.1	576.3	2	56.69		F22:626696	5	410	419
1	13	P10896|RCA_ARATH	W.RGLAYDTSDDQQDITR.G	N	52.12	1852.86	16	-0.3	618.625	3	37.33		F10:280164	10	72	87
1	13	P10896|RCA_ARATH	N.DFSTLYAPLIR.D	N	52.09	1294.69	11	2.5	648.355	2	84.15		F10:292276	8	286	296
1	13	P10896|RCA_ARATH	L.SSYEYVSQGLR.Q	N	52.07	1287.61	11	-1.2	644.811	2	42.98		F22:622726	18	110	120
1	13	P10896|RCA_ARATH	K.GM(+15.99)VDSVFQ(+.98)APM(+15.99)GTGTHHAVLSSYEYVSQGLR.Q	N	52.05	3356.54	31	1.5	1119.86	3	70.36		F13:375154	10	90	120	Oxidation (M); Deamidation (NQ)	M2:Oxidation (M):1000.00;Q8:Deamidation (NQ):80.73;M11:Oxidation (M):1000.00
1	13	P10896|RCA_ARATH	K.LMEYGNMLVMEQE.N	N	52.02	1585.68	13	-0.6	793.848	2	79.45		F7:199007	12	393	405
1	13	P10896|RCA_ARATH	R.Q(+.98)YNLDNMMDGFYIAPAFMDK.L	N	52.02	2384.02	20	6.3	1193.02	2	105.43		F14:406391	6	121	140	Deamidation (NQ)	Q1:Deamidation (NQ):0.00
1	13	P10896|RCA_ARATH	R.M(+15.99)GGTTQYTVNNQM(+15.99)VNATLM(+15.99)NIADNPTNVQLPGMYNK.E	N	51.8	3990.82	36	1.4	1331.28	3	85.41		F7:200446	7	237	272	Oxidation (M)	M1:Oxidation (M):57.77;M13:Oxidation (M):69.87;M19:Oxidation (M):68.77
1	13	P10896|RCA_ARATH	K.M(+15.99)GINPIMMSAGELESGNAGEPAKLIRQR.Y	N	51.8	2985.48	28	0.6	747.379	4	73.69		F16:454171	3	182	209	Oxidation (M)	M1:Oxidation (M):53.33
1	13	P10896|RCA_ARATH	R.M(+15.99)GGTTQYTVNNQM(+15.99)VNATLMNIADNPTNVQLPGM(+15.99)YNK.E	N	51.7	3990.82	36	-0.6	1331.28	3	83.84		F17:486974	7	237	272	Oxidation (M)	M1:Oxidation (M):22.47;M13:Oxidation (M):16.36;M33:Oxidation (M):64.77
1	13	P10896|RCA_ARATH	K.GAQ(+.98)QVN(+.98)LPVPEGC(+57.02)TDPVAENFDPTAR.S	Y	51.65	2783.27	26	2.8	1392.65	2	72.39		F7:197205	3	439	464	Deamidation (NQ); Carbamidomethylation	Q3:Deamidation (NQ):0.00;N6:Deamidation (NQ):0.00;C13:Carbamidomethylation:1000.00
1	13	P10896|RCA_ARATH	R.ARVYDDEVR.K	N	51.42	1121.55	9	-2.2	561.779	2	20.03		F22:617638	21	350	358
1	13	P10896|RCA_ARATH	R.GKGM(+15.99)VDSVFQAPMGTGTHHAVL.S	N	51.35	2255.08	22	-0.5	752.701	3	55.58		F9:254385	7	88	109	Oxidation (M)	M4:Oxidation (M):82.86
1	13	P10896|RCA_ARATH	R.MGGTTQYTVNNQMVNATLM(+15.99)NIADNPTNVQLPGM(+15.99)YNK.E	N	50.76	3974.83	36	-1.5	1325.95	3	90.33		F7:201612	20	237	272	Oxidation (M)	M19:Oxidation (M):30.85;M33:Oxidation (M):87.53
1	13	P10896|RCA_ARATH	R.MGGTTQYTVNNQM(+15.99)VNATLM(+15.99)N(+.98)IADNPTNVQLPGMYNK.E	N	50.71	3975.81	36	2	1326.28	3	86.04		F6:168179	17	237	272	Oxidation (M); Deamidation (NQ)	M13:Oxidation (M):20.42;M19:Oxidation (M):31.86;N20:Deamidation (NQ):54.56
1	13	P10896|RCA_ARATH	R.GKGMVDSVFQ.A	N	50.6	1066.51	10	0.1	534.263	2	49.46		F7:191182	6	88	97
1	13	P10896|RCA_ARATH	K.M(+15.99)GINPIM(+15.99)MSAGELESGNAGEPAKLIRQR.Y	N	50.59	3001.48	28	0.2	751.377	4	69.05		F18:511659	8	182	209	Oxidation (M)	M1:Oxidation (M):34.75;M7:Oxidation (M):10.11
1	13	P10896|RCA_ARATH	K.EENARVPIIC(+57.02)TGNDFSTLYAPLIRDGR.M	N	50.44	3076.54	27	0	1026.52	3	83.56		F17:486916	12	273	299	Carbamidomethylation	C10:Carbamidomethylation:1000.00
1	13	P10896|RCA_ARATH	R.VPIIC(+57.02)TGNDFS.T	N	50.26	1221.57	11	-1.8	611.791	2	60.43		F22:627793	5	278	288	Carbamidomethylation	C5:Carbamidomethylation:1000.00
1	13	P10896|RCA_ARATH	R.MGGTTQYTVNNQM(+15.99)VNATLMN(+.98)IADNPTNVQLPGM(+15.99)YNK.E	N	50.26	3975.81	36	3.6	1326.28	3	85.1		F7:200375	7	237	272	Oxidation (M); Deamidation (NQ)	M13:Oxidation (M):22.74;N20:Deamidation (NQ):30.29;M33:Oxidation (M):56.26
1	13	P10896|RCA_ARATH	D.PVAENFDPTARSDDGTC(+57.02)VYNF	Y	50.17	2374.02	21	-4.1	1188.01	2	69.8		F20:569911	1	454	474	Carbamidomethylation	C17:Carbamidomethylation:1000.00
1	13	P10896|RCA_ARATH	K.GAQ(+.98)QVNLPVPEGC(+57.02)TDPVAENFDPTAR.S	Y	49.99	2782.29	26	-0.5	928.436	3	72.84		F9:258941	1	439	464	Deamidation (NQ); Carbamidomethylation	Q3:Deamidation (NQ):0.00;C13:Carbamidomethylation:1000.00
1	13	P10896|RCA_ARATH	K.FVESLGVEK.I	N	49.99	1006.53	9	0.2	504.274	2	41.71		F7:189165	23	360	368
1	13	P10896|RCA_ARATH	R.QYN(+.98)LDNMMDGFYIAPAFMDK.L	N	49.95	2384.02	20	3.4	1193.02	2	105.33		F7:204847	3	121	140	Deamidation (NQ)	N3:Deamidation (NQ):0.00
1	13	P10896|RCA_ARATH	K.DEDIVTLVDQFPGQSID.F	N	49.89	1889.89	17	1.1	945.953	2	96.95		F7:203070	3	327	343
1	13	P10896|RCA_ARATH	S.SYEYVSQ(+.98)GLR.Q	N	49.85	1201.56	10	-1.4	601.787	2	45.5		F10:282218	6	111	120	Deamidation (NQ)	Q7:Deamidation (NQ):1000.00
1	13	P10896|RCA_ARATH	R.M(+15.99)GGTTQYTVNNQMVNATLMNIADNPTNVQLPGMYNK.E	N	49.84	3958.83	36	-1.2	1320.62	3	95.63		F6:170828	21	237	272	Oxidation (M)	M1:Oxidation (M):4.70
1	13	P10896|RCA_ARATH	K.GM(+15.99)VDSVFQ(+.98)APMGTGTHHAVLSSYEYVSQGLR.Q	N	49.58	3340.55	31	5.2	1114.53	3	75.35		F11:320379	7	90	120	Oxidation (M); Deamidation (NQ)	M2:Oxidation (M):14.78;Q8:Deamidation (NQ):43.90
1	13	P10896|RCA_ARATH	K.RVQ(+.98)LAETYLSQAALGDANADAIGR.G	N	49.43	2503.27	24	5.8	1252.65	2	70.69		F12:349332	6	409	432	Deamidation (NQ)	Q3:Deamidation (NQ):0.00
1	13	P10896|RCA_ARATH	K.IKDEDIVTLVDQ(+.98)FPGQ(+.98)SIDFFGALR.A	N	49.39	2824.42	25	3.9	942.483	3	114.5		F22:642361	2	325	349	Deamidation (NQ)	Q12:Deamidation (NQ):1000.00;Q16:Deamidation (NQ):1000.00
1	13	P10896|RCA_ARATH	R.M(+15.99)GGTTQYTVNNQMVNATLM(+15.99)N(+.98)IADNPTNVQLPGMYNK.E	N	49.38	3975.81	36	1.9	1326.28	3	93.59		F10:294526	15	237	272	Oxidation (M); Deamidation (NQ)	M1:Oxidation (M):7.65;M19:Oxidation (M):56.47;N20:Deamidation (NQ):27.25
1	13	P10896|RCA_ARATH	K.M(+15.99)GINPIMM(+15.99)SAGELESGN(+.98)AGEPAKLIR.Q	N	49.32	2718.3	26	0.6	907.109	3	75.05		F18:512959	4	182	207	Oxidation (M); Deamidation (NQ)	M1:Oxidation (M):28.13;M8:Oxidation (M):0.00;N17:Deamidation (NQ):23.62
1	13	P10896|RCA_ARATH	R.MGGTTQYTVNNQM(+15.99)VNATLM(+15.99)NIADNPTNVQLPGMYNK.E	N	49.26	3974.83	36	-0.8	1325.95	3	86.6		F8:231394	18	237	272	Oxidation (M)	M13:Oxidation (M):0.00;M19:Oxidation (M):15.90
1	13	P10896|RCA_ARATH	Q.MVNATLMNIADNPTNVQLPGMYNK.E	N	49.2	2648.28	24	0.6	883.766	3	85.92		F7:200573	4	249	272
1	13	P10896|RCA_ARATH	R.M(+15.99)GGTTQYTVNNQMVNATLM(+15.99)NIADNPTNVQLPGM(+15.99)YNK.E	N	49.06	3990.82	36	-0.2	1331.28	3	88.28		F7:201136	7	237	272	Oxidation (M)	M1:Oxidation (M):10.27;M19:Oxidation (M):11.77;M33:Oxidation (M):86.94
1	13	P10896|RCA_ARATH	K.NFLTLPN(+.98)IKVPLILGIWGGKGQGK.S	N	48.77	2563.49	24	0.8	855.504	3	104.65		F17:490977	9	148	171	Deamidation (NQ)	N7:Deamidation (NQ):47.48
1	13	P10896|RCA_ARATH	K.MGINPIM(+15.99)MSAGELE.S	N	48.69	1507.67	14	-0.8	754.843	2	79.25		F10:291047	6	182	195	Oxidation (M)	M7:Oxidation (M):10.11
1	13	P10896|RCA_ARATH	R.M(+15.99)GGTTQYTVNNQMVNATLMN(+.98)IADNPTNVQLPGM(+15.99)YNK.E	N	48.69	3975.81	36	0.4	1326.28	3	91.28		F1:19132	6	237	272	Oxidation (M); Deamidation (NQ)	M1:Oxidation (M):10.27;N20:Deamidation (NQ):22.99;M33:Oxidation (M):36.04
1	13	P10896|RCA_ARATH	R.M(+15.99)GGTTQYTVNNQMVN.A	N	48.67	1672.72	15	-1.8	837.365	2	42.4		F16:445685	8	237	251	Oxidation (M)	M1:Oxidation (M):128.19
1	13	P10896|RCA_ARATH	R.Q(+.98)YNLDNM(+15.99)M(+15.99)DGFYIAPAFMDK.L	N	48.64	2416.01	20	-2.1	1209.01	2	84.26		F16:457038	2	121	140	Deamidation (NQ); Oxidation (M)	Q1:Deamidation (NQ):14.04;M7:Oxidation (M):81.27;M8:Oxidation (M):71.03
1	13	P10896|RCA_ARATH	M.EYGNM(+15.99)LVMEQENVK.R	N	48.62	1698.76	14	-2.6	850.385	2	47.27		F6:156695	3	395	408	Oxidation (M)	M5:Oxidation (M):47.36
1	13	P10896|RCA_ARATH	K.RVQLAETYLSQAALGDANADAIGRGT.F	N	48.48	2660.35	26	-1.4	887.79	3	70.83		F8:227423	1	409	434
1	13	P10896|RCA_ARATH	K.GM(+15.99)VDSVFQAPMGTGTH.H	N	48.45	1649.72	16	-2.3	825.864	2	56.65		F8:223698	1	90	105	Oxidation (M)	M2:Oxidation (M):99.51
1	13	P10896|RCA_ARATH	T.LVDQ(+.98)FPGQSIDFFGALR.A	N	48.31	1909.96	17	3.2	955.989	2	99.24		F10:295812	4	333	349	Deamidation (NQ)	Q4:Deamidation (NQ):42.68
1	13	P10896|RCA_ARATH	G.NDFSTLYAPLIR.D	N	48.25	1408.73	12	1.2	705.376	2	79.1		F6:166182	4	285	296
1	13	P10896|RCA_ARATH	K.FYWAPTR.E	N	48.25	939.46	7	-0.8	470.737	2	54.05		F13:371760	28	303	309
1	13	P10896|RCA_ARATH	R.M(+15.99)GGTTQYTVNNQM(+15.99)VNATLMNIADNPTNVQLPGMYNK.E	N	48.19	3974.83	36	3.2	1325.95	3	88.39		F23:667733	16	237	272	Oxidation (M)	M1:Oxidation (M):31.43;M13:Oxidation (M):30.10
1	13	P10896|RCA_ARATH	R.VYDDEVR.K	N	48.03	894.408	7	-0.6	448.211	2	21.71		F16:441003	14	352	358
1	13	P10896|RCA_ARATH	E.TYLSQAALGDANADAIGRGTFYGK.G	N	47.98	2459.21	24	-2.5	820.741	3	68.6		F10:288286	4	415	438
1	13	P10896|RCA_ARATH	N.NQMVNATLMNIADNPTNVQLPGM(+15.99)YNK.E	N	47.98	2906.37	26	-1	969.797	3	83.22		F9:261580	1	247	272	Oxidation (M)	M23:Oxidation (M):114.15
1	13	P10896|RCA_ARATH	R.MGGTTQYTVNNQMVNATLMNIADN(+.98)PTNVQLPGMYNK.E	N	47.93	3943.82	36	5.9	1315.62	3	97.26		F23:669977	5	237	272	Deamidation (NQ)	N24:Deamidation (NQ):0.00
1	13	P10896|RCA_ARATH	R.VPIIC(+57.02)TGN(+.98)DFSTLYAPLIRDGR.M	N	47.85	2478.26	22	2.7	1240.14	2	87		F19:544145	3	278	299	Carbamidomethylation; Deamidation (NQ)	C5:Carbamidomethylation:1000.00;N8:Deamidation (NQ):1000.00
1	13	P10896|RCA_ARATH	K.MGINPIMMSAGELESGNAGEPAKLIRQR.Y	N	47.81	2969.49	28	2	743.381	4	77.64		F17:485638	12	182	209
1	13	P10896|RCA_ARATH	R.VQLAETYLSQ(+.98)AALGDANADAIGRGTFYG.K	N	47.65	2872.39	28	5.4	1437.21	2	89.15		F7:201339	3	410	437	Deamidation (NQ)	Q10:Deamidation (NQ):0.00
1	13	P10896|RCA_ARATH	Y.GKGAQQVN(+.98)LPVPEGC(+57.02)TDPVAENFDPTAR.S	Y	47.54	2967.4	28	2.7	990.144	3	65.4		F10:287437	4	437	464	Deamidation (NQ); Carbamidomethylation	N8:Deamidation (NQ):12.16;C15:Carbamidomethylation:1000.00
1	13	P10896|RCA_ARATH	R.YREAADLIKK.G	N	47.42	1205.68	10	0.6	402.9	3	27.63		F9:247504	34	210	219
1	13	P10896|RCA_ARATH	F.Q(+.98)APMGTGTHHAVLSSYEYVSQGLR.Q	N	47.31	2589.23	24	5.3	864.088	3	57.78		F7:193370	3	97	120	Deamidation (NQ)	Q1:Deamidation (NQ):83.58
1	13	P10896|RCA_ARATH	K.GAQQVNLPVPEGC(+57.02)TDPVAENFD.P	Y	47.3	2356.06	22	2.7	1179.04	2	73.83		F9:259188	6	439	460	Carbamidomethylation	C13:Carbamidomethylation:1000.00
1	13	P10896|RCA_ARATH	R.MGGTTQYTVNNQMVN(+.98)ATLMNIADNPTNVQLPGM(+15.99)YNK.E	N	47.25	3959.82	36	1.4	1320.95	3	92.77		F14:404174	5	237	272	Deamidation (NQ); Oxidation (M)	N15:Deamidation (NQ):0.00;M33:Oxidation (M):37.92
1	13	P10896|RCA_ARATH	K.DEDIVTLVDQFPGQ.S	N	47.1	1574.75	14	-1.7	788.379	2	91.6		F9:263568	4	327	340
1	13	P10896|RCA_ARATH	R.M(+15.99)EKFYWAPTR.E	N	47.05	1343.63	10	0.6	672.824	2	48.7		F16:447411	1	300	309	Oxidation (M)	M1:Oxidation (M):1000.00
1	13	P10896|RCA_ARATH	R.MGGTTQ(+.98)YTVNNQMVNATLMNIADNPTNVQLPGM(+15.99)YNK.E	N	46.75	3959.82	36	-1.9	1320.94	3	93.14		F7:202234	2	237	272	Deamidation (NQ); Oxidation (M)	Q6:Deamidation (NQ):11.12;M33:Oxidation (M):73.42
1	13	P10896|RCA_ARATH	G.ELESGNAGEPAK.L	N	46.7	1200.56	12	-3	601.287	2	18.36		F6:150115	18	193	204
1	13	P10896|RCA_ARATH	K.IKDEDIVTLVDQFPG.Q	N	46.67	1687.87	15	-2.5	844.938	2	87.76		F8:231688	2	325	339
1	13	P10896|RCA_ARATH	F.STLYAPLIR.D	N	46.57	1032.6	9	-0.1	517.306	2	57.98		F9:255024	6	288	296
1	13	P10896|RCA_ARATH	K.M(+15.99)GINPIM(+15.99)MSAGELESGN(+.98)AGEPAKLIR.Q	N	46.27	2718.3	26	-1.5	907.107	3	75.73		F17:485241	9	182	207	Oxidation (M); Deamidation (NQ)	M1:Oxidation (M):43.57;M7:Oxidation (M):12.28;N17:Deamidation (NQ):20.21
1	13	P10896|RCA_ARATH	R.VPIIC(+57.02)TGNDFSTL.Y	N	46.24	1435.7	13	-0.4	718.858	2	78.81		F7:198846	6	278	290	Carbamidomethylation	C5:Carbamidomethylation:1000.00
1	13	P10896|RCA_ARATH	R.KFVESLGVEK.I	N	46.19	1134.63	10	0	568.322	2	37.61		F10:280230	37	359	368
1	13	P10896|RCA_ARATH	L.GIWGGKGQGKSFQC(+57.02)ELVMAK.M	N	45.86	2180.09	20	-5.8	727.699	3	56.54		F16:449540	3	162	181	Carbamidomethylation	C14:Carbamidomethylation:1000.00
1	13	P10896|RCA_ARATH	K.IKDEDIVTLVDQFPGQ(+.98)SIDFFGALRAR.V	N	45.77	3050.57	27	1.6	1017.87	3	107.75		F2:53524	9	325	351	Deamidation (NQ)	Q16:Deamidation (NQ):8.26
1	13	P10896|RCA_ARATH	R.M(+15.99)GGTTQYTVNNQMVNATLMNIADNPTNVQLPGM(+15.99)YNK.E	N	45.68	3974.83	36	-3.5	1325.95	3	90.4		F22:636446	9	237	272	Oxidation (M)	M1:Oxidation (M):6.68;M33:Oxidation (M):47.75
1	13	P10896|RCA_ARATH	K.NFLTLPNIKVPLI.L	N	45.68	1480.9	13	0.2	741.458	2	105.31		F9:266478	6	148	160
1	13	P10896|RCA_ARATH	R.M(+15.99)GGTTQYTVNNQMVN(+.98)ATLM(+15.99)NIADNPTNVQLPGMYNK.E	N	45.68	3975.81	36	-3	1326.27	3	94		F9:264110	5	237	272	Oxidation (M); Deamidation (NQ)	M1:Oxidation (M):0.00;N15:Deamidation (NQ):17.32;M19:Oxidation (M):33.66
1	13	P10896|RCA_ARATH	R.MGGTTQYTVNNQM(+15.99)VNATLMN(+.98)IADNPTNVQLPGMYNK.E	N	45.67	3959.82	36	1.3	1320.95	3	96.23		F6:170990	10	237	272	Oxidation (M); Deamidation (NQ)	M13:Oxidation (M):4.15;N20:Deamidation (NQ):13.63
1	13	P10896|RCA_ARATH	T.LVDQFPGQ(+.98)SIDFFGALR.A	N	45.64	1909.96	17	2.5	955.988	2	99.14		F9:265210	1	333	349	Deamidation (NQ)	Q8:Deamidation (NQ):29.93
1	13	P10896|RCA_ARATH	T.VNNQMVNATLMNIADN(+.98)PTNVQLPGMYNK.E	N	45.53	3104.47	28	2.2	1035.83	3	91.33		F10:294005	2	245	272	Deamidation (NQ)	N16:Deamidation (NQ):8.58
1	13	P10896|RCA_ARATH	M.DGFYIAPAFMDK.L	N	45.41	1373.63	12	-0.6	687.823	2	80.19		F9:260832	4	129	140
1	13	P10896|RCA_ARATH	R.GKGMVDSVFQAPMGTGTHHAV.L	N	45.39	2126	21	-2.6	709.673	3	53.32		F7:192206	2	88	108
1	13	P10896|RCA_ARATH	R.VQLAETYLSQAALGDAN(+.98)ADAIGR.G	N	45.2	2347.17	23	2.9	783.398	3	81.74		F7:199582	4	410	432	Deamidation (NQ)	N17:Deamidation (NQ):15.55
1	13	P10896|RCA_ARATH	K.RVQLAETYLSQAALGDANADAIGRGTFYG.K	N	45.14	3027.5	29	-0.8	1010.17	3	82.13		F7:199671	4	409	437
1	13	P10896|RCA_ARATH	G.KGAQQ(+.98)VNLPVPEGC(+57.02)TDPVAENFDPTAR.S	Y	45.12	2910.38	27	-2.3	971.132	3	66.46		F8:226276	1	438	464	Deamidation (NQ); Carbamidomethylation	Q5:Deamidation (NQ):0.00;C14:Carbamidomethylation:1000.00
1	13	P10896|RCA_ARATH	K.RVQLAETYLSQAALG.D	N	45.02	1618.87	15	0	810.441	2	68.38		F10:288227	6	409	423
1	13	P10896|RCA_ARATH	K.EENARVPIIC(+57.02).T	N	44.78	1199.6	10	-0.5	600.805	2	47.18		F9:252157	12	273	282	Carbamidomethylation	C10:Carbamidomethylation:1000.00
1	13	P10896|RCA_ARATH	R.VYDDEVRKFVE.S	N	44.7	1397.68	11	2.7	699.851	2	51.39		F20:565381	2	352	362
1	13	P10896|RCA_ARATH	K.GM(+15.99)VDSVFQAPMGTGTHHAVL.S	N	44.68	2069.97	20	3.2	1035.99	2	63.48		F8:225491	6	90	109	Oxidation (M)	M2:Oxidation (M):100.79
1	13	P10896|RCA_ARATH	G.KGAQQVNLPVPEGC(+57.02)TDPVAEN(+.98)FDPTAR.S	Y	44.68	2910.38	27	0.1	971.135	3	67.78		F10:288075	4	438	464	Carbamidomethylation; Deamidation (NQ)	C14:Carbamidomethylation:1000.00;N21:Deamidation (NQ):116.09
1	13	P10896|RCA_ARATH	K.IKDEDIVTLVDQ(+.98)FPGQSIDFFGALRAR.V	N	44.66	3050.57	27	6.2	1017.87	3	107.82		F4:112312	3	325	351	Deamidation (NQ)	Q12:Deamidation (NQ):22.05
1	13	P10896|RCA_ARATH	K.LMEYGNM(+15.99)LVM(+15.99)EQE.N	N	44.58	1617.67	13	-4.8	809.84	2	57.82		F10:285457	6	393	405	Oxidation (M)	M7:Oxidation (M):61.38;M10:Oxidation (M):109.41
1	13	P10896|RCA_ARATH	K.DEDIVTLVDQFPGQ(+.98)SIDFFGALRAR.V	N	44.48	2809.39	25	0.6	937.472	3	115.29		F3:84771	7	327	351	Deamidation (NQ)	Q14:Deamidation (NQ):8.26
1	13	P10896|RCA_ARATH	K.GM(+15.99)VDSVFQAPM(+15.99)GTGTHHAVLSSY.E	N	44.48	2423.09	23	-0.9	808.703	3	58.44		F7:193545	2	90	112	Oxidation (M)	M2:Oxidation (M):1000.00;M11:Oxidation (M):1000.00
1	13	P10896|RCA_ARATH	R.MGGTTQYTVNNQM(+15.99)VNATLMNIADN(+.98)PTNVQLPGMYNK.E	N	44.42	3959.82	36	0.1	1320.95	3	91.42		F10:294027	2	237	272	Oxidation (M); Deamidation (NQ)	M13:Oxidation (M):4.15;N24:Deamidation (NQ):21.91
1	13	P10896|RCA_ARATH	Q.SIDFFGALR.A	N	44.28	1024.53	9	2	513.275	2	80.29		F7:199220	3	341	349
1	13	P10896|RCA_ARATH	K.LMEYGNM(+15.99)LVMEQE.N	N	44.26	1601.68	13	-1.8	801.845	2	65.5		F8:226020	4	393	405	Oxidation (M)	M7:Oxidation (M):29.85
1	13	P10896|RCA_ARATH	S.QGLRQYNLDNMMDGFYIAPAFMDK.L	N	44.22	2837.3	24	1.5	946.774	3	98.42		F10:295641	1	117	140
1	13	P10896|RCA_ARATH	Q.LAETYLSQAALGDANADAIGRGTFYGK.G	N	44.19	2772.37	27	-1.2	925.13	3	75.27		F10:290049	5	412	438
1	13	P10896|RCA_ARATH	L.GDANADAIGR.G	N	44.16	958.447	10	-0.8	480.23	2	15.79		F22:616981	4	423	432
1	13	P10896|RCA_ARATH	K.M(+15.99)GIN(+.98)PIMMSAGELESGNAGEPAKLI.R	N	44.14	2546.21	25	0.9	1274.11	2	90.36		F16:458660	2	182	206	Oxidation (M); Deamidation (NQ)	M1:Oxidation (M):16.36;N4:Deamidation (NQ):87.66
1	13	P10896|RCA_ARATH	R.MGGTTQYTVNNQM(+15.99)VNATLMN(+.98)IADN(+.98)PTNVQLPGMYNK.E	N	43.96	3960.8	36	3.3	1321.28	3	90.75		F13:379373	3	237	272	Oxidation (M); Deamidation (NQ)	M13:Oxidation (M):7.81;N20:Deamidation (NQ):14.72;N24:Deamidation (NQ):19.56
1	13	P10896|RCA_ARATH	I.KDEDIVTLVDQ(+.98)FPGQSIDFFGALR.A	N	43.84	2710.35	24	-0.3	904.457	3	110.91		F3:83960	1	326	349	Deamidation (NQ)	Q11:Deamidation (NQ):9.95
1	13	P10896|RCA_ARATH	K.IKDEDIVTLVDQFPGQ(+.98)SIDFFG.A	N	43.75	2483.21	22	0.8	1242.61	2	110.52		F18:519815	1	325	346	Deamidation (NQ)	Q16:Deamidation (NQ):12.30
1	13	P10896|RCA_ARATH	N.ATLMNIADNPTNVQLPGMYNKEENAR.V	N	43.73	2903.39	26	-1	968.803	3	73.09		F16:454012	1	252	277
1	13	P10896|RCA_ARATH	R.TDKIKDEDIVT.L	N	43.52	1275.66	11	-1	638.835	2	31.37		F10:278845	5	322	332
1	13	P10896|RCA_ARATH	R.EAADLIKKGK.M	N	43.47	1071.63	10	-2	536.821	2	17.41		F6:149987	7	212	221
1	13	P10896|RCA_ARATH	G.PPVFEQPEM(+15.99)TYEK.L	N	43.47	1609.73	13	6.3	805.879	2	51.12		F8:222249	2	380	392	Oxidation (M)	M9:Oxidation (M):1000.00
1	13	P10896|RCA_ARATH	R.MGGTTQYTVNNQ(+.98)MVNATLMNIADNPTNVQLPGMYNK.E	N	43.45	3943.82	36	-5.1	1315.61	3	99.18		F7:203558	1	237	272	Deamidation (NQ)	Q12:Deamidation (NQ):0.00
1	13	P10896|RCA_ARATH	E.ENARVPIIC(+57.02)TGN(+.98)DFSTLYAPLIR.D	N	43.37	2620.33	23	2.2	874.453	3	86.94		F6:168446	3	274	296	Carbamidomethylation; Deamidation (NQ)	C9:Carbamidomethylation:1000.00;N12:Deamidation (NQ):29.50
1	13	P10896|RCA_ARATH	R.M(+15.99)GGTTQYTVNNQM(+15.99)VNATLMN(+.98)IADNPTNVQLPGMYNK.E	N	43.37	3975.81	36	1.7	1326.28	3	89.22		F10:293510	11	237	272	Oxidation (M); Deamidation (NQ)	M1:Oxidation (M):36.16;M13:Oxidation (M):30.85;N20:Deamidation (NQ):20.85
1	13	P10896|RCA_ARATH	R.MGGTTQYTVNNQM(+15.99)VNATLM(+15.99)NIADN(+.98)PTNVQLPGMYNK.E	N	43.37	3975.81	36	3.6	1326.28	3	86.66		F18:515363	2	237	272	Oxidation (M); Deamidation (NQ)	M13:Oxidation (M):14.67;M19:Oxidation (M):50.91;N24:Deamidation (NQ):7.69
1	13	P10896|RCA_ARATH	R.QYNLDNM(+15.99)MDGFY.I	N	43.32	1525.59	12	-1.1	763.799	2	74.13		F9:259266	4	121	132	Oxidation (M)	M7:Oxidation (M):23.10
1	13	P10896|RCA_ARATH	K.LM(+15.99)EYGNMLVMEQE.N	N	43.3	1601.68	13	-2.1	801.844	2	71.29		F7:196918	3	393	405	Oxidation (M)	M2:Oxidation (M):46.62
1	13	P10896|RCA_ARATH	N.NQMVNATLMN(+.98)IADNPTNVQLPGMYNK.E	N	43.22	2891.36	26	2.9	1446.69	2	88.7		F22:635983	3	247	272	Deamidation (NQ)	N10:Deamidation (NQ):0.00
1	13	P10896|RCA_ARATH	T.VNNQMVNATLMNIADNPTNVQLPGM(+15.99)YNK.E	N	43.06	3119.48	28	3.7	1040.84	3	85.47		F8:231118	5	245	272	Oxidation (M)	M25:Oxidation (M):104.57
1	13	P10896|RCA_ARATH	D.PTARSDDGTC(+57.02)VYNF	Y	43.03	1601.68	14	-5	801.842	2	49.62		F19:535384	1	461	474	Carbamidomethylation	C10:Carbamidomethylation:1000.00
1	13	P10896|RCA_ARATH	R.MEKFYWAPTREDR.I	N	42.91	1727.81	13	-1	576.943	3	48.51		F16:447353	7	300	312
1	13	P10896|RCA_ARATH	R.VYDDEVRK.F	N	42.79	1022.5	8	-2.6	512.258	2	16.02		F16:440056	2	352	359
1	13	P10896|RCA_ARATH	K.GAQQVNLPVPEGC(+57.02)TDPVAEN(+.98)FDPTAR.S	Y	42.78	2782.29	26	2.3	1392.15	2	73.02		F22:631511	7	439	464	Carbamidomethylation; Deamidation (NQ)	C13:Carbamidomethylation:1000.00;N20:Deamidation (NQ):54.01
1	13	P10896|RCA_ARATH	G.INPIM(+15.99)M(+15.99)SAGELESGNAGEPAKLIR.Q	N	42.74	2529.26	24	1	844.094	3	63.62		F19:538770	4	184	207	Oxidation (M)	M5:Oxidation (M):1000.00;M6:Oxidation (M):1000.00
1	13	P10896|RCA_ARATH	K.FYWAPTREDR.I	N	42.46	1339.63	10	-1.9	670.821	2	46.49		F16:446817	12	303	312
1	13	P10896|RCA_ARATH	K.IKDEDIVTLVDQFPGQ(+.98)SIDFFGALRA.R	N	42.41	2894.47	26	1.7	965.832	3	111.06		F22:641581	7	325	350	Deamidation (NQ)	Q16:Deamidation (NQ):64.16
1	13	P10896|RCA_ARATH	M.EYGNMLVM(+15.99)EQENVK.R	N	42.36	1698.76	14	-1.5	850.386	2	50.33		F6:157605	1	395	408	Oxidation (M)	M8:Oxidation (M):29.32
1	13	P10896|RCA_ARATH	R.M(+15.99)GGTTQYTVNNQMVNATLM(+15.99)NIADNPTNVQLPGMYNK.E	N	42.36	3974.83	36	-2	1325.95	3	93.21		F16:459359	15	237	272	Oxidation (M)	M1:Oxidation (M):6.68;M19:Oxidation (M):13.13
1	13	P10896|RCA_ARATH	K.MGINPIMMSAGELE.S	N	42.22	1491.68	14	-2.6	746.844	2	87.36		F6:168575	6	182	195
1	13	P10896|RCA_ARATH	R.MGGTTQYTVNNQM(+15.99)VNATLMNIADNPTNVQLPGM(+15.99)YNK.E	N	42.19	3974.83	36	-2.5	1325.95	3	84.84		F6:167837	8	237	272	Oxidation (M)	M13:Oxidation (M):9.97;M33:Oxidation (M):37.92
1	13	P10896|RCA_ARATH	R.MGGTTQYTVNNQM(+15.99)VNATLMNIADN(+.98)PTNVQLPGM(+15.99)YNK.E	N	42.18	3975.81	36	4.7	1326.28	3	85.58		F1:17679	1	237	272	Oxidation (M); Deamidation (NQ)	M13:Oxidation (M):26.14;N24:Deamidation (NQ):24.12;M33:Oxidation (M):65.04
1	13	P10896|RCA_ARATH	G.DANADAIGR.G	N	42.17	901.425	9	-1.2	451.719	2	19.1		F6:150235	3	424	432
1	13	P10896|RCA_ARATH	K.M(+15.99)GINPIM(+15.99)MSAGELESGN(+.98)AGEPAK.L	N	42.02	2336.03	23	6.9	779.691	3	64.99		F12:348105	3	182	204	Oxidation (M); Deamidation (NQ)	M1:Oxidation (M):11.52;M7:Oxidation (M):0.00;N17:Deamidation (NQ):72.01
1	13	P10896|RCA_ARATH	K.EENARVPIIC(+57.02)T.G	N	42.02	1300.64	11	-0.8	651.329	2	49.18		F8:221741	2	273	283	Carbamidomethylation	C10:Carbamidomethylation:1000.00
1	13	P10896|RCA_ARATH	K.NFLTLPNIK.V	N	42.01	1058.61	9	1.2	530.314	2	72.53		F7:197241	25	148	156
1	13	P10896|RCA_ARATH	R.M(+15.99)GGTTQYTVNNQMVNATLMN(+.98)IADNPTNVQLPGMYNK.E	N	41.99	3959.82	36	-3.9	1320.94	3	95.22		F23:669463	3	237	272	Oxidation (M); Deamidation (NQ)	M1:Oxidation (M):11.59;N20:Deamidation (NQ):15.74
1	13	P10896|RCA_ARATH	M.AKM(+15.99)GINPIMMSAGELESGNAGEPAKLIR.Q	N	41.85	2900.46	28	-1.8	967.824	3	71.41		F16:453575	1	180	207	Oxidation (M)	M3:Oxidation (M):23.96
1	13	P10896|RCA_ARATH	R.TDKIKDEDIVTLVDQ(+.98)FPGQ(+.98)SIDFFGALR.A	N	41.82	3168.59	28	4.9	1057.21	3	107.28		F5:141135	4	322	349	Deamidation (NQ)	Q15:Deamidation (NQ):1000.00;Q19:Deamidation (NQ):1000.00
1	13	P10896|RCA_ARATH	F.PGQSIDFFGALRAR.V	N	41.81	1533.81	14	-3.8	767.907	2	103.2		F20:577240	3	338	351
1	13	P10896|RCA_ARATH	R.MGGTTQYTVNNQMVN(+.98)ATLMN(+.98)IADNPTNVQLPGMYNK.E	N	41.7	3944.81	36	2.9	1315.95	3	97.63		F15:429711	3	237	272	Deamidation (NQ)	N15:Deamidation (NQ):16.03;N20:Deamidation (NQ):5.93
1	13	P10896|RCA_ARATH	E.TYLSQAALGDAN(+.98)ADAIGRGTFYGK.G	N	41.7	2460.19	24	2.9	821.074	3	67.41		F22:629867	2	415	438	Deamidation (NQ)	N12:Deamidation (NQ):0.00
1	13	P10896|RCA_ARATH	R.MGGTTQYTVNNQMVNATLMN(+.98)IADNPTNVQLPGM(+15.99)YNK.E	N	41.69	3959.82	36	0.8	1320.95	3	92.9		F13:379783	10	237	272	Deamidation (NQ); Oxidation (M)	N20:Deamidation (NQ):9.68;M33:Oxidation (M):63.15
1	13	P10896|RCA_ARATH	K.EENARVPIIC(+57.02)TGND.F	N	41.55	1586.74	14	-4.9	794.371	2	48.71		F19:535164	2	273	286	Carbamidomethylation	C10:Carbamidomethylation:1000.00
1	13	P10896|RCA_ARATH	F.INDLDAGAGR.M	N	41.52	1000.49	10	-2.8	501.253	2	23.36		F22:618198	6	227	236
1	13	P10896|RCA_ARATH	K.MGINPIM(+15.99)M(+15.99)SAGELESGN(+.98)AGEPAKLIR.Q	N	41.44	2718.3	26	0	907.108	3	71.36		F17:484296	3	182	207	Oxidation (M); Deamidation (NQ)	M7:Oxidation (M):7.97;M8:Oxidation (M):6.90;N17:Deamidation (NQ):0.00
1	13	P10896|RCA_ARATH	R.MGGTTQYTVNN(+.98)QMVNATLM(+15.99)NIADNPTNVQLPGM(+15.99)YNK.E	N	41.36	3975.81	36	2.9	1326.28	3	90.05		F13:379235	1	237	272	Deamidation (NQ); Oxidation (M)	N11:Deamidation (NQ):6.68;M19:Oxidation (M):38.00;M33:Oxidation (M):68.03
1	13	P10896|RCA_ARATH	R.MGGTTQYTVNNQM(+15.99)VN(+.98)ATLMNIADNPTNVQLPGM(+15.99)YNK.E	N	41.36	3975.81	36	-3.8	1326.27	3	85.49		F17:487298	3	237	272	Oxidation (M); Deamidation (NQ)	M13:Oxidation (M):22.09;N15:Deamidation (NQ):0.00;M33:Oxidation (M):44.80
1	13	P10896|RCA_ARATH	R.QYN(+.98)LDNM(+15.99)MDGFYIAPAFM(+15.99)DK.L	N	41.24	2416.01	20	5.7	1209.02	2	85.25		F4:107705	1	121	140	Deamidation (NQ); Oxidation (M)	N3:Deamidation (NQ):0.00;M7:Oxidation (M):14.02;M18:Oxidation (M):85.84
1	13	P10896|RCA_ARATH	D.SVFQ(+.98)APMGTGTHHAVLSSYEYVSQGLR.Q	N	41.24	2922.4	27	4.7	975.144	3	70.18		F10:288704	3	94	120	Deamidation (NQ)	Q4:Deamidation (NQ):78.29
1	13	P10896|RCA_ARATH	R.V(+42.01)Q(+.98)LAETYLSQAALGDANADAIGR.G	N	41.16	2389.18	23	0.9	797.4	3	106.37		F22:640532	3	410	432	Acetylation (N-term); Deamidation (NQ)	V1:Acetylation (N-term):1000.00;Q2:Deamidation (NQ):51.56
1	13	P10896|RCA_ARATH	K.NFLTLPNIKVPLILG.I	N	41.11	1651.01	15	-1.1	826.51	2	109.82		F10:297997	10	148	162
1	13	P10896|RCA_ARATH	K.RVQLAETYLSQA.A	N	40.91	1377.73	12	-0.8	689.869	2	56.1		F10:284999	6	409	420
1	13	P10896|RCA_ARATH	R.QYNLDNMMDGFYIAPAFMDKLVVHITK.N	N	40.72	3173.54	27	-2.9	794.39	4	111.49		F22:641683	3	121	147
1	13	P10896|RCA_ARATH	A.ETYLSQ(+.98)AALGDANADAIGR.G	N	40.47	1935.92	19	6.9	968.973	2	63.74		F22:628768	1	414	432	Deamidation (NQ)	Q6:Deamidation (NQ):93.60
1	13	P10896|RCA_ARATH	K.LVVHITKNFLT.L	N	40.41	1283.76	11	0.4	428.928	3	60.34		F19:537987	13	141	151
1	13	P10896|RCA_ARATH	R.WRGLAYDTS.D	N	40.38	1067.5	9	-0.3	534.759	2	47.5		F10:282731	5	71	79
1	13	P10896|RCA_ARATH	R.M(+15.99)GGTTQYTVNNQMVNATLMNIADN(+.98)PTNVQLPGMYNK.E	N	40.32	3959.82	36	3.6	1320.95	3	96.36		F15:429487	3	237	272	Oxidation (M); Deamidation (NQ)	M1:Oxidation (M):14.10;N24:Deamidation (NQ):13.63
1	13	P10896|RCA_ARATH	K.LM(+15.99)EYGNMLVM(+15.99)EQENVKR.V	N	40.3	2114.98	17	-2.5	705.999	3	53.78		F7:192322	10	393	409	Oxidation (M)	M2:Oxidation (M):22.08;M10:Oxidation (M):59.10
1	13	P10896|RCA_ARATH	M.GIN(+.98)PIMMSAGELESGNAGEPAK.L	N	40.26	2173	22	5.3	1087.51	2	71.33		F7:196929	2	183	204	Deamidation (NQ)	N3:Deamidation (NQ):84.59
1	13	P10896|RCA_ARATH	I.KDEDIVTLVDQFPGQSIDFFGALR.A	N	40.21	2709.36	24	-3.6	904.126	3	111.04		F3:83984	1	326	349
1	13	P10896|RCA_ARATH	R.EGPPVFEQ(+.98)PEMTYEKLMEYGNM(+15.99)LVMEQENVK.R	N	40.2	3705.66	31	-2.8	1236.22	3	110.86		F16:463464	1	378	408	Deamidation (NQ); Oxidation (M)	Q8:Deamidation (NQ):51.56;M22:Oxidation (M):20.54
1	13	P10896|RCA_ARATH	K.R(+42.01)VQ(+.98)LAETYLSQAALGDANADAIGR.G	N	40.13	2545.28	24	0.3	849.433	3	86.48		F6:168315	1	409	432	Acetylation (N-term); Deamidation (NQ)	R1:Acetylation (N-term):1000.00;Q3:Deamidation (NQ):16.15
1	13	P10896|RCA_ARATH	D.GDRWRGLAYDTSDDQQDITR.G	N	40.13	2367.08	20	-0.6	790.035	3	48.3		F16:447301	1	68	87
1	13	P10896|RCA_ARATH	K.MGINPIMM(+15.99)SAGELESGNAGEPA.K	N	40.05	2190.96	22	-3.6	1096.48	2	79.32		F7:198974	2	182	203	Oxidation (M)	M8:Oxidation (M):7.21
1	13	P10896|RCA_ARATH	N.ATLM(+15.99)NIADNPTNVQLPGM(+15.99)YNKEENAR.V	N	40.03	2935.38	26	0.8	979.468	3	59.76		F20:567423	3	252	277	Oxidation (M)	M4:Oxidation (M):1000.00;M18:Oxidation (M):1000.00
1	13	P10896|RCA_ARATH	G.INPIMMSAGELESGNAGEPAKLIR.Q	N	40.03	2497.27	24	0.4	833.43	3	75.62		F22:632280	4	184	207
1	13	P10896|RCA_ARATH	N.ATLM(+15.99)NIADNPTNVQLPGMYNKEENAR.V	N	40.01	2919.39	26	-0.9	974.135	3	65.28		F16:451903	1	252	277	Oxidation (M)	M4:Oxidation (M):60.74
1	13	P10896|RCA_ARATH	R.MGGTTQYTVNNQMVNATLM(+15.99)N(+.98)IADNPTNVQLPGM(+15.99)YNK.E	N	39.96	3975.81	36	-0.9	1326.28	3	89.99		F10:293692	8	237	272	Oxidation (M); Deamidation (NQ)	M19:Oxidation (M):36.87;N20:Deamidation (NQ):15.74;M33:Oxidation (M):71.48
1	13	P10896|RCA_ARATH	D.NMM(+15.99)DGFYIAPAFMDK.L	N	39.9	1765.75	15	5.7	883.888	2	81.53		F6:166900	2	126	140	Oxidation (M)	M3:Oxidation (M):0.00
1	13	P10896|RCA_ARATH	K.MGIN(+.98)PIMM(+15.99)SAGELESGNAGEPAKLIR.Q	N	39.89	2702.31	26	4.4	901.78	3	80.76		F16:456114	2	182	207	Deamidation (NQ); Oxidation (M)	N4:Deamidation (NQ):16.47;M8:Oxidation (M):0.00
1	13	P10896|RCA_ARATH	K.NFLTLPNIKVPLIL.G	N	39.85	1593.99	14	0	798	2	112.95		F10:298584	12	148	161
1	13	P10896|RCA_ARATH	R.VQ(+.98)LAETYLSQAALGDANADAIGRGT.F	N	39.7	2505.23	25	4	1253.63	2	77.37		F8:229109	1	410	434	Deamidation (NQ)	Q2:Deamidation (NQ):54.41
1	13	P10896|RCA_ARATH	R.TDKIKDEDIVTLVDQ(+.98)FPGQSIDFFG.A	N	39.69	2827.38	25	-0.7	1414.7	2	104.75		F19:547828	1	322	346	Deamidation (NQ)	Q15:Deamidation (NQ):0.00
1	13	P10896|RCA_ARATH	R.TDKIKDEDIVTLVDQFPGQ(+.98)SIDFFG.A	N	39.64	2827.38	25	-3.8	1414.69	2	104.66		F20:577523	1	322	346	Deamidation (NQ)	Q19:Deamidation (NQ):16.98
1	13	P10896|RCA_ARATH	K.M(+15.99)C(+57.02)C(+57.02)LFIN(+.98)DLDAGAGR.M	N	39.53	1728.73	15	3.2	865.374	2	72.92		F7:197334	8	222	236	Oxidation (M); Carbamidomethylation; Deamidation (NQ)	M1:Oxidation (M):1000.00;C2:Carbamidomethylation:1000.00;C3:Carbamidomethylation:1000.00;N7:Deamidation (NQ):1000.00
1	13	P10896|RCA_ARATH	D.NM(+15.99)M(+15.99)DGFYIAPAFMDK.L	N	39.5	1781.75	15	-1.7	891.879	2	77.33		F10:290572	5	126	140	Oxidation (M)	M2:Oxidation (M):121.83;M3:Oxidation (M):90.56
1	13	P10896|RCA_ARATH	R.MGGTTQYTVN(+.98)NQMVNATLMN(+.98)IADNPTNVQLPGM(+15.99)YNK.E	N	39.45	3960.8	36	2.5	1321.28	3	94.26		F9:264165	1	237	272	Deamidation (NQ); Oxidation (M)	N10:Deamidation (NQ):0.00;N20:Deamidation (NQ):0.00;M33:Oxidation (M):19.56
1	13	P10896|RCA_ARATH	R.YREAADLIK.K	N	39.43	1077.58	9	-0.7	539.798	2	34.35		F12:341687	26	210	218
1	13	P10896|RCA_ARATH	R.MGGTTQYTVNNQM(+15.99)VN(+.98)ATLM(+15.99)NIADNPTNVQLPGMYNK.E	N	39.42	3975.81	36	1.7	1326.28	3	86.5		F9:262356	5	237	272	Oxidation (M); Deamidation (NQ)	M13:Oxidation (M):22.74;N15:Deamidation (NQ):0.00;M19:Oxidation (M):23.75
1	13	P10896|RCA_ARATH	K.M(+15.99)GINPIMM(+15.99)SAGELESGN(+.98)AGEPAKLIRQR.Y	N	39.41	3002.46	28	-0.5	1001.83	3	69.1		F17:483788	1	182	209	Oxidation (M); Deamidation (NQ)	M1:Oxidation (M):19.69;M8:Oxidation (M):17.01;N17:Deamidation (NQ):0.00
1	13	P10896|RCA_ARATH	D.FSTLYAPLIR.D	N	39.4	1179.67	10	-0.1	590.84	2	70.91		F18:512061	5	287	296
1	13	P10896|RCA_ARATH	R.QYN(+.98)LDNM(+15.99)MDGFYIAPAFMDK.L	N	39.33	2400.01	20	0.7	1201.01	2	92.6		F8:232821	1	121	140	Deamidation (NQ); Oxidation (M)	N3:Deamidation (NQ):0.00;M7:Oxidation (M):0.00
1	13	P10896|RCA_ARATH	K.RVQLAETYLSQ.A	N	39.24	1306.69	11	-2.6	654.35	2	50.37		F6:157613	1	409	419
1	13	P10896|RCA_ARATH	R.MGGTTQYTVNNQMVN(+.98)ATLM(+15.99)NIADNPTNVQLPGMYNK.E	N	39.22	3959.82	36	2.4	1320.95	3	95.05		F3:80702	7	237	272	Deamidation (NQ); Oxidation (M)	N15:Deamidation (NQ):4.08;M19:Oxidation (M):25.69
1	13	P10896|RCA_ARATH	K.GM(+15.99)VDSVFQAPMGTGTHHAVLSSY.E	N	38.96	2407.09	23	-2.4	803.37	3	65.38		F10:287430	4	90	112	Oxidation (M)	M2:Oxidation (M):66.16
1	13	P10896|RCA_ARATH	K.M(+15.99)GINPIMM(+15.99)SAGELESGNAGEPAKLIRQR.Y	N	38.77	3001.48	28	3.6	751.38	4	68.9		F20:569700	2	182	209	Oxidation (M)	M1:Oxidation (M):53.33;M8:Oxidation (M):9.34
1	13	P10896|RCA_ARATH	R.MGGTTQYTVN(+.98)NQMVNATLM(+15.99)NIADNPTNVQLPGMYNK.E	N	38.72	3959.82	36	-3.8	1320.94	3	95.1		F15:429266	1	237	272	Deamidation (NQ); Oxidation (M)	N10:Deamidation (NQ):10.11;M19:Oxidation (M):16.36
1	13	P10896|RCA_ARATH	R.QYNLDNM(+15.99)MDGFYIAPA.F	N	38.63	1877.8	16	-2.6	939.903	2	83.38		F7:199967	2	121	136	Oxidation (M)	M7:Oxidation (M):11.06
1	13	P10896|RCA_ARATH	K.MGINPIM(+15.99)M(+15.99)SAGELESGN(+.98)AGEPAK.L	N	38.53	2336.03	23	-4.4	779.682	3	60.85		F1:11102	2	182	204	Oxidation (M); Deamidation (NQ)	M7:Oxidation (M):9.45;M8:Oxidation (M):8.82;N17:Deamidation (NQ):51.03
1	13	P10896|RCA_ARATH	K.MGINPIMMSAGELESGNAGEPAKLIRQ(+.98)R.Y	N	38.49	2970.47	28	4.2	743.629	4	77.15		F7:198437	1	182	209	Deamidation (NQ)	Q27:Deamidation (NQ):0.00
1	13	P10896|RCA_ARATH	R.M(+15.99)GGTTQYTVNNQM(+15.99)VN(+.98).A	N	38.48	1689.7	15	-1.4	845.855	2	35.79		F20:561526	1	237	251	Oxidation (M); Deamidation (NQ)	M1:Oxidation (M):1000.00;M13:Oxidation (M):1000.00;N15:Deamidation (NQ):26.52
1	13	P10896|RCA_ARATH	N.NQMVNATLMNIADNPTNVQ(+.98)LPGM(+15.99)YNK.E	N	38.41	2907.36	26	4.4	970.13	3	82.84		F6:167276	1	247	272	Deamidation (NQ); Oxidation (M)	Q19:Deamidation (NQ):14.04;M23:Oxidation (M):79.53
1	13	P10896|RCA_ARATH	R.GKGMVDSVFQAPMGTGTHH.A	N	38.37	1955.9	19	-0.3	652.973	3	50.18		F6:157555	1	88	106
1	13	P10896|RCA_ARATH	K.EENARVPIIC(+57.02)TGN(+.98)DFSTLY.A	N	38.34	2199.02	19	1.7	1100.52	2	82.25		F6:167110	1	273	291	Carbamidomethylation; Deamidation (NQ)	C10:Carbamidomethylation:1000.00;N13:Deamidation (NQ):78.12
1	13	P10896|RCA_ARATH	R.GKGMVDSVFQAPM(+15.99)GTGTH.H	N	38.32	1834.83	18	-1.9	612.618	3	49.3		F7:191146	6	88	105	Oxidation (M)	M13:Oxidation (M):74.73
1	13	P10896|RCA_ARATH	N.SREGPPVFEQ(+.98)PEMTYEK.L	N	38.29	2023.92	17	1.2	675.648	3	54.32		F9:254048	5	376	392	Deamidation (NQ)	Q10:Deamidation (NQ):1000.00
1	13	P10896|RCA_ARATH	L.TLPNIKVPLILGIWGGKGQGK.S	N	38.26	2188.31	21	1.2	730.445	3	88.1		F8:231773	5	151	171
1	13	P10896|RCA_ARATH	K.QTDGDRWRGLAYDTSDDQQDITR.G	N	37.94	2711.22	23	-3	904.744	3	50.94		F20:565259	7	65	87
1	13	P10896|RCA_ARATH	R.MGGTTQYTVNNQM(+15.99)VN(+.98)ATLMN(+.98)IADNPTNVQLPGMYNK.E	N	37.93	3960.8	36	1.2	1321.28	3	90.82		F6:169533	4	237	272	Oxidation (M); Deamidation (NQ)	M13:Oxidation (M):6.92;N15:Deamidation (NQ):4.52;N20:Deamidation (NQ):14.77
1	13	P10896|RCA_ARATH	Q.MVNATLMN(+.98)IADNPTNVQLPGMYNK.E	N	37.83	2649.26	24	6.6	1325.65	2	85.59		F6:168053	1	249	272	Deamidation (NQ)	N8:Deamidation (NQ):17.32
1	13	P10896|RCA_ARATH	R.MGGTTQYTVNNQMVNATLM(+15.99)NIADN(+.98)PTNVQLPGM(+15.99)YNK.E	N	37.77	3975.81	36	0.9	1326.28	3	89.54		F11:324129	3	237	272	Oxidation (M); Deamidation (NQ)	M19:Oxidation (M):41.57;N24:Deamidation (NQ):0.00;M33:Oxidation (M):68.21
1	13	P10896|RCA_ARATH	R.EGPPVFEQPEM.T	N	37.77	1258.55	11	-0.2	630.284	2	64.34		F9:256696	6	378	388
1	13	P10896|RCA_ARATH	K.GAQQVN(+.98)LPVPEGC(+57.02)TDPVAEN(+.98)FDPTAR.S	Y	37.73	2783.27	26	5.6	1392.65	2	71.6		F22:631103	3	439	464	Deamidation (NQ); Carbamidomethylation	N6:Deamidation (NQ):0.00;C13:Carbamidomethylation:1000.00;N20:Deamidation (NQ):25.26
1	13	P10896|RCA_ARATH	R.M(+15.99)GGTTQYTVNNQM(+15.99)VN(+.98)ATLMNIADNPTNVQLPGMYNK.E	N	37.66	3975.81	36	2.7	1326.28	3	89.39		F1:18662	2	237	272	Oxidation (M); Deamidation (NQ)	M1:Oxidation (M):14.77;M13:Oxidation (M):23.15;N15:Deamidation (NQ):16.39
1	13	P10896|RCA_ARATH	R.EGPPVFEQPEMTYEKLME.Y	N	37.62	2152.97	18	3	1077.5	2	85.92		F16:457478	1	378	395
1	13	P10896|RCA_ARATH	R.MGGTTQYTVNNQ(+.98)M(+15.99)VNATLM(+15.99)NIADNPTNVQLPGMYNK.E	N	37.57	3975.81	36	2.1	1326.28	3	87.12		F12:352785	1	237	272	Deamidation (NQ); Oxidation (M)	Q12:Deamidation (NQ):0.00;M13:Oxidation (M):0.00;M19:Oxidation (M):0.00
1	13	P10896|RCA_ARATH	D.SVFQ(+.98)APM(+15.99)GTGTHHAVLSSYEYVSQGLR.Q	N	37.56	2938.39	27	1.8	980.473	3	65.16		F19:539144	6	94	120	Deamidation (NQ); Oxidation (M)	Q4:Deamidation (NQ):42.37;M7:Oxidation (M):1000.00
1	13	P10896|RCA_ARATH	L.TLPNIKVPLILGIWGGK.G	N	37.49	1818.11	17	-2.2	607.044	3	98.46		F9:265075	4	151	167
1	13	P10896|RCA_ARATH	M.GINPIMMSAGELESGN(+.98)AGEPAK.L	N	37.48	2173	22	-4.5	725.338	3	70.4		F22:630751	2	183	204	Deamidation (NQ)	N16:Deamidation (NQ):54.44
1	13	P10896|RCA_ARATH	R.GKGMVDSVFQAPMGTGTHHAVLSSYEYVS.Q	N	37.31	3054.42	29	1.3	1019.15	3	69.59		F10:288536	2	88	116
1	13	P10896|RCA_ARATH	R.VQLAETYLSQAALGD.A	N	37.26	1577.79	15	4.2	789.907	2	76.69		F8:228937	1	410	424
1	13	P10896|RCA_ARATH	R.QRYREAADLIK.K	N	37.25	1361.74	11	-1.7	681.877	2	32.35		F17:475541	5	208	218
1	13	P10896|RCA_ARATH	R.M(+15.99)GGTTQYTVNNQMVNATLMNIADN(+.98)PTNVQLPGM(+15.99)YNK.E	N	37.16	3975.81	36	3.7	1326.28	3	91.41		F9:263528	5	237	272	Oxidation (M); Deamidation (NQ)	M1:Oxidation (M):4.15;N24:Deamidation (NQ):15.39;M33:Oxidation (M):65.04
1	13	P10896|RCA_ARATH	R.Q(+.98)YNLDNMMDGFYIAPAFM(+15.99)DK.L	N	37.13	2400.01	20	3.2	1201.02	2	99.05		F10:295774	3	121	140	Deamidation (NQ); Oxidation (M)	Q1:Deamidation (NQ):0.00;M18:Oxidation (M):71.03
1	13	P10896|RCA_ARATH	G.GTTQYTVNNQMVNATLMNIADNPTNVQLPGMYNK.E	N	37.1	3754.78	34	-2.6	1252.6	3	96.41		F10:295180	5	239	272
1	13	P10896|RCA_ARATH	K.LMEYGNM(+15.99)L.V	N	37.02	985.425	8	0.6	493.72	2	53.84		F22:625860	2	393	400	Oxidation (M)	M7:Oxidation (M):135.05
1	13	P10896|RCA_ARATH	K.NFLTLPN(+.98)IKVPLILGIWGGKGQ(+.98)GK.S	N	36.98	2564.47	24	4.1	855.835	3	105.45		F21:607513	2	148	171	Deamidation (NQ)	N7:Deamidation (NQ):42.78;Q22:Deamidation (NQ):62.06
1	13	P10896|RCA_ARATH	K.MGIN(+.98)PIM(+15.99)M(+15.99)SAGELESGNAGEPAKLIR.Q	N	36.97	2718.3	26	1.2	907.109	3	68.65		F1:13192	3	182	207	Deamidation (NQ); Oxidation (M)	N4:Deamidation (NQ):28.06;M7:Oxidation (M):6.67;M8:Oxidation (M):9.75
1	13	P10896|RCA_ARATH	K.RVQLAETYLS.Q	N	36.82	1178.63	10	-0.3	590.322	2	49.64		F22:624621	3	409	418
1	13	P10896|RCA_ARATH	K.LMEYGNMLVM(+15.99)EQ.E	N	36.79	1472.63	12	0.6	737.325	2	68.93		F8:226919	4	393	404	Oxidation (M)	M10:Oxidation (M):73.31
1	13	P10896|RCA_ARATH	K.MGINPIMM(+15.99)SAGELESGN(+.98)AGEPAKLIR.Q	N	36.73	2702.31	26	2.8	901.779	3	78.41		F16:455472	3	182	207	Oxidation (M); Deamidation (NQ)	M8:Oxidation (M):12.28;N17:Deamidation (NQ):11.03
1	13	P10896|RCA_ARATH	N.IADNPTNVQ(+.98)LPGMYNK.E	N	36.63	1774.86	16	4.7	888.439	2	60.18		F7:194008	4	257	272	Deamidation (NQ)	Q9:Deamidation (NQ):36.05
1	13	P10896|RCA_ARATH	S.QGLRQYN(+.98)LDNMMDGFYIAPAFMDK.L	N	36.58	2838.28	24	4.7	947.106	3	98.52		F9:265085	1	117	140	Deamidation (NQ)	N7:Deamidation (NQ):0.00
1	13	P10896|RCA_ARATH	G.IN(+.98)PIMM(+15.99)SAGELESGNAGEPAK.L	N	36.58	2131.98	21	6.9	1067	2	61.46		F8:224952	2	184	204	Deamidation (NQ); Oxidation (M)	N2:Deamidation (NQ):93.62;M6:Oxidation (M):17.01
1	13	P10896|RCA_ARATH	R.EGPPVFEQ(+.98)PEMTYEKLMEYGNMLVMEQENVKR.V	N	36.57	3845.77	32	4.5	1282.94	3	108.27		F6:174023	3	378	409	Deamidation (NQ)	Q8:Deamidation (NQ):31.17
1	13	P10896|RCA_ARATH	R.M(+15.99)GGTTQYTVNN(+.98)QMVNATLMNIADNPTNVQLPGM(+15.99)YNK.E	N	36.5	3975.81	36	-0.7	1326.28	3	90.94		F22:636596	2	237	272	Oxidation (M); Deamidation (NQ)	M1:Oxidation (M):11.81;N11:Deamidation (NQ):13.28;M33:Oxidation (M):26.80
1	13	P10896|RCA_ARATH	R.DGRM(+15.99)EKFYWAPTR.E	N	36.37	1671.78	13	-5.4	558.265	3	46.01		F16:446682	1	297	309	Oxidation (M)	M4:Oxidation (M):1000.00
1	13	P10896|RCA_ARATH	R.DGRMEKFYWAPTR.E	N	36.26	1655.79	13	-0.7	552.936	3	52.1		F16:448336	1	297	309
1	13	P10896|RCA_ARATH	K.NFLTLPNIKVPL.I	N	36.25	1367.82	12	-0.5	684.916	2	96.48		F9:264649	5	148	159
1	13	P10896|RCA_ARATH	N.ATLMNIADNPTNVQLPGM(+15.99)YNKEENAR.V	N	36.17	2919.39	26	0.3	974.136	3	67.43		F17:483388	2	252	277	Oxidation (M)	M18:Oxidation (M):47.93
1	13	P10896|RCA_ARATH	K.DEDIVTLVDQ(+.98)FPGQSIDFFGALRAR.V	N	36.07	2809.39	25	3.7	937.475	3	114.53		F20:579383	3	327	351	Deamidation (NQ)	Q10:Deamidation (NQ):14.58
1	13	P10896|RCA_ARATH	K.GAQQVNLPVPEGC(+57.02)TDPVAE.N	Y	35.96	1979.93	19	-0.8	990.969	2	62.75		F9:256284	3	439	457	Carbamidomethylation	C13:Carbamidomethylation:1000.00
1	13	P10896|RCA_ARATH	R.GKGM(+15.99)VDSVFQAPM(+15.99)GTGTHHAVL.S	N	35.9	2271.08	22	1.3	758.034	3	47.56		F22:624029	4	88	109	Oxidation (M)	M4:Oxidation (M):1000.00;M13:Oxidation (M):1000.00
1	13	P10896|RCA_ARATH	R.QYNLDNMM(+15.99)DGFY.I	N	35.84	1525.59	12	-4.6	763.796	2	75.46		F8:228634	1	121	132	Oxidation (M)	M8:Oxidation (M):23.10
1	13	P10896|RCA_ARATH	R.GKGMVDSVFQAPMG.T	N	35.83	1422.66	14	-3.4	712.337	2	64.58		F7:195146	1	88	101
1	13	P10896|RCA_ARATH	G.GTTQYTVNNQMVNATLMN(+.98)IADNPTNVQLPGM(+15.99)YNK.E	N	35.76	3771.75	34	0.9	1258.26	3	91.14		F7:201798	2	239	272	Deamidation (NQ); Oxidation (M)	N18:Deamidation (NQ):0.00;M31:Oxidation (M):79.53
1	13	P10896|RCA_ARATH	K.RVQLAETYLSQAALGDAN(+.98)AD.A	N	35.71	2106.02	20	5.6	1054.02	2	70.52		F7:196719	2	409	428	Deamidation (NQ)	N18:Deamidation (NQ):45.25
1	13	P10896|RCA_ARATH	N.ATLM(+15.99)N(+.98)IADNPTNVQLPGM(+15.99)YNK.E	N	35.69	2337.1	21	6	1169.56	2	63.77		F9:256552	2	252	272	Oxidation (M); Deamidation (NQ)	M4:Oxidation (M):1000.00;N5:Deamidation (NQ):58.99;M18:Oxidation (M):1000.00
1	13	P10896|RCA_ARATH	K.MGINPIMM(+15.99)SAGELE.S	N	35.62	1507.67	14	3.8	754.846	2	77.98		F7:198645	1	182	195	Oxidation (M)	M8:Oxidation (M):0.00
1	13	P10896|RCA_ARATH	K.LVVHITK.N	N	35.42	808.517	7	-0.1	405.266	2	29.87		F6:152132	17	141	147
1	13	P10896|RCA_ARATH	K.GMVDSVFQ(+.98)APMGTGTHHAVLSSY.E	N	35.28	2392.08	23	5.2	1197.05	2	71.83		F6:164050	1	90	112	Deamidation (NQ)	Q8:Deamidation (NQ):1000.00
1	13	P10896|RCA_ARATH	F.QAPM(+15.99)GTGTHHAVLSSYEYVSQGLR.Q	N	35.25	2604.24	24	1.1	869.088	3	52.88		F6:158369	1	97	120	Oxidation (M)	M4:Oxidation (M):1000.00
1	13	P10896|RCA_ARATH	K.IKDEDIVTLVD.Q	N	35.24	1258.67	11	0.3	630.34	2	61.69		F20:567900	5	325	335
1	13	P10896|RCA_ARATH	R.GLAYDTSDDQQ.D	N	35.22	1211.49	11	-2	606.753	2	33.18		F10:279226	4	73	83
1	13	P10896|RCA_ARATH	K.MGINPIMMSA.G	N	35.2	1063.49	10	0	532.75	2	74.97		F10:289969	3	182	191
1	13	P10896|RCA_ARATH	R.M(+15.99)GGTTQYTVNNQ(+.98)M(+15.99)VN.A	N	35.2	1689.7	15	1.4	845.857	2	35.91		F18:504241	1	237	251	Oxidation (M); Deamidation (NQ)	M1:Oxidation (M):1000.00;Q12:Deamidation (NQ):11.45;M13:Oxidation (M):1000.00
1	13	P10896|RCA_ARATH	K.N(+.98)FLTLPNIKVPLIL.G	N	35.17	1594.97	14	3	798.495	2	116.83		F10:299294	2	148	161	Deamidation (NQ)	N1:Deamidation (NQ):79.01
1	13	P10896|RCA_ARATH	K.LM(+15.99)EYGNM(+15.99)LVM(+15.99)EQENVKR.V	N	35.12	2130.97	17	-2.3	711.331	3	42.51		F23:655796	10	393	409	Oxidation (M)	M2:Oxidation (M):1000.00;M7:Oxidation (M):1000.00;M10:Oxidation (M):1000.00
1	13	P10896|RCA_ARATH	R.MGGTTQYTVNNQMVN(+.98)ATLMNIADNPTNVQLPGMYNK.E	N	35.08	3943.82	36	2	1315.62	3	100.47		F9:265496	2	237	272	Deamidation (NQ)	N15:Deamidation (NQ):5.08
1	13	P10896|RCA_ARATH	R.QYNLDNM(+15.99)M(+15.99)DGFYIAPA.F	N	34.98	1893.79	16	0.2	947.903	2	73.22		F8:228042	2	121	136	Oxidation (M)	M7:Oxidation (M):1000.00;M8:Oxidation (M):1000.00
1	13	P10896|RCA_ARATH	R.GKGM(+15.99)VDSVFQ.A	N	34.88	1082.51	10	-1.2	542.26	2	36.71		F22:621029	3	88	97	Oxidation (M)	M4:Oxidation (M):1000.00
1	13	P10896|RCA_ARATH	K.NFLTLPN(+.98)IKVPLILGIWGGK.G	N	34.87	2193.29	20	-3.1	732.102	3	114.01		F15:432488	1	148	167	Deamidation (NQ)	N7:Deamidation (NQ):18.01
1	13	P10896|RCA_ARATH	R.EGPPVFEQPEMTYEKLMEYGNMLVMEQENVKR.V	N	34.79	3844.78	32	-5.9	1282.59	3	108.47		F16:462957	1	378	409
1	13	P10896|RCA_ARATH	R.MGGTTQYTVNNQ(+.98)MVNATLM(+15.99)NIADNPTNVQLPGMYNK.E	N	34.76	3959.82	36	-0.5	1320.95	3	94.18		F6:170450	1	237	272	Deamidation (NQ); Oxidation (M)	Q12:Deamidation (NQ):0.00;M19:Oxidation (M):44.80
1	13	P10896|RCA_ARATH	K.DEDIVTLVDQFPGQ(+.98)SIDFFGALRARVYDDEVR.K	N	34.72	3685.79	32	0.5	922.455	4	119.6		F19:550504	3	327	358	Deamidation (NQ)	Q14:Deamidation (NQ):11.12
1	13	P10896|RCA_ARATH	K.LMEYGN(+.98)MLVMEQENVK.R	N	34.62	1927.87	16	0.4	964.944	2	72.79		F8:227931	2	393	408	Deamidation (NQ)	N6:Deamidation (NQ):71.27
1	13	P10896|RCA_ARATH	R.MGGTTQYTVN(+.98)NQMVNATLMNIADNPTNVQLPGM(+15.99)YNK.E	N	34.56	3959.82	36	-0.3	1320.95	3	93.68		F22:637336	1	237	272	Deamidation (NQ); Oxidation (M)	N10:Deamidation (NQ):10.19;M33:Oxidation (M):19.56
1	13	P10896|RCA_ARATH	K.MGINPIMMSAGELESGN(+.98)AGEPAKLI.R	N	34.53	2530.21	25	0.6	844.412	3	95.39		F10:294955	2	182	206	Deamidation (NQ)	N17:Deamidation (NQ):9.15
1	13	P10896|RCA_ARATH	R.ARVYDDEVRK.F	N	34.52	1249.64	10	-1.2	417.554	3	17.55		F6:150007	1	350	359
1	13	P10896|RCA_ARATH	D.GFYIAPAFM(+15.99)DK.L	N	34.43	1274.6	11	-0.4	638.307	2	64.48		F6:161847	4	130	140	Oxidation (M)	M9:Oxidation (M):1000.00
1	13	P10896|RCA_ARATH	R.QYNLDNM(+15.99)M(+15.99)DGFY.I	N	34.42	1541.58	12	-1.2	771.797	2	62.97		F8:225358	2	121	132	Oxidation (M)	M7:Oxidation (M):1000.00;M8:Oxidation (M):1000.00
1	13	P10896|RCA_ARATH	K.LM(+15.99)EYGNM(+15.99)LVM(+15.99)EQENVKRVQLAETYLSQAALGDANADAIGR.G	N	34.37	4459.15	40	2.1	1115.8	4	92		F17:488607	1	393	432	Oxidation (M)	M2:Oxidation (M):1000.00;M7:Oxidation (M):1000.00;M10:Oxidation (M):1000.00
1	13	P10896|RCA_ARATH	R.M(+15.99)GGTTQYTVNNQMVN(+.98)ATLMNIADNPTNVQLPGMYNK.E	N	34.34	3959.82	36	3	1320.95	3	96.44		F2:51237	4	237	272	Oxidation (M); Deamidation (NQ)	M1:Oxidation (M):0.00;N15:Deamidation (NQ):0.00
1	13	P10896|RCA_ARATH	R.QYNLDNMMDGFY.I	N	34.32	1509.59	12	1	755.803	2	92.91		F9:263850	5	121	132
1	13	P10896|RCA_ARATH	R.G(+42.01)KGM(+15.99)VDSVFQAPM(+15.99)GTGTHHAVLSSYEYVSQGLR.Q	N	34.32	3582.69	33	4.5	896.683	4	59.88		F4:101642	3	88	120	Acetylation (N-term); Oxidation (M)	G1:Acetylation (N-term):1000.00;M4:Oxidation (M):1000.00;M13:Oxidation (M):1000.00
1	13	P10896|RCA_ARATH	R.MGGTTQYTVNNQMVN(+.98)ATLMN(+.98)IADNPTNVQLPGM(+15.99)YNK.E	N	34.24	3960.8	36	-0.7	1321.27	3	92.7		F6:170046	3	237	272	Deamidation (NQ); Oxidation (M)	N15:Deamidation (NQ):7.81;N20:Deamidation (NQ):8.26;M33:Oxidation (M):79.53
1	13	P10896|RCA_ARATH	L.GIWGGKGQGK.S	N	34.15	986.53	10	-1.8	494.271	2	21.61		F16:440986	1	162	171
1	13	P10896|RCA_ARATH	R.QYNLDNMM(+15.99)DGFYIAPAFMDKLVVHITK.N	N	34.14	3189.53	27	-0.9	798.39	4	101.83		F16:461426	1	121	147	Oxidation (M)	M8:Oxidation (M):0.00
1	13	P10896|RCA_ARATH	R.EGPPVFEQ(+.98)PEM(+15.99)TYEKLMEYGNMLVMEQENVK.R	N	34.07	3705.66	31	-2.4	1236.22	3	112.2		F16:463735	1	378	408	Deamidation (NQ); Oxidation (M)	Q8:Deamidation (NQ):46.63;M11:Oxidation (M):16.36
1	13	P10896|RCA_ARATH	S.IDFFGALR.A	N	34.03	937.502	8	1.9	469.759	2	77.43		F22:632808	1	342	349
1	13	P10896|RCA_ARATH	R.MGGTTQYTVNNQ(+.98)M(+15.99)VNATLMNIADNPTNVQLPGMYNK.E	N	33.99	3959.82	36	3.6	1320.95	3	91.09		F8:232486	1	237	272	Deamidation (NQ); Oxidation (M)	Q12:Deamidation (NQ):0.00;M13:Oxidation (M):12.20
1	13	P10896|RCA_ARATH	R.Q(+.98)YNLDNMM(+15.99)DGFYIAPAFM(+15.99)DK.L	N	33.98	2416.01	20	1.2	1209.01	2	85.48		F1:17650	1	121	140	Deamidation (NQ); Oxidation (M)	Q1:Deamidation (NQ):0.00;M8:Oxidation (M):17.01;M18:Oxidation (M):78.83
1	13	P10896|RCA_ARATH	R.MGGTTQYTVNNQM(+15.99)VNATLMNIADNPTN(+.98)VQLPGMYNK.E	N	33.98	3959.82	36	4.3	1320.95	3	90.68		F6:169499	1	237	272	Oxidation (M); Deamidation (NQ)	M13:Oxidation (M):12.79;N27:Deamidation (NQ):12.33
1	13	P10896|RCA_ARATH	R.QYNLDNMM(+15.99)DGFYIAPA.F	N	33.87	1877.8	16	-1.6	939.904	2	84.15		F8:230793	3	121	136	Oxidation (M)	M8:Oxidation (M):14.02
1	13	P10896|RCA_ARATH	K.LVVHITKNFLTLPN(+.98)IKVPLILGIWGGK.G	N	33.85	2983.8	27	2.5	995.61	3	103.99		F22:639945	2	141	167	Deamidation (NQ)	N14:Deamidation (NQ):0.00
1	13	P10896|RCA_ARATH	R.TDKIKDEDIVTLVD.Q	N	33.84	1602.84	14	2.4	802.427	2	55.68		F22:626409	6	322	335
1	13	P10896|RCA_ARATH	R.QYNLDNMMDGFYIAPAFMDKLVVHITKNFLT.L	N	33.78	3648.78	31	-3.2	913.2	4	132.18		F10:301840	2	121	151
1	13	P10896|RCA_ARATH	K.M(+15.99)GINPIM(+15.99)MSAGELESGNAGEPA.K	N	33.71	2206.95	22	-0.5	1104.48	2	73.5		F7:197480	1	182	203	Oxidation (M)	M1:Oxidation (M):26.69;M7:Oxidation (M):0.00
1	13	P10896|RCA_ARATH	T.VNNQMVNATLMNIADNPTN(+.98)VQLPGM(+15.99)YNK.E	N	33.44	3120.47	28	2.8	1041.17	3	84.73		F22:634857	2	245	272	Deamidation (NQ); Oxidation (M)	N19:Deamidation (NQ):9.74;M25:Oxidation (M):50.91
1	13	P10896|RCA_ARATH	M.AKM(+15.99)GINPIMM(+15.99)SAGELESGNAGEPAKLIR.Q	N	33.08	2916.45	28	-6	973.152	3	67.11		F17:483319	2	180	207	Oxidation (M)	M3:Oxidation (M):17.08;M10:Oxidation (M):8.69
1	13	P10896|RCA_ARATH	R.MGGTTQYTVNN(+.98)QMVN(+.98)ATLMNIADNPTNVQLPGMYNK.E	N	33.02	3944.81	36	3.9	1315.95	3	100.63		F7:203868	1	237	272	Deamidation (NQ)	N11:Deamidation (NQ):0.00;N15:Deamidation (NQ):8.74
1	13	P10896|RCA_ARATH	R.MGGTTQYTVNNQMVNATLMNIADNPTNVQ.L	N	33.02	3139.44	29	-5.3	1047.48	3	90.12		F22:636368	3	237	265
1	13	P10896|RCA_ARATH	R.TDKIKDEDIVTLV.D	N	33.01	1487.81	13	3.2	744.914	2	58.6		F6:160090	2	322	334
1	13	P10896|RCA_ARATH	G.DANADAIGRGTFYGK.G	N	32.94	1554.74	15	-1.8	519.254	3	43.77		F8:220354	2	424	438
1	13	P10896|RCA_ARATH	H.ITKNFLTLPNIK.V	N	32.79	1400.84	12	-0.5	467.953	3	65.06		F7:195276	6	145	156
1	13	P10896|RCA_ARATH	R.MGGTTQYTVNNQMVN(+.98)ATLM(+15.99)NIADNPTNVQLPGM(+15.99)YNK.E	N	32.65	3975.81	36	2.2	1326.28	3	90.05		F12:353367	3	237	272	Deamidation (NQ); Oxidation (M)	N15:Deamidation (NQ):4.33;M19:Oxidation (M):0.00;M33:Oxidation (M):45.17
1	13	P10896|RCA_ARATH	K.MGINPIM(+15.99)M.S	N	32.58	921.412	8	-0.2	461.713	2	67.64		F22:629933	4	182	189	Oxidation (M)	M7:Oxidation (M):23.10
1	13	P10896|RCA_ARATH	R.GKGM(+15.99)VDSVFQAPM(+15.99)GTGTHHAVLSSY.E	N	32.57	2608.21	25	-6.4	870.403	3	52.38		F8:222590	1	88	112	Oxidation (M)	M4:Oxidation (M):1000.00;M13:Oxidation (M):1000.00
1	13	P10896|RCA_ARATH	D.EDIVTLVDQFPGQSIDFFGALR.A	N	32.51	2466.24	22	-0.9	1234.13	2	119.05		F19:550419	1	328	349
1	13	P10896|RCA_ARATH	K.GM(+15.99)VDSVFQAPM(+15.99)GTGTHHAVLS.S	N	32.49	2172.99	21	-2	725.337	3	51.92		F10:283911	2	90	110	Oxidation (M)	M2:Oxidation (M):1000.00;M11:Oxidation (M):1000.00
1	13	P10896|RCA_ARATH	K.GMVDSVFQAPMGTGTHHAVLSSYE.Y	N	32.31	2520.14	24	3.5	841.057	3	71.88		F10:289158	2	90	113
1	13	P10896|RCA_ARATH	S.TLYAPLIR.D	N	32.27	945.565	8	0.6	473.79	2	56.06		F6:159330	6	289	296
1	13	P10896|RCA_ARATH	R.VPIIC(+57.02)TGNDF.S	N	32.27	1134.54	10	0.5	568.277	2	66.46		F9:257277	2	278	287	Carbamidomethylation	C5:Carbamidomethylation:1000.00
1	13	P10896|RCA_ARATH	D.PVAENFDPTARSDDGTC(+57.02)VYN(+.98)F	Y	32.25	2375	21	6.5	1188.52	2	69.81		F16:453145	2	454	474	Carbamidomethylation; Deamidation (NQ)	C17:Carbamidomethylation:1000.00;N20:Deamidation (NQ):53.00
1	13	P10896|RCA_ARATH	K.LMEYGNMLV.M	N	32.12	1068.5	9	-0.5	535.256	2	77.65		F10:290647	5	393	401
1	13	P10896|RCA_ARATH	K.LMEYGNMLVMEQEN(+.98)VKRVQ(+.98)LAETYLSQAALGDANADAIGR.G	N	32.06	4413.13	40	3.1	1472.05	3	107.43		F16:462733	2	393	432	Deamidation (NQ)	N14:Deamidation (NQ):13.67;Q19:Deamidation (NQ):8.58
1	13	P10896|RCA_ARATH	R.MGGTTQYTVNN(+.98)QMVN(+.98)ATLM(+15.99)NIADNPTNVQLPGMYNK.E	N	32.03	3960.8	36	2	1321.28	3	99.28		F7:203580	1	237	272	Deamidation (NQ); Oxidation (M)	N11:Deamidation (NQ):0.00;N15:Deamidation (NQ):0.00;M19:Oxidation (M):0.00
1	13	P10896|RCA_ARATH	Q.FPGQSIDFFGALR.A	N	32.03	1453.74	13	-6.4	727.87	2	88.79		F6:168966	1	337	349
1	13	P10896|RCA_ARATH	R.MGGTTQYTVNN(+.98)QMVNATLM(+15.99)NIADNPTNVQLPGMYNK.E	N	31.98	3959.82	36	1.5	1320.95	3	96.63		F8:233764	1	237	272	Deamidation (NQ); Oxidation (M)	N11:Deamidation (NQ):0.00;M19:Oxidation (M):10.02
1	13	P10896|RCA_ARATH	R.M(+15.99)GGTTQ(+.98)YTVNNQMVNATLMNIADN(+.98)PTNVQLPGMYNK.E	N	31.92	3960.8	36	0.9	1321.28	3	90.17		F8:232263	1	237	272	Oxidation (M); Deamidation (NQ)	M1:Oxidation (M):0.00;Q6:Deamidation (NQ):2.44;N24:Deamidation (NQ):4.84
1	13	P10896|RCA_ARATH	R.GKGM(+15.99)VDSVFQAPM(+15.99)GTGTHHAVLS.S	N	31.84	2358.11	23	-1.3	787.043	3	45.92		F19:534502	5	88	110	Oxidation (M)	M4:Oxidation (M):1000.00;M13:Oxidation (M):1000.00
1	13	P10896|RCA_ARATH	K.LMEYGNM(+15.99)LV.M	N	31.79	1084.49	9	-0.2	543.254	2	62.69		F10:286728	4	393	401	Oxidation (M)	M7:Oxidation (M):68.60
1	13	P10896|RCA_ARATH	K.N(+.98)FLTLPN(+.98)IKVPLILGIWGGKGQGK.S	N	31.72	2564.47	24	-0.8	855.831	3	103.74		F6:172892	1	148	171	Deamidation (NQ)	N1:Deamidation (NQ):24.67;N7:Deamidation (NQ):47.52
1	13	P10896|RCA_ARATH	R.MGGTTQYTVNNQMVNATLMN(+.98)IADNPTNVQLPGMYNKEENAR.V	N	31.68	4543.09	41	2.9	1515.37	3	91.77		F16:459003	1	237	277	Deamidation (NQ)	N20:Deamidation (NQ):0.00
1	13	P10896|RCA_ARATH	K.M(+15.99)GIN(+.98)PIMM(+15.99)SAGELESGNAGEPAKLIR.Q	N	31.48	2718.3	26	1.8	907.11	3	72.62		F7:197265	3	182	207	Oxidation (M); Deamidation (NQ)	M1:Oxidation (M):9.55;N4:Deamidation (NQ):35.73;M8:Oxidation (M):0.00
1	13	P10896|RCA_ARATH	R.M(+15.99)GGTTQYTVNNQMVN(+.98)ATLMN(+.98)IADNPTNVQLPGMYNK.E	N	31.47	3960.8	36	5.6	1321.28	3	95.96		F4:110037	1	237	272	Oxidation (M); Deamidation (NQ)	M1:Oxidation (M):8.54;N15:Deamidation (NQ):0.00;N20:Deamidation (NQ):0.00
1	13	P10896|RCA_ARATH	R.WRGLAYDTSDDQ(+.98)Q(+.98)DITR.G	N	31.41	2040.9	17	5.9	681.312	3	52.79		F10:284144	1	71	87	Deamidation (NQ)	Q12:Deamidation (NQ):1000.00;Q13:Deamidation (NQ):1000.00
1	13	P10896|RCA_ARATH	R.MGGTTQYTVN(+.98)NQMVNATLMNIADNPTN(+.98)VQLPGM(+15.99)YNK.E	N	31.36	3960.8	36	0.4	1321.27	3	93.46		F9:263979	1	237	272	Deamidation (NQ); Oxidation (M)	N10:Deamidation (NQ):0.00;N27:Deamidation (NQ):0.00;M33:Oxidation (M):26.84
1	13	P10896|RCA_ARATH	K.MGIN(+.98)PIM(+15.99)MSAGELESGNAGEPAKLIR.Q	N	31.24	2702.31	26	-3.2	901.774	3	73.88		F17:484827	2	182	207	Deamidation (NQ); Oxidation (M)	N4:Deamidation (NQ):39.02;M7:Oxidation (M):10.11
1	13	P10896|RCA_ARATH	K.M(+15.99)GINPIM(+15.99)MSAGELESGNAGEPAKLIRQ(+.98)R.Y	N	31.1	3002.46	28	2.7	751.625	4	68.13		F19:539885	1	182	209	Oxidation (M); Deamidation (NQ)	M1:Oxidation (M):38.64;M7:Oxidation (M):14.02;Q27:Deamidation (NQ):0.00
1	13	P10896|RCA_ARATH	T.VNNQMVNATLM(+15.99)NIADNPTNVQLPGMYNK.E	N	31.1	3119.48	28	-3.9	1040.83	3	87.09		F7:200854	2	245	272	Oxidation (M)	M11:Oxidation (M):23.62
1	13	P10896|RCA_ARATH	R.MGGTTQYTVNNQ(+.98)MVNATLMNIADNPTNVQLPGM(+15.99)YNK.E	N	31.06	3959.82	36	-1	1320.94	3	94.72		F10:294802	1	237	272	Deamidation (NQ); Oxidation (M)	Q12:Deamidation (NQ):0.00;M33:Oxidation (M):50.91
1	13	P10896|RCA_ARATH	K.LVVHITKNFLTLPNIKVPLILGIWGGK.G	N	31.01	2982.81	27	-4.8	746.707	4	104.37		F21:607292	5	141	167
1	13	P10896|RCA_ARATH	N.ATLMN(+.98)IADNPTNVQLPGMYN(+.98)K.E	N	30.95	2306.09	21	4.6	1154.06	2	80.8		F8:229969	1	252	272	Deamidation (NQ)	N5:Deamidation (NQ):42.68;N20:Deamidation (NQ):0.00
1	13	P10896|RCA_ARATH	K.E(+42.01)ENARVPIIC(+57.02)TGNDFSTLYAPLIR.D	N	30.89	2790.4	24	-6.8	931.135	3	91.76		F9:263604	1	273	296	Acetylation (N-term); Carbamidomethylation	E1:Acetylation (N-term):1000.00;C10:Carbamidomethylation:1000.00
1	13	P10896|RCA_ARATH	K.MGINPIMM.S	N	30.87	905.417	8	-1	453.716	2	75.2		F22:632158	1	182	189
1	13	P10896|RCA_ARATH	T.LPNIKVPLILGIWGGKGQ(+.98)GK.S	N	30.86	2088.25	20	-1.3	523.068	4	88.12		F16:458063	1	152	171	Deamidation (NQ)	Q18:Deamidation (NQ):111.95
1	13	P10896|RCA_ARATH	R.M(+15.99)GGTTQYTVNNQMVN(+.98)ATLMNIADNPTNVQLPGM(+15.99)YNK.E	N	30.85	3975.81	36	0.6	1326.28	3	91.1		F16:458845	2	237	272	Oxidation (M); Deamidation (NQ)	M1:Oxidation (M):4.70;N15:Deamidation (NQ):0.00;M33:Oxidation (M):55.13
1	13	P10896|RCA_ARATH	R.M(+15.99)GGTTQYTVNNQMVNATLMNIADN(+.98)PTN(+.98)VQLPGMYNK.E	N	30.79	3960.8	36	4.5	1321.28	3	96.27		F15:429470	1	237	272	Oxidation (M); Deamidation (NQ)	M1:Oxidation (M):4.33;N24:Deamidation (NQ):0.00;N27:Deamidation (NQ):0.00
1	13	P10896|RCA_ARATH	R.M(+15.99)GGTTQYTVN(+.98)NQMVNATLMNIADN(+.98)PTNVQLPGMYNK.E	N	30.77	3960.8	36	-1.8	1321.27	3	97.1		F8:233866	1	237	272	Oxidation (M); Deamidation (NQ)	M1:Oxidation (M):9.13;N10:Deamidation (NQ):0.00;N24:Deamidation (NQ):11.12
1	13	P10896|RCA_ARATH	R.M(+15.99)GGTTQYTVNNQM(+15.99)VNATLMNIADN(+.98)PTNVQLPGMYNK.E	N	30.75	3975.81	36	4.9	1326.28	3	89.18		F18:515873	2	237	272	Oxidation (M); Deamidation (NQ)	M1:Oxidation (M):22.53;M13:Oxidation (M):36.87;N24:Deamidation (NQ):5.26
1	13	P10896|RCA_ARATH	R.MGGTTQYTVNNQMVNATLM(+15.99)NIADNPTN(+.98)VQLPGMYNK.E	N	30.58	3959.82	36	6.8	1320.95	3	95.48		F15:429332	1	237	272	Oxidation (M); Deamidation (NQ)	M19:Oxidation (M):23.15;N27:Deamidation (NQ):0.00
1	13	P10896|RCA_ARATH	R.APLSLNGSGSGAVS(+79.97)APAS(+79.97)T(+79.97)FLGKK.V	N	30.54	2456.08	24	-3	819.698	3	76.84		F21:600968	1	14	37	Phosphorylation (STY)	S14:Phosphorylation (STY):37.57;S18:Phosphorylation (STY):40.59;T19:Phosphorylation (STY):45.90
1	13	P10896|RCA_ARATH	T.DKIKDEDIVTLVDQFPGQSIDFFGALR.A	N	30.54	3065.57	27	-0.7	767.399	4	108.43		F22:641006	1	323	349
1	13	P10896|RCA_ARATH	G.QSIDFFGALR.A	N	30.4	1152.59	10	-2.1	577.302	2	79.01		F8:229519	2	340	349
1	13	P10896|RCA_ARATH	M.AKM(+15.99)GIN(+.98)PIM(+15.99)MSAGELESGNAGEPAKLIR.Q	N	30.24	2917.43	28	3.1	973.489	3	65.94		F18:510966	2	180	207	Oxidation (M); Deamidation (NQ)	M3:Oxidation (M):12.30;N6:Deamidation (NQ):23.69;M9:Oxidation (M):10.11
1	13	P10896|RCA_ARATH	N.ATLM(+15.99)NIADNPTN(+.98)VQLPGMYNKEENAR.V	N	30.02	2920.37	26	4.1	974.468	3	66.04		F18:510987	1	252	277	Oxidation (M); Deamidation (NQ)	M4:Oxidation (M):24.14;N12:Deamidation (NQ):5.08
1	13	P10896|RCA_ARATH	K.DEDIVTLVDQFPGQSIDFFGALRARVYDDEVR.K	N	29.96	3684.81	32	-0.2	922.209	4	119.87		F20:580302	2	327	358
1	13	P10896|RCA_ARATH	G.GTTQYTVNNQMVNATLMN(+.98)IADNPTNVQLPGMYNK.E	N	29.92	3755.76	34	-2.2	939.945	4	96.64		F10:295234	1	239	272	Deamidation (NQ)	N18:Deamidation (NQ):0.00
1	13	P10896|RCA_ARATH	K.M(+15.99)GINPIMMSAGELE.S	N	29.88	1507.67	14	-2.4	754.841	2	81.06		F10:291516	2	182	195	Oxidation (M)	M1:Oxidation (M):33.44
1	13	P10896|RCA_ARATH	R.MGGTTQYTVNNQM(+15.99)VNATLMNIADN(+.98)PTNVQ(+.98)LPGMYNK.E	N	29.84	3960.8	36	3.1	1321.28	3	91.33		F9:263508	1	237	272	Oxidation (M); Deamidation (NQ)	M13:Oxidation (M):2.85;N24:Deamidation (NQ):0.00;Q29:Deamidation (NQ):14.04
1	13	P10896|RCA_ARATH	K.MGINPIM(+15.99)M(+15.99)SAGELESGN(+.98)AGEPAKLIRQR.Y	N	29.83	3002.46	28	4.7	751.626	4	64.47		F20:568585	2	182	209	Oxidation (M); Deamidation (NQ)	M7:Oxidation (M):13.13;M8:Oxidation (M):11.90;N17:Deamidation (NQ):7.44
1	13	P10896|RCA_ARATH	N.ARVPIIC(+57.02)TGNDFSTLYAPLIR.D	N	29.78	2376.26	21	-1.6	793.093	3	86.47		F10:292831	1	276	296	Carbamidomethylation	C7:Carbamidomethylation:1000.00
1	13	P10896|RCA_ARATH	R.VPIIC(+57.02)TGN(+.98)DFSTLYAPLIRDGRM(+15.99)EK.F	N	29.74	2882.43	25	4.6	961.822	3	80.31		F19:542679	1	278	302	Carbamidomethylation; Deamidation (NQ); Oxidation (M)	C5:Carbamidomethylation:1000.00;N8:Deamidation (NQ):1000.00;M23:Oxidation (M):1000.00
1	13	P10896|RCA_ARATH	C.TGNDFSTLYAPLIRDGR.M	N	29.7	1894.95	17	-0.7	632.658	3	72.11		F22:631251	1	283	299
1	13	P10896|RCA_ARATH	R.MGGTTQYTVNN(+.98)Q(+.98)MVNATLMNIADNPTNVQLPGMYNKEENAR.V	N	29.56	4544.07	41	1	1515.7	3	92.17		F16:459111	1	237	277	Deamidation (NQ)	N11:Deamidation (NQ):0.00;Q12:Deamidation (NQ):0.00
1	13	P10896|RCA_ARATH	K.LM(+15.99)EYGN(+.98)M(+15.99)LVMEQENVKR.V	N	29.53	2115.96	17	7	1059	2	48.68		F7:190980	1	393	409	Oxidation (M); Deamidation (NQ)	M2:Oxidation (M):56.09;N6:Deamidation (NQ):58.72;M7:Oxidation (M):36.24
1	13	P10896|RCA_ARATH	R.GKGMVDSVFQ(+.98)APMGTGTHHAVLS.S	N	29.52	2327.1	23	-5	776.705	3	60.55		F10:286176	2	88	110	Deamidation (NQ)	Q10:Deamidation (NQ):1000.00
1	13	P10896|RCA_ARATH	R.MGGTTQYTVNNQ(+.98)MVNATLMN(+.98)IADNPTNVQLPGMYNK.E	N	29.42	3944.81	36	2.9	1315.95	3	100.84		F8:234697	1	237	272	Deamidation (NQ)	Q12:Deamidation (NQ):6.59;N20:Deamidation (NQ):0.00
1	13	P10896|RCA_ARATH	R.EGPPVFEQPEM(+15.99).T	N	29.39	1274.55	11	-1.1	638.281	2	50.16		F8:221996	5	378	388	Oxidation (M)	M11:Oxidation (M):1000.00
1	13	P10896|RCA_ARATH	R.VQLAETYLSQA.A	N	29.37	1221.62	11	-2.2	611.818	2	63.58		F8:225517	3	410	420
1	13	P10896|RCA_ARATH	R.EGPPVFEQPEMTYEKLMEYGNMLVM(+15.99)EQENVK.R	N	29.34	3704.68	31	-0.8	1235.9	3	112.41		F16:463780	1	378	408	Oxidation (M)	M25:Oxidation (M):0.00
1	13	P10896|RCA_ARATH	Y.LSQAALGDANADAIGRGTFYGK.G	N	29.26	2195.1	22	1.7	732.707	3	57.86		F9:254991	2	417	438
1	13	P10896|RCA_ARATH	K.M(+15.99)GINPIMM(+15.99)SAGELESGN(+.98)AGEPAK.L	N	29.23	2336.03	23	5.9	1169.03	2	65.96		F5:131894	1	182	204	Oxidation (M); Deamidation (NQ)	M1:Oxidation (M):13.30;M8:Oxidation (M):10.11;N17:Deamidation (NQ):0.00
1	13	P10896|RCA_ARATH	Y.TVNNQMVNATLMNIADNPTNVQLPGMYNK.E	N	29.19	3204.54	29	-3.3	1069.18	3	92.69		F10:294315	1	244	272
1	13	P10896|RCA_ARATH	R.MGGTTQYTVNNQMVNATLMNIADNPTNVQLPGMYNKEENAR.V	N	29.15	4542.1	41	-1.9	1515.04	3	91.84		F16:459021	3	237	277
1	13	P10896|RCA_ARATH	S.REGPPVFEQPEMTYEK.L	N	28.98	1935.9	16	0.3	646.309	3	51.94		F10:283920	1	377	392
1	13	P10896|RCA_ARATH	K.DEDIVTLVDQ(+.98)FPGQ(+.98)SIDFFGALRAR.V	N	28.95	2810.38	25	5.1	937.804	3	116.34		F16:464593	1	327	351	Deamidation (NQ)	Q10:Deamidation (NQ):1000.00;Q14:Deamidation (NQ):1000.00
1	13	P10896|RCA_ARATH	K.MGINPIMMSAGELESGN(+.98)AGEPAKLIRQ(+.98)R.Y	N	28.89	2971.46	28	6.4	743.876	4	78.41		F16:455473	1	182	209	Deamidation (NQ)	N17:Deamidation (NQ):28.83;Q27:Deamidation (NQ):18.96
1	13	P10896|RCA_ARATH	K.IKDEDIVTLVDQFPGQ(+.98)SIDFFGAL.R	N	28.85	2667.33	24	3.1	1334.68	2	121.12		F8:238742	2	325	348	Deamidation (NQ)	Q16:Deamidation (NQ):7.89
1	13	P10896|RCA_ARATH	R.GKGMVDSVF.Q	N	28.83	938.453	9	-0.6	470.234	2	52.56		F9:253585	2	88	96
1	13	P10896|RCA_ARATH	R.VPIIC(+57.02)TGNDFSTLYAPLIRDGRM(+15.99)EK.F	N	28.72	2881.45	25	0.3	721.369	4	79.8		F20:572246	1	278	302	Carbamidomethylation; Oxidation (M)	C5:Carbamidomethylation:1000.00;M23:Oxidation (M):1000.00
1	13	P10896|RCA_ARATH	R.M(+15.99)GGTTQYTVNNQM(+15.99)VNATLMNIADNPTN(+.98)VQLPGMYNK.E	N	28.62	3975.81	36	1.2	1326.28	3	89.53		F9:263090	1	237	272	Oxidation (M); Deamidation (NQ)	M1:Oxidation (M):5.32;M13:Oxidation (M):9.45;N27:Deamidation (NQ):0.00
1	13	P10896|RCA_ARATH	C.C(+57.02)LFIN(+.98)DLDAGAGR.M	N	28.6	1421.66	13	-2	711.836	2	71.87		F6:164061	1	224	236	Carbamidomethylation; Deamidation (NQ)	C1:Carbamidomethylation:1000.00;N5:Deamidation (NQ):1000.00
1	13	P10896|RCA_ARATH	R.MGGTTQYTVNNQMVNATLMN(+.98)IADN(+.98)PTNVQLPGM(+15.99)YNK.E	N	28.57	3960.8	36	3.8	1321.28	3	94.08		F6:170420	3	237	272	Deamidation (NQ); Oxidation (M)	N20:Deamidation (NQ):13.19;N24:Deamidation (NQ):7.29;M33:Oxidation (M):25.66
1	13	P10896|RCA_ARATH	M.NIADNPTNVQLPGM(+15.99)YNKEENAR.V	N	28.53	2503.18	22	0.3	835.399	3	50.01		F18:507423	1	256	277	Oxidation (M)	M14:Oxidation (M):1000.00
1	13	P10896|RCA_ARATH	R.GTFYGKGAQ(+.98)QVN(+.98)LPVPEGC(+57.02)TDPVAENFDPTAR.S	Y	28.41	3436.59	32	5.5	1146.54	3	74.27		F8:228306	1	433	464	Deamidation (NQ); Carbamidomethylation	Q9:Deamidation (NQ):0.00;N12:Deamidation (NQ):7.32;C19:Carbamidomethylation:1000.00
1	13	P10896|RCA_ARATH	K.LMEYGNM(+15.99)LVM(+15.99)EQ.E	N	28.4	1488.63	12	1	745.323	2	56.1		F9:254528	3	393	404	Oxidation (M)	M7:Oxidation (M):38.77;M10:Oxidation (M):90.72
1	13	P10896|RCA_ARATH	K.DEDIVTLVDQ(+.98)FPGQ(+.98)SIDFFGALR.A	N	28.21	2583.24	23	4.6	1292.63	2	121.53		F22:643764	2	327	349	Deamidation (NQ)	Q10:Deamidation (NQ):1000.00;Q14:Deamidation (NQ):1000.00
1	13	P10896|RCA_ARATH	M.GINPIMMSAGELESGNAGEPAKLIR.Q	N	28.1	2554.29	25	1.1	852.438	3	77.61		F22:632860	1	183	207
1	13	P10896|RCA_ARATH	K.LVVHITKNFLTLPNIK.V	N	27.89	1849.12	16	-0.8	463.287	4	73.47		F10:289571	2	141	156
1	13	P10896|RCA_ARATH	R.MGGTTQYTVNNQMVNATLM(+15.99)N(+.98)IADNPTN(+.98)VQLPGMYNKEENAR.V	N	27.82	4560.07	41	4.7	1521.04	3	89.7		F16:458480	1	237	277	Oxidation (M); Deamidation (NQ)	M19:Oxidation (M):20.82;N20:Deamidation (NQ):0.00;N27:Deamidation (NQ):0.00
1	13	P10896|RCA_ARATH	R.M(+15.99)GGTTQ(+.98)YTVNNQM(+15.99)VN.A	N	27.75	1689.7	15	0.5	845.856	2	35.02		F19:531879	1	237	251	Oxidation (M); Deamidation (NQ)	M1:Oxidation (M):1000.00;Q6:Deamidation (NQ):55.21;M13:Oxidation (M):1000.00
1	13	P10896|RCA_ARATH	M.NIADNPTNVQLPGMYNKEENAR.V	N	27.68	2487.18	22	-2.1	830.066	3	56.6		F8:223687	3	256	277
1	13	P10896|RCA_ARATH	K.LMEYGNMLVMEQ(+.98)ENVKR.V	N	27.61	2083.97	17	5.8	695.669	3	69.68		F6:163402	2	393	409	Deamidation (NQ)	Q12:Deamidation (NQ):0.00
1	13	P10896|RCA_ARATH	K.IKDEDIVTLVDQ(+.98)FPGQSIDFFGAL.R	N	27.59	2667.33	24	-4.7	1334.67	2	121.3		F9:269417	1	325	348	Deamidation (NQ)	Q12:Deamidation (NQ):0.00
1	13	P10896|RCA_ARATH	R.EGPPVFEQ(+.98)PEMTYEKLMEYGNMLVM(+15.99)EQENVK.R	N	27.47	3705.66	31	0.8	1236.23	3	112.76		F8:237160	2	378	408	Deamidation (NQ); Oxidation (M)	Q8:Deamidation (NQ):32.69;M25:Oxidation (M):10.86
1	13	P10896|RCA_ARATH	G.GTTQ(+.98)YTVNNQM(+15.99)VNATLMNIADNPTNVQLPGMYNK.E	N	27.31	3771.75	34	3.8	1258.26	3	89.19		F9:263013	1	239	272	Deamidation (NQ); Oxidation (M)	Q4:Deamidation (NQ):2.76;M11:Oxidation (M):8.11
1	13	P10896|RCA_ARATH	R.GKGMVDSVFQAPM(+15.99)GTGTHHAVL.S	N	27.28	2255.08	22	-2	564.777	4	54.85		F22:626156	1	88	109	Oxidation (M)	M13:Oxidation (M):26.03
1	13	P10896|RCA_ARATH	T.VNNQMVNATLMN(+.98)IADN(+.98)PTNVQLPGMYNK.E	N	27.27	3105.46	28	4.3	1036.16	3	91.01		F7:201769	1	245	272	Deamidation (NQ)	N12:Deamidation (NQ):4.56;N16:Deamidation (NQ):22.69
1	13	P10896|RCA_ARATH	R.MGGTTQYTVNN(+.98)QMVNATLMNIADN(+.98)PTNVQLPGMYNK.E	N	27.2	3944.81	36	5.5	1315.95	3	99.13		F8:234318	1	237	272	Deamidation (NQ)	N11:Deamidation (NQ):0.00;N24:Deamidation (NQ):12.16
1	13	P10896|RCA_ARATH	K.GM(+15.99)VDSVFQAPM(+15.99)GTGTHHAVL.S	N	27.2	2085.96	20	-4.1	696.325	3	55.87		F9:254469	3	90	109	Oxidation (M)	M2:Oxidation (M):1000.00;M11:Oxidation (M):1000.00
1	13	P10896|RCA_ARATH	K.LMEYGNMLVME.Q	N	27.13	1328.58	11	-2	665.297	2	82.67		F10:291918	1	393	403
1	13	P10896|RCA_ARATH	K.IKDEDIVTLVDQ(+.98)FPGQ(+.98)SIDFFGALRAR.V	N	27.09	3051.56	27	2.7	763.898	4	110.53		F20:578672	2	325	351	Deamidation (NQ)	Q12:Deamidation (NQ):1000.00;Q16:Deamidation (NQ):1000.00
1	13	P10896|RCA_ARATH	G.M(+15.99)(+42.01)VDSVFQ(+.98)APMGTGTHHAVLSSYEYVSQGLR.Q	N	27.08	3325.54	30	4.7	1109.53	3	82.25		F6:167109	2	91	120	Oxidation (M); Acetylation (N-term); Deamidation (NQ)	M1:Oxidation (M):9.99;M1:Acetylation (N-term):1000.00;Q7:Deamidation (NQ):72.84
1	13	P10896|RCA_ARATH	K.MGINPIM(+15.99)MSAGELESGN(+.98)AGEPAKLIR.Q	N	26.99	2702.31	26	4.7	901.781	3	77.46		F19:542030	2	182	207	Oxidation (M); Deamidation (NQ)	M7:Oxidation (M):0.00;N17:Deamidation (NQ):0.00
1	13	P10896|RCA_ARATH	R.M(+15.99)GGTTQYTVNNQMVNATL.M	N	26.96	1957.89	18	-5.1	979.946	2	63.62		F8:225527	2	237	254	Oxidation (M)	M1:Oxidation (M):51.99
1	13	P10896|RCA_ARATH	T.VNNQM(+15.99)VNATLMNIADN(+.98)PTNVQLPGMYNK.E	N	26.78	3120.47	28	6.5	1041.17	3	85.75		F9:262180	2	245	272	Oxidation (M); Deamidation (NQ)	M5:Oxidation (M):0.00;N16:Deamidation (NQ):0.00
1	13	P10896|RCA_ARATH	R.GTFYGKGAQQVNLPVPEGC(+57.02)TDPVAEN(+.98)FDPTAR.S	Y	26.77	3435.6	32	2.3	859.91	4	72.45		F7:197221	1	433	464	Carbamidomethylation; Deamidation (NQ)	C19:Carbamidomethylation:1000.00;N26:Deamidation (NQ):19.56
1	13	P10896|RCA_ARATH	D.EDIVTLVDQFPGQ(+.98)SIDFFGALRAR.V	N	26.76	2694.37	24	-0.3	899.129	3	113.04		F19:549378	1	328	351	Deamidation (NQ)	Q13:Deamidation (NQ):16.51
1	13	P10896|RCA_ARATH	E.YGNMLVMEQENVKR.V	N	26.69	1709.82	14	-1.9	570.947	3	48.51		F7:190932	2	396	409
1	13	P10896|RCA_ARATH	R.EGPPVFEQPE.M	N	26.66	1127.51	10	-5.5	564.761	2	50.38		F10:283497	2	378	387
1	13	P10896|RCA_ARATH	R.MGGTTQYTVNNQM(+15.99)VNATL.M	N	26.6	1957.89	18	-2.1	979.949	2	56.71		F8:223712	1	237	254	Oxidation (M)	M13:Oxidation (M):64.80
1	13	P10896|RCA_ARATH	K.GIFRTDK.I	N	26.6	835.455	7	0	418.735	2	21.67		F10:277074	1	318	324
1	13	P10896|RCA_ARATH	K.LMEYGNMLVMEQENVKRVQ.L	N	26.58	2310.12	19	-1.3	771.045	3	70.32		F9:258287	1	393	411
1	13	P10896|RCA_ARATH	G.INPIM(+15.99)MSAGELESGNAGEPAKLIR.Q	N	26.56	2513.26	24	-2.1	838.759	3	71.69		F17:484364	1	184	207	Oxidation (M)	M5:Oxidation (M):11.06
1	13	P10896|RCA_ARATH	K.M(+15.99)GINPIMMSAGELESGN(+.98)AGEPAK.L	N	26.36	2320.04	23	-2.8	774.351	3	73.45		F6:164528	2	182	204	Oxidation (M); Deamidation (NQ)	M1:Oxidation (M):16.36;N17:Deamidation (NQ):42.81
1	13	P10896|RCA_ARATH	S.SYEYVSQGLRQYNLDN(+.98)MMDGFYIAPAFMDK.L	N	26.35	3566.58	30	-1.2	1189.87	3	103.67		F16:461854	1	111	140	Deamidation (NQ)	N16:Deamidation (NQ):23.78
1	13	P10896|RCA_ARATH	R.GKGMVDSVFQAPM(+15.99).G	N	26.33	1381.64	13	0.4	691.826	2	55.84		F8:223493	1	88	100	Oxidation (M)	M13:Oxidation (M):99.51
1	13	P10896|RCA_ARATH	R.MGGTTQYTVNNQMVN(+.98)ATLM(+15.99)N(+.98)IADNPTNVQLPGMYNK.E	N	26.12	3960.8	36	6.6	1321.28	3	95.06		F15:429259	1	237	272	Deamidation (NQ); Oxidation (M)	N15:Deamidation (NQ):0.00;M19:Oxidation (M):14.47;N20:Deamidation (NQ):16.56
1	13	P10896|RCA_ARATH	R.MGGTTQYTVNNQMVNATLM(+15.99)NIADN(+.98)PTNVQLPGMYNK.E	N	26.11	3959.82	36	0.1	990.961	4	90.93		F3:79753	1	237	272	Oxidation (M); Deamidation (NQ)	M19:Oxidation (M):5.14;N24:Deamidation (NQ):5.77
1	13	P10896|RCA_ARATH	P.IIC(+57.02)TGN(+.98)DFSTLYAPLIR.D	N	26	1953.99	17	7.1	978.008	2	86.28		F1:17867	1	280	296	Carbamidomethylation; Deamidation (NQ)	C3:Carbamidomethylation:1000.00;N6:Deamidation (NQ):1000.00
1	13	P10896|RCA_ARATH	R.MGGTTQYTVNNQMVNATLMNIADNPTN(+.98)VQLPGMYNK.E	N	25.95	3943.82	36	2.3	789.773	5	97.78		F10:295490	2	237	272	Deamidation (NQ)	N27:Deamidation (NQ):0.00
1	13	P10896|RCA_ARATH	R.M(+15.99)GGTTQYTVNNQ(+.98)MVNATLMNIADNPTNVQLPGMYNKEENAR.V	N	25.92	4559.08	41	-0.3	1520.7	3	90.66		F16:458737	1	237	277	Oxidation (M); Deamidation (NQ)	M1:Oxidation (M):7.93;Q12:Deamidation (NQ):7.07
1	13	P10896|RCA_ARATH	R.MGGTTQYTVNNQ(+.98)MVNATLMNIADN(+.98)PTNVQLPGM(+15.99)YNK.E	N	25.78	3960.8	36	2	1321.28	3	94.29		F8:233238	1	237	272	Deamidation (NQ); Oxidation (M)	Q12:Deamidation (NQ):0.00;N24:Deamidation (NQ):8.26;M33:Oxidation (M):38.06
1	13	P10896|RCA_ARATH	G.A(+42.01)QQVN(+.98)LPVPEGC(+57.02)TDPVAENFDPTAR.S	Y	25.78	2767.28	25	0.4	923.433	3	73.06		F9:258997	1	440	464	Acetylation (N-term); Deamidation (NQ); Carbamidomethylation	A1:Acetylation (N-term):1000.00;N5:Deamidation (NQ):0.00;C12:Carbamidomethylation:1000.00
1	13	P10896|RCA_ARATH	R.MGGTTQYTVNNQMVNATLMNIADNPTNVQ(+.98)LPGMYNKEENAR.V	N	25.75	4543.09	41	4.6	1136.78	4	91.52		F6:169709	1	237	277	Deamidation (NQ)	Q29:Deamidation (NQ):14.04
1	13	P10896|RCA_ARATH	S.SYEYVSQGLRQYN(+.98)LDNMMDGFYIAPAFMDK.L	N	25.74	3566.58	30	-1.2	1189.87	3	104.46		F10:296921	1	111	140	Deamidation (NQ)	N13:Deamidation (NQ):4.67
1	13	P10896|RCA_ARATH	M.AKMGIN(+.98)PIM(+15.99)MSAGELESGNAGEPAKLIR.Q	N	25.64	2901.44	28	2.6	968.156	3	69.2		F16:452984	1	180	207	Deamidation (NQ); Oxidation (M)	N6:Deamidation (NQ):14.15;M9:Oxidation (M):0.00
1	13	P10896|RCA_ARATH	K.GM(+15.99)VDSVFQAPMGTGTHHAVLSSYEYVSQ.G	N	25.57	3013.36	28	1.7	1005.46	3	70.34		F9:258293	1	90	117	Oxidation (M)	M2:Oxidation (M):11.94
1	13	P10896|RCA_ARATH	K.MGINPIM(+15.99)MSAGELESGN(+.98)AGEPAK.L	N	25.5	2320.04	23	7.1	1161.03	2	70.3		F13:375141	1	182	204	Oxidation (M); Deamidation (NQ)	M7:Oxidation (M):5.17;N17:Deamidation (NQ):0.00
1	13	P10896|RCA_ARATH	S.YEYVSQGLR.Q	N	25.48	1113.55	9	-2.9	557.778	2	40.4		F8:219503	2	112	120
1	13	P10896|RCA_ARATH	R.EGPPVFEQPEMT.Y	N	25.46	1359.6	12	0.4	680.808	2	60.91		F10:286271	1	378	389
1	13	P10896|RCA_ARATH	R.MGGTTQYTVNNQMVNATLMN(+.98)IADN(+.98)PTNVQLPGMYNKEENAR.V	N	25.36	4544.07	41	3.3	1515.7	3	92.25		F9:263706	1	237	277	Deamidation (NQ)	N20:Deamidation (NQ):6.14;N24:Deamidation (NQ):10.03
1	13	P10896|RCA_ARATH	R.MGGTTQYTVNNQM(+15.99)VNATLMNIADNPTNVQ(+.98)LPGMYNK.E	N	25.36	3959.82	36	1.8	1320.95	3	96.22		F22:638003	1	237	272	Oxidation (M); Deamidation (NQ)	M13:Oxidation (M):9.45;Q29:Deamidation (NQ):11.11
1	13	P10896|RCA_ARATH	E.KFYWAPTR.E	N	25.33	1067.56	8	-1.3	534.784	2	44.13		F22:623047	2	302	309
1	13	P10896|RCA_ARATH	K.GMVDSVFQAPMGTGTHHAVLSSYEYVSQ.G	N	25.11	2997.36	28	-1	1000.13	3	76.53		F8:228894	1	90	117
1	13	P10896|RCA_ARATH	G.GTTQYTVNNQMVNATLMNIADNPTNVQLPGM(+15.99)YNK.E	N	25.1	3770.77	34	1.1	1257.93	3	91.27		F9:263495	1	239	272	Oxidation (M)	M31:Oxidation (M):37.72
1	13	P10896|RCA_ARATH	K.EENARVPIIC(+57.02)TGN(+.98)DFSTLYAPLIRD.G	N	25.01	2864.4	25	0.1	955.808	3	88.49		F19:544492	1	273	297	Carbamidomethylation; Deamidation (NQ)	C10:Carbamidomethylation:1000.00;N13:Deamidation (NQ):8.12
1	13	P10896|RCA_ARATH	K.GMVDSVFQAPMGTGTHHAVLSSYEYVSQ(+.98).G	N	24.99	2998.35	28	1.3	1000.46	3	76.14		F6:165325	1	90	117	Deamidation (NQ)	Q28:Deamidation (NQ):0.00
1	13	P10896|RCA_ARATH	N.ATLMN(+.98)IADNPTNVQLPGMYNK.E	N	24.98	2305.11	21	3.2	1153.57	2	80.22		F9:260840	1	252	272	Deamidation (NQ)	N5:Deamidation (NQ):21.87
1	13	P10896|RCA_ARATH	K.DEDIVTLVDQFPGQ(+.98)SIDFFG.A	N	24.97	2242.03	20	2.3	748.353	3	121.27		F10:300083	1	327	346	Deamidation (NQ)	Q14:Deamidation (NQ):19.56
1	13	P10896|RCA_ARATH	R.QYNLDNM(+15.99)M(+15.99)DGFYIAPAFM(+15.99)DKLVVHITK.N	N	24.95	3221.52	27	-5.1	806.384	4	81.25		F20:572575	1	121	147	Oxidation (M)	M7:Oxidation (M):1000.00;M8:Oxidation (M):1000.00;M18:Oxidation (M):1000.00
1	13	P10896|RCA_ARATH	R.GTFYGKGAQ(+.98)Q(+.98)VN(+.98)LPVPEGC(+57.02)TDPVAENFDPTAR.S	Y	24.93	3437.57	32	6.7	1146.87	3	74.22		F9:259294	1	433	464	Deamidation (NQ); Carbamidomethylation	Q9:Deamidation (NQ):17.53;Q10:Deamidation (NQ):25.62;N12:Deamidation (NQ):22.90;C19:Carbamidomethylation:1000.00
1	13	P10896|RCA_ARATH	N.NQMVNATLM(+15.99)NIADN(+.98)PTNVQLPGMYNK.E	N	24.84	2907.36	26	4.7	970.131	3	84.84		F10:292440	1	247	272	Oxidation (M); Deamidation (NQ)	M9:Oxidation (M):41.57;N14:Deamidation (NQ):0.00
1	13	P10896|RCA_ARATH	G.GTTQYTVNN(+.98)QMVNATLMNIADNPTNVQLPGM(+15.99)YNK.E	N	24.79	3771.75	34	0.2	1258.26	3	91.49		F10:294043	1	239	272	Deamidation (NQ); Oxidation (M)	N9:Deamidation (NQ):0.00;M31:Oxidation (M):65.04
1	13	P10896|RCA_ARATH	R.MGGTTQYTVNNQMVNATLMNIADN(+.98)PTNVQLPGMYNKEENAR.V	N	24.74	4543.09	41	-0.7	1136.78	4	92.38		F10:294243	1	237	277	Deamidation (NQ)	N24:Deamidation (NQ):0.00
1	13	P10896|RCA_ARATH	G.GTTQYTVNNQMVNATLM(+15.99)N(+.98)IADNPTNVQLPGMYNK.E	N	24.64	3771.75	34	5.3	1258.27	3	93.53		F9:263998	1	239	272	Oxidation (M); Deamidation (NQ)	M17:Oxidation (M):27.94;N18:Deamidation (NQ):8.39
1	13	P10896|RCA_ARATH	K.KGKMC(+57.02)C(+57.02)LFIN(+.98)DLDAGAGR.M	N	24.55	2025.94	18	-0.5	507.493	4	61.27		F16:450817	1	219	236	Carbamidomethylation; Deamidation (NQ)	C5:Carbamidomethylation:1000.00;C6:Carbamidomethylation:1000.00;N10:Deamidation (NQ):1000.00
1	13	P10896|RCA_ARATH	K.LM(+15.99)EYGN(+.98)M(+15.99)LVMEQENVK.R	N	24.5	1959.86	16	2.2	980.941	2	54.27		F12:345848	1	393	408	Oxidation (M); Deamidation (NQ)	M2:Oxidation (M):64.00;N6:Deamidation (NQ):61.82;M7:Oxidation (M):29.32
1	13	P10896|RCA_ARATH	M.SAGELESGNAGEPAKLIRQR.Y	N	24.5	2082.08	20	-0.6	695.034	3	41		F18:505362	1	190	209
1	13	P10896|RCA_ARATH	D.TSDDQ(+.98)QDITR.G	N	24.38	1178.51	10	1.8	590.261	2	18.57		F8:215176	1	78	87	Deamidation (NQ)	Q5:Deamidation (NQ):0.00
1	13	P10896|RCA_ARATH	G.MVDS(+79.97)VFQAPMGTGTHHAVLSSYEYVSQGLR.Q	N	24.38	3346.52	30	4.9	1116.52	3	80.23		F22:633603	1	91	120	Phosphorylation (STY)	S4:Phosphorylation (STY):1.63
1	13	P10896|RCA_ARATH	K.RVQLAETYLSQAALGDAN(+.98)ADAIGRGTFYG.K	N	24.33	3028.49	29	6.8	1010.51	3	81.49		F22:633966	1	409	437	Deamidation (NQ)	N18:Deamidation (NQ):19.74
1	13	P10896|RCA_ARATH	R.MGGTTQYTVN(+.98)NQM(+15.99)VNATLM(+15.99)NIADNPTNVQLPGMYNK.E	N	24.32	3975.81	36	2.6	994.963	4	86.63		F8:231405	1	237	272	Deamidation (NQ); Oxidation (M)	N10:Deamidation (NQ):0.00;M13:Oxidation (M):0.00;M19:Oxidation (M):8.56
1	13	P10896|RCA_ARATH	R.MGGTTQYTVNNQM(+15.99)VNATLM(+15.99)NIADNPTN(+.98)VQLPGMYNK.E	N	24.31	3975.81	36	2.9	994.963	4	85.92		F22:635193	1	237	272	Oxidation (M); Deamidation (NQ)	M13:Oxidation (M):11.59;M19:Oxidation (M):18.62;N27:Deamidation (NQ):0.00
1	13	P10896|RCA_ARATH	K.LMEYGNM(+15.99)LVMEQENVKRVQLAETYLSQAALGDANADAIGR.G	N	24.23	4427.16	40	1.4	1107.8	4	97.78		F16:460464	1	393	432	Oxidation (M)	M7:Oxidation (M):0.00
2	14	P10896-2|RCA_ARATH	R.VPIIC(+57.02)TGNDFSTLYAPLIR.D	N	121.07	2149.12	19	0.2	1075.57	2	93.85		F7:202406	118	278	296	Carbamidomethylation	C5:Carbamidomethylation:1000.00
2	14	P10896-2|RCA_ARATH	R.VQLAETYLSQAALGDANADAIGR.G	N	119.63	2346.18	23	-0.5	1174.1	2	76.84		F7:198358	101	410	432
2	14	P10896-2|RCA_ARATH	K.MGINPIMM(+15.99)SAGELESGNAGEPAK.L	N	113.72	2319.05	23	-2.2	1160.53	2	70.16		F22:630673	28	182	204	Oxidation (M)	M8:Oxidation (M):27.96
2	14	P10896-2|RCA_ARATH	K.M(+15.99)GINPIMMSAGELESGNAGEPAK.L	N	112.47	2319.05	23	-0.2	1160.53	2	72.29		F7:197178	58	182	204	Oxidation (M)	M1:Oxidation (M):31.96
2	14	P10896-2|RCA_ARATH	K.RVQLAETYLSQAALGDANADAIGRGTFYGK.T	N	111.71	3155.6	30	-0.2	1052.87	3	74.61		F22:631993	32	409	438
2	14	P10896-2|RCA_ARATH	K.MGINPIMMSAGELESGNAGEPAK.L	N	111.48	2303.06	23	-0.8	1152.54	2	77.65		F8:229177	80	182	204
2	14	P10896-2|RCA_ARATH	K.M(+15.99)GINPIM(+15.99)MSAGELESGNAGEPAK.L	N	108.24	2335.05	23	0.5	1168.53	2	64.79		F9:256820	54	182	204	Oxidation (M)	M1:Oxidation (M):95.63;M7:Oxidation (M):33.98
2	14	P10896-2|RCA_ARATH	K.GKMC(+57.02)C(+57.02)LFINDLDAGAGR.M	N	106.67	1896.86	17	-1.4	949.438	2	66.63		F8:226320	32	220	236	Carbamidomethylation	C4:Carbamidomethylation:1000.00;C5:Carbamidomethylation:1000.00
2	14	P10896-2|RCA_ARATH	K.M(+15.99)GINPIMM(+15.99)SAGELESGNAGEPAK.L	N	106.3	2335.05	23	-0.9	1168.53	2	65.42		F7:195374	14	182	204	Oxidation (M)	M1:Oxidation (M):55.13;M8:Oxidation (M):0.00
2	14	P10896-2|RCA_ARATH	R.GLAYDTSDDQQDITRGK.G	N	105.53	1881.87	17	-1.8	941.941	2	38.24		F10:280380	21	73	89
2	14	P10896-2|RCA_ARATH	K.RVQLAETYLSQAALGDANADAIGR.G	N	105.43	2502.28	24	-2	1252.15	2	69.23		F22:630407	55	409	432
2	14	P10896-2|RCA_ARATH	K.MGINPIM(+15.99)MSAGELESGNAGEPAK.L	N	105.23	2319.05	23	0.1	1160.53	2	69.61		F11:318810	38	182	204	Oxidation (M)	M7:Oxidation (M):30.46
2	14	P10896-2|RCA_ARATH	K.MGINPIM(+15.99)M(+15.99)SAGELESGNAGEPAK.L	N	103.71	2335.05	23	-1.9	1168.53	2	60.04		F10:286048	56	182	204	Oxidation (M)	M7:Oxidation (M):35.17;M8:Oxidation (M):43.91
2	14	P10896-2|RCA_ARATH	K.MC(+57.02)C(+57.02)LFINDLDAGAGR.M	N	103.23	1711.75	15	1.2	856.882	2	74.64		F7:197794	69	222	236	Carbamidomethylation	C2:Carbamidomethylation:1000.00;C3:Carbamidomethylation:1000.00
2	14	P10896-2|RCA_ARATH	R.VQLAETYLSQ(+.98)AALGDANADAIGR.G	N	103.18	2347.17	23	5.7	1174.6	2	80.52		F9:260917	9	410	432	Deamidation (NQ)	Q10:Deamidation (NQ):98.53
2	14	P10896-2|RCA_ARATH	K.M(+15.99)GINPIM(+15.99)M(+15.99)SAGELESGNAGEPAK.L	N	102.29	2351.04	23	0.4	1176.53	2	55.96		F20:566501	61	182	204	Oxidation (M)	M1:Oxidation (M):1000.00;M7:Oxidation (M):1000.00;M8:Oxidation (M):1000.00
2	14	P10896-2|RCA_ARATH	R.GLAYDTSDDQQDITR.G	N	102.05	1696.75	15	-1	849.384	2	42.19		F6:155216	81	73	87
2	14	P10896-2|RCA_ARATH	K.KGKMC(+57.02)C(+57.02)LFINDLDAGAGR.M	N	101.78	2024.96	18	0.8	1013.49	2	57.83		F16:449893	25	219	236	Carbamidomethylation	C5:Carbamidomethylation:1000.00;C6:Carbamidomethylation:1000.00
2	14	P10896-2|RCA_ARATH	M.GINPIMMSAGELESGNAGEPAK.L	N	101.73	2172.02	22	-0.1	1087.02	2	70.62		F6:163684	13	183	204
2	14	P10896-2|RCA_ARATH	G.INPIMMSAGELESGNAGEPAK.L	N	101.35	2115	21	-0.2	1058.51	2	69.4		F8:227033	12	184	204
2	14	P10896-2|RCA_ARATH	K.DEDIVTLVDQFPGQSIDFFGALR.A	N	101.25	2581.27	23	2.6	1291.65	2	121.66		F7:208008	82	327	349
2	14	P10896-2|RCA_ARATH	R.VQ(+.98)LAETYLSQAALGDANADAIGR.G	N	100.75	2347.17	23	1.9	1174.59	2	79.85		F7:199108	8	410	432	Deamidation (NQ)	Q2:Deamidation (NQ):85.91
2	14	P10896-2|RCA_ARATH	K.LMEYGNMLVMEQENVKR.V	N	99.83	2082.99	17	0.7	1042.5	2	66.14		F2:43845	36	393	409
2	14	P10896-2|RCA_ARATH	K.MGINPIMMSAGELESGNAGEPAKLIR.Q	N	99.23	2685.33	26	1.6	1343.67	2	82.2		F22:634162	45	182	207
2	14	P10896-2|RCA_ARATH	K.LM(+15.99)EYGNM(+15.99)LVMEQENVK.R	N	99.14	1958.88	16	-0.3	980.446	2	53.7		F7:192303	12	393	408	Oxidation (M)	M2:Oxidation (M):131.34;M7:Oxidation (M):40.63
2	14	P10896-2|RCA_ARATH	K.M(+15.99)C(+57.02)C(+57.02)LFINDLDAGAGR.M	N	98.83	1727.74	15	-0.9	864.878	2	69.47		F10:288507	62	222	236	Oxidation (M); Carbamidomethylation	M1:Oxidation (M):1000.00;C2:Carbamidomethylation:1000.00;C3:Carbamidomethylation:1000.00
2	14	P10896-2|RCA_ARATH	K.LM(+15.99)EYGNMLVMEQENVK.R	N	98.72	1942.88	16	-1.4	972.448	2	65.96		F10:287589	25	393	408	Oxidation (M)	M2:Oxidation (M):90.87
2	14	P10896-2|RCA_ARATH	R.VPIIC(+57.02)TGN(+.98)DFSTLYAPLIR.D	N	98.63	2150.11	19	1.7	1076.06	2	95.32		F18:517066	32	278	296	Carbamidomethylation; Deamidation (NQ)	C5:Carbamidomethylation:1000.00;N8:Deamidation (NQ):1000.00
2	14	P10896-2|RCA_ARATH	R.GLAYDTSDDQ(+.98)QDITR.G	N	97.73	1697.74	15	1	849.877	2	43.81		F7:189709	21	73	87	Deamidation (NQ)	Q10:Deamidation (NQ):27.96
2	14	P10896-2|RCA_ARATH	G.INPIMM(+15.99)SAGELESGNAGEPAK.L	N	97.53	2130.99	21	-2.2	1066.5	2	61.36		F7:194309	3	184	204	Oxidation (M)	M6:Oxidation (M):27.96
2	14	P10896-2|RCA_ARATH	R.GLAYDTSDDQQ(+.98)DITR.G	N	97.41	1697.74	15	-0.1	849.876	2	43.43		F9:251160	20	73	87	Deamidation (NQ)	Q11:Deamidation (NQ):27.96
2	14	P10896-2|RCA_ARATH	A.ETYLSQAALGDANADAIGR.G	N	96.86	1934.93	19	-1.1	968.473	2	61.25		F7:194279	18	414	432
2	14	P10896-2|RCA_ARATH	E.TYLSQAALGDANADAIGR.G	N	96.61	1805.89	18	0.9	903.953	2	59.91		F8:224558	6	415	432
2	14	P10896-2|RCA_ARATH	K.IKDEDIVTLVDQFPGQSIDFFGALR.A	N	96.45	2822.45	25	0.5	1412.23	2	112.18		F8:237036	90	325	349
2	14	P10896-2|RCA_ARATH	R.WRGLAYDTSDDQQDITR.G	N	96.39	2038.93	17	-2.9	1020.47	2	48.97		F22:624426	31	71	87
2	14	P10896-2|RCA_ARATH	K.MGINPIMMSAGELESGNAGEPAKLI.R	N	95.82	2529.23	25	-1.6	1265.62	2	94.51		F7:202555	12	182	206
2	14	P10896-2|RCA_ARATH	K.LMEYGNMLVMEQENVK.R	N	95.64	1926.89	16	0.4	964.452	2	73.55		F8:228115	53	393	408
2	14	P10896-2|RCA_ARATH	R.VQLAETYLSQAALGDANADAIGRGT.F	N	95.23	2504.25	25	2.2	1253.14	2	77.43		F8:229122	1	410	434
2	14	P10896-2|RCA_ARATH	M.GINPIM(+15.99)MSAGELESGNAGEPAK.L	N	95.19	2188.01	22	-2.1	1095.01	2	63.23		F22:628617	5	183	204	Oxidation (M)	M6:Oxidation (M):18.17
2	14	P10896-2|RCA_ARATH	G.INPIM(+15.99)MSAGELESGNAGEPAK.L	N	95.07	2130.99	21	-0.3	1066.5	2	61.35		F22:628065	7	184	204	Oxidation (M)	M5:Oxidation (M):27.96
2	14	P10896-2|RCA_ARATH	R.QYNLDNMMDGFYIAPAFMDK.L	N	95.01	2383.03	20	-1.7	1192.52	2	104.99		F21:607422	29	121	140
2	14	P10896-2|RCA_ARATH	T.YLSQAALGDANADAIGR.G	N	94.85	1704.84	17	0.1	853.429	2	52.8		F6:158349	6	416	432
2	14	P10896-2|RCA_ARATH	K.MGINPIMMSAGELESGN(+.98)AGEPAK.L	N	94.77	2304.04	23	2.3	1153.03	2	79.51		F10:291107	12	182	204	Deamidation (NQ)	N17:Deamidation (NQ):181.22
2	14	P10896-2|RCA_ARATH	L.AETYLSQAALGDANADAIGR.G	N	94.2	2005.97	20	1	1003.99	2	62.07		F6:161114	5	413	432
2	14	P10896-2|RCA_ARATH	M.M(+15.99)SAGELESGNAGEPAK.L	N	93.56	1562.69	16	-0.2	782.351	2	25.9		F8:216408	10	189	204	Oxidation (M)	M1:Oxidation (M):1000.00
2	14	P10896-2|RCA_ARATH	N.SREGPPVFEQPEMTYEK.L	N	93.39	2022.94	17	0.5	1012.48	2	50.45		F22:624869	20	376	392
2	14	P10896-2|RCA_ARATH	K.LM(+15.99)EYGNM(+15.99)LVM(+15.99)EQENVK.R	N	93.22	1974.87	16	-3.1	988.441	2	48.55		F20:564657	22	393	408	Oxidation (M)	M2:Oxidation (M):1000.00;M7:Oxidation (M):1000.00;M10:Oxidation (M):1000.00
2	14	P10896-2|RCA_ARATH	V.PIIC(+57.02)TGNDFSTLYAPLIR.D	N	92.98	2050.06	18	-0.7	1026.03	2	90.39		F21:604277	4	279	296	Carbamidomethylation	C4:Carbamidomethylation:1000.00
2	14	P10896-2|RCA_ARATH	K.LM(+15.99)EYGNMLVM(+15.99)EQENVK.R	N	91.62	1958.88	16	-0.4	980.446	2	57.66		F6:159800	10	393	408	Oxidation (M)	M2:Oxidation (M):77.53;M10:Oxidation (M):62.26
2	14	P10896-2|RCA_ARATH	K.EENARVPIIC(+57.02)TGNDFSTLYAPLIR.D	N	91.61	2748.39	24	-3.3	1375.2	2	88.19		F10:293263	102	273	296	Carbamidomethylation	C10:Carbamidomethylation:1000.00
2	14	P10896-2|RCA_ARATH	R.TDKIKDEDIVTLVDQFPGQSIDFFGALR.A	N	91.58	3166.62	28	-0.6	1056.55	3	107.84		F10:297617	59	322	349
2	14	P10896-2|RCA_ARATH	T.LVDQFPGQSIDFFGALR.A	N	91.48	1908.97	17	-0.5	955.494	2	97.13		F7:203107	26	333	349
2	14	P10896-2|RCA_ARATH	K.GKM(+15.99)C(+57.02)C(+57.02)LFINDLDAGAGR.M	N	90.36	1912.86	17	-0.3	957.437	2	58.61		F6:160091	35	220	236	Oxidation (M); Carbamidomethylation	M3:Oxidation (M):1000.00;C4:Carbamidomethylation:1000.00;C5:Carbamidomethylation:1000.00
2	14	P10896-2|RCA_ARATH	R.QYNLDNM(+15.99)MDGFYIAPAFMDK.L	N	90.06	2399.03	20	-2	1200.52	2	92.21		F8:232732	21	121	140	Oxidation (M)	M7:Oxidation (M):0.00
2	14	P10896-2|RCA_ARATH	K.MGINPIMM(+15.99)SAGELESGNAGEPAKLIR.Q	N	89.85	2701.32	26	-3.7	1351.66	2	77.2		F16:455141	19	182	207	Oxidation (M)	M8:Oxidation (M):26.02
2	14	P10896-2|RCA_ARATH	Q.LAETYLSQAALGDANADAIGR.G	N	89.1	2119.05	21	1.3	1060.54	2	68.82		F9:257889	12	412	432
2	14	P10896-2|RCA_ARATH	K.LMEYGNM(+15.99)LVMEQENVK.R	N	88.28	1942.88	16	-2.5	972.447	2	60.3		F21:596686	24	393	408	Oxidation (M)	M7:Oxidation (M):53.53
2	14	P10896-2|RCA_ARATH	M.M(+15.99)SAGELESGNAGEPAKLIR.Q	N	87.91	1944.96	19	1.3	973.487	2	44.68		F17:478262	14	189	207	Oxidation (M)	M1:Oxidation (M):1000.00
2	14	P10896-2|RCA_ARATH	K.RVQLAETYLSQ(+.98)AALGDANADAIGRGTFYGK.T	N	87.89	3156.58	30	4.5	1053.21	3	75.43		F9:259626	5	409	438	Deamidation (NQ)	Q11:Deamidation (NQ):54.41
2	14	P10896-2|RCA_ARATH	R.QYNLDNMMDGFYIAPAFM(+15.99)DK.L	N	87.84	2399.03	20	-3.1	1200.52	2	98.55		F5:139406	19	121	140	Oxidation (M)	M18:Oxidation (M):207.58
2	14	P10896-2|RCA_ARATH	K.MC(+57.02)C(+57.02)LFIN(+.98)DLDAGAGR.M	N	87.79	1712.73	15	-3.3	857.37	2	77.5		F7:198515	22	222	236	Carbamidomethylation; Deamidation (NQ)	C2:Carbamidomethylation:1000.00;C3:Carbamidomethylation:1000.00;N7:Deamidation (NQ):1000.00
2	14	P10896-2|RCA_ARATH	K.GMVDSVFQAPMGTGTHHAVLS.S	N	87.68	2141	21	-0.2	1071.51	2	67.03		F8:226420	12	90	110
2	14	P10896-2|RCA_ARATH	K.LMEYGNMLVM(+15.99)EQENVKR.V	N	87.19	2098.98	17	-3.4	1050.5	2	59.77		F6:160430	8	393	409	Oxidation (M)	M10:Oxidation (M):38.07
2	14	P10896-2|RCA_ARATH	R.GTFYGKTEEKEPSK	Y	86.56	1599.78	14	-3	800.894	2	21.42		F16:440953	21	433	446
2	14	P10896-2|RCA_ARATH	M.MSAGELESGNAGEPAKLIR.Q	N	86.3	1928.96	19	-0.5	965.488	2	51.25		F10:283735	18	189	207
2	14	P10896-2|RCA_ARATH	K.M(+15.99)GINPIMMSAGELESGNAGEPAKLIR.Q	N	85.89	2701.32	26	-3.9	1351.66	2	78.97		F16:455617	28	182	207	Oxidation (M)	M1:Oxidation (M):17.08
2	14	P10896-2|RCA_ARATH	Y.LSQAALGDANADAIGR.G	N	85.64	1541.78	16	-1	771.896	2	45.32		F7:190102	12	417	432
2	14	P10896-2|RCA_ARATH	N.ATLMNIADNPTNVQLPGMYNK.E	N	85.48	2304.12	21	1.8	1153.07	2	79.51		F9:260652	18	252	272
2	14	P10896-2|RCA_ARATH	R.VQLAETYLSQAALGDANAD.A	N	85.41	1948.94	19	-1.1	975.475	2	76.92		F9:259996	16	410	428
2	14	P10896-2|RCA_ARATH	M.GINPIMM(+15.99)SAGELESGNAGEPAK.L	N	85.33	2188.01	22	-2.2	1095.01	2	63.12		F6:161434	2	183	204	Oxidation (M)	M7:Oxidation (M):26.02
2	14	P10896-2|RCA_ARATH	S.AGELESGNAGEPAKLIR.Q	N	85.28	1710.89	17	1	856.453	2	42.26		F20:563087	22	191	207
2	14	P10896-2|RCA_ARATH	K.NFLTLPNIKVPLILGIWGGK.G	N	84.78	2192.31	20	-4	1097.16	2	114.4		F3:84597	34	148	167
2	14	P10896-2|RCA_ARATH	K.GQGKSFQC(+57.02)ELVMAK.M	N	84.75	1581.76	14	-0.2	791.889	2	44.93		F16:446383	3	168	181	Carbamidomethylation	C8:Carbamidomethylation:1000.00
2	14	P10896-2|RCA_ARATH	R.EGPPVFEQPEMTYEK.L	N	84.4	1779.8	15	-1	890.908	2	59.8		F5:130401	54	378	392
2	14	P10896-2|RCA_ARATH	R.MGGTTQYTVNNQMVNATLMN.I	N	84.37	2186.98	20	-2.1	1094.49	2	69.19		F10:288440	5	237	256
2	14	P10896-2|RCA_ARATH	L.MNIADNPTNVQLPGMYNK.E	N	84.2	2018.96	18	2.3	1010.49	2	67.66		F10:288041	10	255	272
2	14	P10896-2|RCA_ARATH	A.ETYLSQAALGDANADAIGRGTFYGK.T	N	84.18	2588.25	25	1.9	1295.14	2	69.13		F6:163231	4	414	438
2	14	P10896-2|RCA_ARATH	M.MSAGELESGNAGEPAK.L	N	84.13	1546.69	16	-3.6	774.351	2	35.14		F9:249082	8	189	204
2	14	P10896-2|RCA_ARATH	K.KGKM(+15.99)C(+57.02)C(+57.02)LFINDLDAGAGR.M	N	84.07	2040.95	18	-1.9	1021.48	2	52.58		F17:480070	23	219	236	Oxidation (M); Carbamidomethylation	M4:Oxidation (M):1000.00;C5:Carbamidomethylation:1000.00;C6:Carbamidomethylation:1000.00
2	14	P10896-2|RCA_ARATH	K.LMEYGNM(+15.99)LVM(+15.99)EQENVK.R	N	83.91	1958.88	16	-0.4	980.446	2	55.53		F10:284853	14	393	408	Oxidation (M)	M7:Oxidation (M):69.39;M10:Oxidation (M):114.79
2	14	P10896-2|RCA_ARATH	M.SAGELESGNAGEPAKLIR.Q	N	83.77	1797.92	18	-0.4	899.968	2	43.25		F9:251108	22	190	207
2	14	P10896-2|RCA_ARATH	L.SQAALGDANADAIGR.G	N	83.53	1428.7	15	-0.3	715.355	2	38.15		F9:249801	6	418	432
2	14	P10896-2|RCA_ARATH	V.DQFPGQSIDFFGALR.A	N	83.47	1696.82	15	-0.9	849.417	2	94.19		F10:294680	14	335	349
2	14	P10896-2|RCA_ARATH	K.LMEYGNM(+15.99)LVMEQENVKR.V	N	83.25	2098.98	17	-1.3	1050.5	2	54.78		F7:192588	16	393	409	Oxidation (M)	M7:Oxidation (M):32.46
2	14	P10896-2|RCA_ARATH	K.GMVDSVFQAPMGTGTHHAVLSSY.E	N	82.7	2391.1	23	-3.9	1196.55	2	71.56		F22:631091	8	90	112
2	14	P10896-2|RCA_ARATH	M.NIADNPTNVQLPGMYNK.E	N	82.32	1887.91	17	0.6	944.965	2	62.3		F8:225173	19	256	272
2	14	P10896-2|RCA_ARATH	K.RVQLAETYLSQAALGDAN(+.98)ADAIGRGTFYGK.T	N	81.49	3156.58	30	5.5	1053.21	3	75.43		F7:198007	6	409	438	Deamidation (NQ)	N18:Deamidation (NQ):53.27
2	14	P10896-2|RCA_ARATH	R.VQ(+.98)LAETYLSQAALGDANADAIGRGTFYGK.T	N	80.93	3000.48	29	5.6	1501.26	2	81.38		F8:230119	1	410	438	Deamidation (NQ)	Q2:Deamidation (NQ):24.34
2	14	P10896-2|RCA_ARATH	K.RVQLAETYLSQAALGDANAD.A	N	80.79	2105.04	20	-0.3	1053.53	2	68.71		F22:630238	15	409	428
2	14	P10896-2|RCA_ARATH	N.ATLM(+15.99)NIADNPTNVQLPGM(+15.99)YNK.E	N	80.78	2336.11	21	-2.4	1169.06	2	64.45		F19:538969	27	252	272	Oxidation (M)	M4:Oxidation (M):1000.00;M18:Oxidation (M):1000.00
2	14	P10896-2|RCA_ARATH	K.IKDEDIVTLVDQ(+.98)FPGQSIDFFGALR.A	N	80.71	2823.43	25	1.9	942.153	3	113.76		F9:268077	39	325	349	Deamidation (NQ)	Q12:Deamidation (NQ):70.48
2	14	P10896-2|RCA_ARATH	K.GMVDSVFQAPM(+15.99)GTGTHHAVLS.S	N	80.66	2157	21	-0.5	1079.51	2	60.02		F7:193967	7	90	110	Oxidation (M)	M11:Oxidation (M):118.96
2	14	P10896-2|RCA_ARATH	R.QYNLDNMM(+15.99)DGFYIAPAFM(+15.99)DK.L	N	79.8	2415.02	20	-1.9	1208.52	2	85		F21:602983	8	121	140	Oxidation (M)	M8:Oxidation (M):21.94;M18:Oxidation (M):163.49
2	14	P10896-2|RCA_ARATH	K.IKDEDIVTLVDQFPGQ(+.98)SIDFFGALR.A	N	79.74	2823.43	25	2	942.153	3	114.99		F7:206794	12	325	349	Deamidation (NQ)	Q16:Deamidation (NQ):43.39
2	14	P10896-2|RCA_ARATH	G.LAYDTSDDQQDITR.G	N	79.55	1639.73	14	-0.7	820.873	2	38.88		F9:249985	9	74	87
2	14	P10896-2|RCA_ARATH	T.LMNIADNPTNVQLPGMYNK.E	N	79.51	2132.04	19	0.7	1067.03	2	73.57		F9:259125	7	254	272
2	14	P10896-2|RCA_ARATH	S.QAALGDANADAIGRGTFYGK.T	N	79.49	1994.98	20	-0.7	998.497	2	53.32		F10:284277	10	419	438
2	14	P10896-2|RCA_ARATH	K.IKDEDIVTLVDQFPGQSIDFFGAL.R	N	79.29	2666.35	24	1.1	1334.18	2	120.93		F6:176862	4	325	348
2	14	P10896-2|RCA_ARATH	K.SFQC(+57.02)ELVMAK.M	N	79.01	1211.57	10	0.9	606.792	2	53.2		F10:284248	37	172	181	Carbamidomethylation	C4:Carbamidomethylation:1000.00
2	14	P10896-2|RCA_ARATH	K.M(+15.99)GINPIMM(+15.99)SAGELESGNAGEPAKLIR.Q	N	79	2717.32	26	-2.5	1359.66	2	73.96		F17:484844	22	182	207	Oxidation (M)	M1:Oxidation (M):15.01;M8:Oxidation (M):30.46
2	14	P10896-2|RCA_ARATH	R.GKGMVDSVFQAPMGTGTHHAVLS.S	N	78.64	2326.12	23	0.4	1164.07	2	58.5		F7:193563	13	88	110
2	14	P10896-2|RCA_ARATH	R.GKGMVDSVFQAPMGTGTHHAVL.S	N	78.3	2239.09	22	-3.2	1120.55	2	61.46		F6:160934	15	88	109
2	14	P10896-2|RCA_ARATH	R.VQLAETYLSQAALGDANADAIGRGTFYG.K	N	78.17	2871.4	28	1.2	1436.71	2	89.53		F10:293583	8	410	437
2	14	P10896-2|RCA_ARATH	M.SAGELESGNAGEPAK.L	N	78.06	1415.65	15	0.5	708.834	2	23.54		F6:150957	18	190	204
2	14	P10896-2|RCA_ARATH	R.QYNLDNM(+15.99)M(+15.99)DGFYIAPAFMDK.L	N	78.02	2415.02	20	-2	1208.52	2	84.67		F13:378149	18	121	140	Oxidation (M)	M7:Oxidation (M):125.88;M8:Oxidation (M):124.87
2	14	P10896-2|RCA_ARATH	D.NMMDGFYIAPAFMDK.L	N	77.93	1749.76	15	-1.4	875.884	2	92.03		F8:232692	5	126	140
2	14	P10896-2|RCA_ARATH	K.VPLILGIWGGKGQGK.S	N	77.79	1521.9	15	-1	761.958	2	74.28		F22:631898	23	157	171
2	14	P10896-2|RCA_ARATH	K.LM(+15.99)EYGNMLVMEQENVKR.V	N	77.69	2098.98	17	3.9	1050.5	2	59.29		F10:285859	24	393	409	Oxidation (M)	M2:Oxidation (M):96.93
2	14	P10896-2|RCA_ARATH	K.MGIN(+.98)PIMMSAGELESGNAGEPAKLIR.Q	N	77.43	2686.31	26	6.4	1344.17	2	82.63		F22:634281	4	182	207	Deamidation (NQ)	N4:Deamidation (NQ):101.34
2	14	P10896-2|RCA_ARATH	R.WRGLAYDTSDDQQDITRGK.G	N	77.24	2224.05	19	-5.3	742.354	3	46.21		F16:446739	14	71	89
2	14	P10896-2|RCA_ARATH	K.EENARVPIIC(+57.02)TGNDFSTLY.A	N	77.14	2198.03	19	-0.3	1100.02	2	78.65		F16:455531	19	273	291	Carbamidomethylation	C10:Carbamidomethylation:1000.00
2	14	P10896-2|RCA_ARATH	E.GPPVFEQPEMTYEK.L	N	76.95	1650.76	14	-3.5	826.384	2	55.26		F22:626280	5	379	392
2	14	P10896-2|RCA_ARATH	K.DEDIVTLVDQFPGQSIDFFG.A	N	76.81	2241.05	20	-0.5	1121.53	2	121.06		F10:300045	21	327	346
2	14	P10896-2|RCA_ARATH	K.EENARVPIIC(+57.02)TGN(+.98)DFSTLYAPLIR.D	N	76.8	2749.37	24	0.7	917.466	3	89.9		F7:201511	28	273	296	Carbamidomethylation; Deamidation (NQ)	C10:Carbamidomethylation:1000.00;N13:Deamidation (NQ):70.47
2	14	P10896-2|RCA_ARATH	S.QAALGDANADAIGR.G	N	76.55	1341.66	14	2.9	671.841	2	37.56		F9:249660	6	419	432
2	14	P10896-2|RCA_ARATH	K.MGINPIM(+15.99)MSAGELESGNAGEPAKLIR.Q	N	76.35	2701.32	26	-3.7	1351.66	2	76.15		F16:454859	37	182	207	Oxidation (M)	M7:Oxidation (M):0.00
2	14	P10896-2|RCA_ARATH	K.M(+15.99)GINPIM(+15.99)MSAGELESGNAGEPAKLIR.Q	N	76.31	2717.32	26	-0.6	906.78	3	73.23		F20:570716	34	182	207	Oxidation (M)	M1:Oxidation (M):23.22;M7:Oxidation (M):8.14
2	14	P10896-2|RCA_ARATH	L.VDQFPGQSIDFFGALR.A	N	76.2	1795.89	16	-0.1	898.952	2	92.26		F6:169913	8	334	349
2	14	P10896-2|RCA_ARATH	K.MGINPIMM(+15.99)SAGELESGNAGEPAKLI.R	N	76.12	2545.22	25	-4.4	1273.61	2	88.07		F7:201090	1	182	206	Oxidation (M)	M8:Oxidation (M):11.06
2	14	P10896-2|RCA_ARATH	R.MGGTTQYTVNNQMVNATLM(+15.99).N	N	76.11	2088.93	19	-1.2	1045.47	2	63.03		F6:161405	7	237	255	Oxidation (M)	M19:Oxidation (M):156.69
2	14	P10896-2|RCA_ARATH	L.M(+15.99)NIADNPTNVQLPGMYNK.E	N	76.11	2034.95	18	-3	1018.48	2	61.65		F8:225002	2	255	272	Oxidation (M)	M1:Oxidation (M):221.12
2	14	P10896-2|RCA_ARATH	C.TGNDFSTLYAPLIR.D	N	75.99	1566.8	14	0.2	784.409	2	80.05		F9:260792	19	283	296
2	14	P10896-2|RCA_ARATH	R.GKGM(+15.99)VDSVFQAPM(+15.99)GTGTHHAVLSSYEYVSQGLR.Q	N	75.96	3540.68	33	-0.8	1181.23	3	64.79		F7:195201	35	88	120	Oxidation (M)	M4:Oxidation (M):1000.00;M13:Oxidation (M):1000.00
2	14	P10896-2|RCA_ARATH	K.GMVDSVFQAPMGTGTHHAVLSSYEYVSQGLR.Q	N	75.72	3323.57	31	-1.2	1108.86	3	81.23		F3:77422	25	90	120
2	14	P10896-2|RCA_ARATH	R.EGPPVFEQPEM(+15.99)TYEK.L	N	75.54	1795.8	15	-0.6	898.905	2	50.7		F17:479631	46	378	392	Oxidation (M)	M11:Oxidation (M):1000.00
2	14	P10896-2|RCA_ARATH	E.DIVTLVDQFPGQSIDFFGALR.A	N	75.27	2337.2	21	-1.4	1169.61	2	119.34		F9:269067	10	329	349
2	14	P10896-2|RCA_ARATH	K.LMEYGNMLVM(+15.99)EQENVK.R	N	75.25	1942.88	16	-4.9	972.444	2	66.09		F21:598193	5	393	408	Oxidation (M)	M10:Oxidation (M):24.16
2	14	P10896-2|RCA_ARATH	L.M(+15.99)NIADNPTNVQLPGM(+15.99)YNK.E	N	75.18	2050.95	18	-4.1	1026.48	2	54.12		F19:536465	1	255	272	Oxidation (M)	M1:Oxidation (M):1000.00;M15:Oxidation (M):1000.00
2	14	P10896-2|RCA_ARATH	K.GM(+15.99)VDSVFQAPMGTGTHHAVLS.S	N	75.12	2157	21	-0.5	1079.51	2	58.76		F7:193632	8	90	110	Oxidation (M)	M2:Oxidation (M):161.68
2	14	P10896-2|RCA_ARATH	D.KIKDEDIVTLVDQFPGQSIDFFGALR.A	N	74.89	2950.54	26	-0.7	984.521	3	105.05		F22:640210	12	324	349
2	14	P10896-2|RCA_ARATH	M.C(+57.02)C(+57.02)LFINDLDAGAGR.M	N	74.79	1580.71	14	-1.1	791.36	2	68.76		F8:226873	7	223	236	Carbamidomethylation	C1:Carbamidomethylation:1000.00;C2:Carbamidomethylation:1000.00
2	14	P10896-2|RCA_ARATH	R.VQLAETYLSQAALGDANADAIGRGTFYGK.T	N	74.6	2999.5	29	-2.8	1500.75	2	81.46		F8:230145	39	410	438
2	14	P10896-2|RCA_ARATH	K.MGIN(+.98)PIMMSAGELESGNAGEPAK.L	N	74.54	2304.04	23	3.1	1153.03	2	79.08		F8:229532	4	182	204	Deamidation (NQ)	N4:Deamidation (NQ):75.40
2	14	P10896-2|RCA_ARATH	K.GM(+15.99)VDSVFQAPMGTGTHHAVLSSYEYVSQGLR.Q	N	74.34	3339.57	31	-1.2	1114.19	3	75.97		F10:290227	12	90	120	Oxidation (M)	M2:Oxidation (M):21.08
2	14	P10896-2|RCA_ARATH	A.YDTSDDQQDITR.G	N	74.27	1455.61	12	-0.6	728.812	2	28.4		F9:247651	10	76	87
2	14	P10896-2|RCA_ARATH	N.IADNPTNVQLPGMYNK.E	N	74.1	1773.87	16	0.3	887.943	2	58.39		F6:160029	9	257	272
2	14	P10896-2|RCA_ARATH	R.EGPPVFEQ(+.98)PEMTYEK.L	N	73.88	1780.79	15	-0.8	891.4	2	61.62		F7:194374	11	378	392	Deamidation (NQ)	Q8:Deamidation (NQ):1000.00
2	14	P10896-2|RCA_ARATH	R.VYDDEVRKFVESLGVEK.I	N	73.84	2011.03	17	0.1	1006.52	2	83.47		F16:456847	36	352	368
2	14	P10896-2|RCA_ARATH	L.MNIADNPTNVQLPGM(+15.99)YNK.E	N	73.57	2034.95	18	-0.7	1018.48	2	59.93		F7:193943	6	255	272	Oxidation (M)	M15:Oxidation (M):186.61
2	14	P10896-2|RCA_ARATH	R.EGPPVFEQPEMTYEKLM.E	N	73.37	2023.93	17	-3.3	1012.97	2	83.16		F16:456768	1	378	394
2	14	P10896-2|RCA_ARATH	K.M(+15.99)GINPIM(+15.99)M(+15.99)SAGELESGNAGEPAKLIR.Q	N	73.31	2733.31	26	-3.4	1367.66	2	65.67		F17:482994	39	182	207	Oxidation (M)	M1:Oxidation (M):1000.00;M7:Oxidation (M):1000.00;M8:Oxidation (M):1000.00
2	14	P10896-2|RCA_ARATH	D.NPTNVQLPGMYNK.E	N	73.25	1474.72	13	-0.3	738.369	2	51.44		F8:222336	13	260	272
2	14	P10896-2|RCA_ARATH	K.GMVDSVFQAPMGTGTH.H	N	73.19	1633.72	16	-1.9	817.867	2	66.02		F9:257155	6	90	105
2	14	P10896-2|RCA_ARATH	K.LMEYGNM(+15.99)LVM(+15.99)EQENVKR.V	N	73.17	2114.98	17	-0.8	1058.5	2	49.88		F22:624696	6	393	409	Oxidation (M)	M7:Oxidation (M):60.87;M10:Oxidation (M):86.99
2	14	P10896-2|RCA_ARATH	R.GKGMVDSVFQAPMGTGTHHAVLSSYEYVSQGLR.Q	N	73.12	3508.69	33	-3.7	1170.57	3	73.3		F6:164481	44	88	120
2	14	P10896-2|RCA_ARATH	K.MGINPIMMSAGELESGNAGEPA.K	N	73.04	2174.96	22	-0.1	1088.49	2	87.54		F9:262613	10	182	203
2	14	P10896-2|RCA_ARATH	K.EENARVPIIC(+57.02)TGNDFSTL.Y	N	72.98	2034.97	18	1.5	1018.49	2	74.25		F7:197681	8	273	290	Carbamidomethylation	C10:Carbamidomethylation:1000.00
2	14	P10896-2|RCA_ARATH	K.NFLTLPNIKVPLILGIWGGKGQGK.S	N	72.87	2562.5	24	-1.4	855.174	3	104.43		F2:52870	29	148	171
2	14	P10896-2|RCA_ARATH	N.ATLMNIADNPTNVQ(+.98)LPGMYNK.E	N	72.78	2305.11	21	0.1	1153.56	2	80.09		F22:633565	3	252	272	Deamidation (NQ)	Q14:Deamidation (NQ):22.87
2	14	P10896-2|RCA_ARATH	C.C(+57.02)LFINDLDAGAGR.M	N	72.74	1420.68	13	-2.3	711.344	2	66.83		F18:511159	10	224	236	Carbamidomethylation	C1:Carbamidomethylation:1000.00
2	14	P10896-2|RCA_ARATH	N.ATLM(+15.99)NIADNPTNVQLPGMYNK.E	N	72.73	2320.12	21	-2.8	1161.06	2	71.38		F9:258558	15	252	272	Oxidation (M)	M4:Oxidation (M):185.85
2	14	P10896-2|RCA_ARATH	R.TDKIKDEDIVTLVDQ(+.98)FPGQSIDFFGALR.A	N	72.55	3167.6	28	4.6	1056.88	3	107.05		F2:53392	14	322	349	Deamidation (NQ)	Q15:Deamidation (NQ):17.70
2	14	P10896-2|RCA_ARATH	K.MGINPIM(+15.99)M(+15.99)SAGELESGNAGEPAKLIR.Q	N	72.46	2717.32	26	-1.1	906.779	3	69.01		F17:483761	34	182	207	Oxidation (M)	M7:Oxidation (M):10.94;M8:Oxidation (M):9.58
2	14	P10896-2|RCA_ARATH	K.SFQC(+57.02)ELVM(+15.99)AK.M	N	72.28	1227.56	10	-1.9	614.788	2	45.21		F2:38556	46	172	181	Carbamidomethylation; Oxidation (M)	C4:Carbamidomethylation:1000.00;M8:Oxidation (M):1000.00
2	14	P10896-2|RCA_ARATH	R.M(+15.99)GGTTQYTVNNQMVNATLM(+15.99).N	N	72.23	2104.92	19	-0.5	1053.47	2	60.48		F8:224705	6	237	255	Oxidation (M)	M1:Oxidation (M):99.65;M19:Oxidation (M):121.92
2	14	P10896-2|RCA_ARATH	K.M(+15.99)GINPIMMSAGELESGNAGEPA.K	N	71.95	2190.96	22	0.4	1096.49	2	82		F10:291759	6	182	203	Oxidation (M)	M1:Oxidation (M):54.91
2	14	P10896-2|RCA_ARATH	K.IKDEDIVTLVDQFPGQ(+.98)SIDFF.G	N	71.92	2426.19	21	2.4	1214.1	2	114.05		F8:237418	4	325	345	Deamidation (NQ)	Q16:Deamidation (NQ):63.86
2	14	P10896-2|RCA_ARATH	R.QYNLDNM(+15.99)M(+15.99)DGFYIAPAFM(+15.99)DK.L	N	71.85	2431.02	20	-1	1216.51	2	76.5		F21:600881	7	121	140	Oxidation (M)	M7:Oxidation (M):1000.00;M8:Oxidation (M):1000.00;M18:Oxidation (M):1000.00
2	14	P10896-2|RCA_ARATH	Q.APMGTGTHHAVLSSYEYVSQGLR.Q	N	71.68	2460.19	23	0.3	821.069	3	56.91		F7:193143	9	98	120
2	14	P10896-2|RCA_ARATH	R.GKGM(+15.99)VDSVFQAPMGTGTHHAVLSSYEYVSQGLR.Q	N	71.54	3524.68	33	2.3	1175.9	3	70.21		F7:196636	37	88	120	Oxidation (M)	M4:Oxidation (M):23.02
2	14	P10896-2|RCA_ARATH	R.M(+15.99)GGTTQYTVNNQM(+15.99)VNATLM(+15.99).N	N	71.51	2120.92	19	-1.7	1061.46	2	49.11		F20:564802	7	237	255	Oxidation (M)	M1:Oxidation (M):1000.00;M13:Oxidation (M):1000.00;M19:Oxidation (M):1000.00
2	14	P10896-2|RCA_ARATH	D.SVFQAPMGTGTHHAVLSSYEYVSQGLR.Q	N	71.42	2921.41	27	-2.1	974.81	3	70		F9:258198	11	94	120
2	14	P10896-2|RCA_ARATH	M.NIADNPTN(+.98)VQLPGMYNK.E	N	71.13	1888.9	17	-3.8	945.453	2	64.26		F7:195066	6	256	272	Deamidation (NQ)	N8:Deamidation (NQ):46.91
2	14	P10896-2|RCA_ARATH	Q.APM(+15.99)GTGTHHAVLSSYEYVSQGLR.Q	N	70.87	2476.18	23	-0.9	826.4	3	51.88		F22:625285	6	98	120	Oxidation (M)	M3:Oxidation (M):1000.00
2	14	P10896-2|RCA_ARATH	M.NIADNPTNVQLPGM(+15.99)YNK.E	N	70.82	1903.91	17	-2	952.96	2	54.32		F7:192459	25	256	272	Oxidation (M)	M14:Oxidation (M):1000.00
2	14	P10896-2|RCA_ARATH	R.GKGMVDSVFQAPM(+15.99)GTGTHHAVLSSYEYVSQGLR.Q	N	70.8	3524.68	33	1	1175.9	3	67.8		F22:629978	27	88	120	Oxidation (M)	M13:Oxidation (M):60.15
2	14	P10896-2|RCA_ARATH	K.GMVDSVFQAPMGTGTHHAVL.S	N	70.79	2053.97	20	1.5	1027.99	2	71.31		F7:196925	9	90	109
2	14	P10896-2|RCA_ARATH	R.M(+15.99)GGTTQYTVNNQMVNATLM.N	N	70.69	2088.93	19	-1.4	1045.47	2	69.87		F8:227161	7	237	255	Oxidation (M)	M1:Oxidation (M):126.69
2	14	P10896-2|RCA_ARATH	K.SFQ(+.98)C(+57.02)ELVMAK.M	N	70.63	1212.55	10	-1.1	607.283	2	56.45		F7:193020	5	172	181	Deamidation (NQ); Carbamidomethylation	Q3:Deamidation (NQ):1000.00;C4:Carbamidomethylation:1000.00
2	14	P10896-2|RCA_ARATH	K.LM(+15.99)EYGNM(+15.99)LVMEQENVKR.V	N	70.58	2114.98	17	-3.2	1058.49	2	48.16		F6:156966	18	393	409	Oxidation (M)	M2:Oxidation (M):87.51;M7:Oxidation (M):28.36
2	14	P10896-2|RCA_ARATH	K.IKDEDIVTLVDQFPGQSIDFFG.A	N	70.35	2482.23	22	-1.5	1242.12	2	110.85		F7:205969	23	325	346
2	14	P10896-2|RCA_ARATH	R.EGPPVFEQPEMTYEKLM(+15.99).E	N	69.99	2039.92	17	-2.5	1020.97	2	72.67		F18:512448	2	378	394	Oxidation (M)	M17:Oxidation (M):117.80
2	14	P10896-2|RCA_ARATH	M.AKMGINPIMMSAGELESGNAGEPAKLIR.Q	N	69.91	2884.46	28	-3.5	962.491	3	75.19		F16:454591	2	180	207
2	14	P10896-2|RCA_ARATH	R.GKGMVDSVFQAPMGTGTHHAVLSSY.E	N	69.88	2576.22	25	-1.9	859.744	3	63.12		F6:161431	6	88	112
2	14	P10896-2|RCA_ARATH	L.AYDTSDDQQDITR.G	N	69.83	1526.65	13	-3.6	764.329	2	29.63		F10:278493	9	75	87
2	14	P10896-2|RCA_ARATH	K.GMVDSVFQAPM(+15.99)GTGTHHAVLSSYEYVSQGLR.Q	N	69.66	3339.57	31	-4.3	1114.19	3	75.1		F8:228534	23	90	120	Oxidation (M)	M11:Oxidation (M):46.57
2	14	P10896-2|RCA_ARATH	K.DEDIVTLVDQFPGQSIDFF.G	N	69.13	2184.03	19	0.2	1093.02	2	123.12		F8:239089	26	327	345
2	14	P10896-2|RCA_ARATH	K.GQGKSFQC(+57.02)ELVM(+15.99)AK.M	N	69.11	1597.76	14	-1.7	799.886	2	39.27		F17:477030	4	168	181	Carbamidomethylation; Oxidation (M)	C8:Carbamidomethylation:1000.00;M12:Oxidation (M):1000.00
2	14	P10896-2|RCA_ARATH	A.DNPTNVQLPGMYNK.E	N	69.09	1589.75	14	-1.2	795.882	2	54.62		F7:192539	6	259	272
2	14	P10896-2|RCA_ARATH	E.NARVPIIC(+57.02)TGNDFSTLYAPLIR.D	N	68.93	2490.31	22	-1.7	831.108	3	85.63		F22:635114	6	275	296	Carbamidomethylation	C8:Carbamidomethylation:1000.00
2	14	P10896-2|RCA_ARATH	R.VQLAETYLSQ(+.98)AALGDANADAIGRGTFYGK.T	N	68.77	3000.48	29	6.6	1501.26	2	80.63		F22:633723	7	410	438	Deamidation (NQ)	Q10:Deamidation (NQ):0.00
2	14	P10896-2|RCA_ARATH	A.ETYLSQAALGDAN(+.98)ADAIGR.G	N	68.37	1935.92	19	4.5	968.97	2	63.87		F10:287040	2	414	432	Deamidation (NQ)	N13:Deamidation (NQ):94.41
2	14	P10896-2|RCA_ARATH	R.WRGLAYDTSDDQ(+.98)QDITR.G	N	68.21	2039.92	17	-0.6	680.98	3	52.84		F10:284157	5	71	87	Deamidation (NQ)	Q12:Deamidation (NQ):30.46
2	14	P10896-2|RCA_ARATH	R.GKGMVDSVFQAPMGTGTH.H	N	68.07	1818.84	18	-0.3	910.427	2	57.26		F9:254833	7	88	105
2	14	P10896-2|RCA_ARATH	M.AKM(+15.99)GINPIM(+15.99)M(+15.99)SAGELESGNAGEPAKLIR.Q	N	67.95	2932.45	28	-3.3	978.486	3	58.99		F19:537657	5	180	207	Oxidation (M)	M3:Oxidation (M):1000.00;M9:Oxidation (M):1000.00;M10:Oxidation (M):1000.00
2	14	P10896-2|RCA_ARATH	K.LMEYGNMLVMEQ(+.98)ENVK.R	N	67.75	1927.87	16	-5.1	964.939	2	76.18		F22:632442	2	393	408	Deamidation (NQ)	Q12:Deamidation (NQ):11.50
2	14	P10896-2|RCA_ARATH	G.TGTHHAVLSSYEYVSQGLR.Q	N	67.32	2104.03	19	-1.3	702.351	3	51.18		F8:222266	9	102	120
2	14	P10896-2|RCA_ARATH	N.IADNPTNVQLPGM(+15.99)YNK.E	N	67.21	1789.87	16	0.3	895.941	2	51.05		F8:222228	6	257	272	Oxidation (M)	M13:Oxidation (M):1000.00
2	14	P10896-2|RCA_ARATH	K.EEN(+.98)ARVPIIC(+57.02)TGNDFSTLYAPLIR.D	N	67.21	2749.37	24	1.5	917.467	3	91.79		F17:488566	9	273	296	Deamidation (NQ); Carbamidomethylation	N3:Deamidation (NQ):27.37;C10:Carbamidomethylation:1000.00
2	14	P10896-2|RCA_ARATH	D.SVFQAPM(+15.99)GTGTHHAVLSSYEYVSQGLR.Q	N	67.08	2937.41	27	0.9	980.144	3	65.01		F10:287329	11	94	120	Oxidation (M)	M7:Oxidation (M):1000.00
2	14	P10896-2|RCA_ARATH	M.EYGNMLVMEQENVKR.V	N	66.89	1838.87	15	0.8	920.441	2	52.83		F8:222709	6	395	409
2	14	P10896-2|RCA_ARATH	T.LPNIKVPLILGIWGGKGQGK.S	N	66.8	2087.26	20	-2.1	1044.64	2	87.32		F16:457853	19	152	171
2	14	P10896-2|RCA_ARATH	M.EYGNMLVMEQENVK.R	N	66.55	1682.76	14	-1	842.389	2	59		F9:255306	6	395	408
2	14	P10896-2|RCA_ARATH	N.PTNVQLPGMYNK.E	N	66.43	1360.68	12	-2.3	681.346	2	49.75		F9:252838	6	261	272
2	14	P10896-2|RCA_ARATH	E.YGNMLVMEQENVK.R	N	66.37	1553.72	13	-3.4	777.865	2	54.75		F6:158927	5	396	408
2	14	P10896-2|RCA_ARATH	K.IKDEDIVTLVDQ(+.98)FPGQSIDFF.G	N	66.14	2426.19	21	1.5	1214.1	2	113.65		F9:268057	5	325	345	Deamidation (NQ)	Q12:Deamidation (NQ):83.43
2	14	P10896-2|RCA_ARATH	K.RVQLAETYLSQ(+.98)AALGDANADAIGR.G	N	66.13	2503.27	24	6.6	1252.65	2	70.97		F10:288916	5	409	432	Deamidation (NQ)	Q11:Deamidation (NQ):38.23
2	14	P10896-2|RCA_ARATH	K.IKDEDIVTLVDQFPGQS.I	N	66.09	1902.96	17	1.2	952.487	2	82.59		F7:199781	8	325	341
2	14	P10896-2|RCA_ARATH	R.MGGTTQYTVNNQMVNATLM.N	N	66	2072.93	19	0.4	1037.47	2	73		F10:289448	11	237	255
2	14	P10896-2|RCA_ARATH	K.EENARVPIIC(+57.02)TGNDFSTLYAPL.I	N	65.96	2479.21	22	-2.9	1240.61	2	89.99		F7:201532	6	273	294	Carbamidomethylation	C10:Carbamidomethylation:1000.00
2	14	P10896-2|RCA_ARATH	R.EGPPVFEQ(+.98)PEMTYEKLMEYGNMLVMEQENVK.R	N	65.92	3689.66	31	1.6	1230.9	3	113.74		F16:464059	6	378	408	Deamidation (NQ)	Q8:Deamidation (NQ):38.88
2	14	P10896-2|RCA_ARATH	N.NQMVNATLMNIADNPTNVQLPGMYNK.E	N	65.62	2890.38	26	1.8	964.468	3	88.67		F6:168930	7	247	272
2	14	P10896-2|RCA_ARATH	K.IKDEDIVTLVDQFPGQSIDFF.G	N	65.62	2425.21	21	-2.1	1213.61	2	112.03		F22:641812	38	325	345
2	14	P10896-2|RCA_ARATH	K.SFQ(+.98)C(+57.02)ELVM(+15.99)AK.M	N	65.6	1228.55	10	-1.6	615.28	2	50.17		F19:535512	7	172	181	Deamidation (NQ); Carbamidomethylation; Oxidation (M)	Q3:Deamidation (NQ):1000.00;C4:Carbamidomethylation:1000.00;M8:Oxidation (M):1000.00
2	14	P10896-2|RCA_ARATH	R.IGVC(+57.02)KGIFRTDK.I	N	65.59	1392.75	12	-1.3	697.384	2	36.66		F16:444194	12	313	324	Carbamidomethylation	C4:Carbamidomethylation:1000.00
2	14	P10896-2|RCA_ARATH	S.AGELESGNAGEPAK.L	N	65.45	1328.62	14	-2.1	665.316	2	21.45		F10:277033	1	191	204
2	14	P10896-2|RCA_ARATH	K.M(+15.99)GIN(+.98)PIM(+15.99)MSAGELESGNAGEPAK.L	N	65.41	2336.03	23	6.5	1169.03	2	65.28		F20:568793	2	182	204	Oxidation (M); Deamidation (NQ)	M1:Oxidation (M):19.54;N4:Deamidation (NQ):128.21;M7:Oxidation (M):13.27
2	14	P10896-2|RCA_ARATH	R.EGPPVFEQ(+.98)PEM(+15.99)TYEK.L	N	65.35	1796.78	15	-1	899.397	2	53.11		F9:253732	14	378	392	Deamidation (NQ); Oxidation (M)	Q8:Deamidation (NQ):1000.00;M11:Oxidation (M):1000.00
2	14	P10896-2|RCA_ARATH	R.MGGTTQYTVNNQM(+15.99)VN.A	N	65.23	1672.72	15	0.3	837.367	2	37.79		F9:249716	9	237	251	Oxidation (M)	M13:Oxidation (M):155.44
2	14	P10896-2|RCA_ARATH	N.SREGPPVFEQPEM(+15.99)TYEK.L	N	65.16	2038.93	17	4.4	1020.48	2	44.6		F9:251476	19	376	392	Oxidation (M)	M13:Oxidation (M):1000.00
2	14	P10896-2|RCA_ARATH	F.QAPMGTGTHHAVLSSYEYVSQGLR.Q	N	65.16	2588.24	24	1.3	863.756	3	57.06		F6:159621	6	97	120
2	14	P10896-2|RCA_ARATH	K.IKDEDIVTLVDQFPGQSID.F	N	65.11	2131.07	19	3.1	1066.54	2	88.63		F9:262881	11	325	343
2	14	P10896-2|RCA_ARATH	R.WRGLAYDTSDDQQ.D	N	65	1553.67	13	-0.7	777.844	2	47.73		F10:282796	6	71	83
2	14	P10896-2|RCA_ARATH	R.MGGTTQYTVNNQMVNATLMNIADNPTNVQLPGMYNK.E	N	64.97	3942.84	36	-1.1	986.716	4	97.86		F3:81335	41	237	272
2	14	P10896-2|RCA_ARATH	R.KFVESLGVEKIGK.R	N	64.92	1432.83	13	-2.9	478.615	3	42.65		F7:189400	11	359	371
2	14	P10896-2|RCA_ARATH	M.GTGTHHAVLSSYEYVSQGLR.Q	N	64.74	2161.06	20	-3	721.357	3	51.8		F1:8725	6	101	120
2	14	P10896-2|RCA_ARATH	D.QFPGQSIDFFGALR.A	N	64.48	1581.79	14	-0.1	791.904	2	91.06		F10:293942	8	336	349
2	14	P10896-2|RCA_ARATH	N.ATLMNIADNPTNVQLPGM(+15.99)YNK.E	N	64.07	2320.12	21	-4.2	1161.06	2	72.81		F18:512478	4	252	272	Oxidation (M)	M18:Oxidation (M):158.96
2	14	P10896-2|RCA_ARATH	K.MGIN(+.98)PIM(+15.99)M(+15.99)SAGELESGNAGEPAK.L	N	64.07	2336.03	23	3.7	1169.03	2	60.45		F13:373098	9	182	204	Deamidation (NQ); Oxidation (M)	N4:Deamidation (NQ):119.63;M7:Oxidation (M):28.13;M8:Oxidation (M):38.64
2	14	P10896-2|RCA_ARATH	R.MGGTTQYTVNNQMVNATL.M	N	64.05	1941.89	18	-0.8	971.953	2	66.85		F8:226377	4	237	254
2	14	P10896-2|RCA_ARATH	Q.AALGDANADAIGR.G	N	63.99	1213.61	13	-1.1	607.809	2	36.74		F10:280035	5	420	432
2	14	P10896-2|RCA_ARATH	K.MGIN(+.98)PIMMSAGELESGNAGEPAKLI.R	N	63.95	2530.21	25	5	1266.12	2	94.81		F10:294824	2	182	206	Deamidation (NQ)	N4:Deamidation (NQ):64.38
2	14	P10896-2|RCA_ARATH	K.MGINPIM(+15.99)MSAGELESGNAGEPA.K	N	63.89	2190.96	22	-4.5	1096.48	2	78.68		F8:229437	3	182	203	Oxidation (M)	M7:Oxidation (M):26.02
2	14	P10896-2|RCA_ARATH	R.LVNSREGPPVFEQPEMTYEK.L	N	63.87	2349.13	20	-2.7	784.049	3	56		F16:449394	1	373	392
2	14	P10896-2|RCA_ARATH	D.NMMDGFYIAPAFM(+15.99)DK.L	N	63.77	1765.75	15	-2	883.881	2	83.73		F10:292173	6	126	140	Oxidation (M)	M13:Oxidation (M):138.40
2	14	P10896-2|RCA_ARATH	M.NIADNPTNVQ(+.98)LPGMYNK.E	N	63.74	1888.9	17	-1.3	945.456	2	62.94		F16:451262	1	256	272	Deamidation (NQ)	Q10:Deamidation (NQ):33.18
2	14	P10896-2|RCA_ARATH	R.GKGM(+15.99)VDSVFQAPMGTGTHHAVLS.S	N	63.33	2342.11	23	-5.3	1172.06	2	50.89		F22:624995	8	88	110	Oxidation (M)	M4:Oxidation (M):142.42
2	14	P10896-2|RCA_ARATH	M.N(+.98)IADNPTNVQLPGMYNK.E	N	63.17	1888.9	17	3.1	945.46	2	64.18		F6:161751	7	256	272	Deamidation (NQ)	N1:Deamidation (NQ):25.70
2	14	P10896-2|RCA_ARATH	K.DEDIVTLVDQ(+.98)FPGQSIDFFGALR.A	N	62.84	2582.25	23	-4.4	1292.13	2	121.33		F3:85804	22	327	349	Deamidation (NQ)	Q10:Deamidation (NQ):17.70
2	14	P10896-2|RCA_ARATH	E.ENARVPIIC(+57.02)TGNDFSTLYAPLIR.D	N	62.82	2619.35	23	-0.6	874.123	3	87.65		F9:262641	6	274	296	Carbamidomethylation	C9:Carbamidomethylation:1000.00
2	14	P10896-2|RCA_ARATH	M.AKM(+15.99)GINPIM(+15.99)M(+15.99)SAGELESGNAGEPAK.L	N	62.8	2550.18	25	-0.5	851.066	3	48.31		F20:564595	5	180	204	Oxidation (M)	M3:Oxidation (M):1000.00;M9:Oxidation (M):1000.00;M10:Oxidation (M):1000.00
2	14	P10896-2|RCA_ARATH	K.GMVDSVFQAPM(+15.99)GTGTHHAVL.S	N	62.77	2069.97	20	-2	1035.99	2	63.33		F22:628646	3	90	109	Oxidation (M)	M11:Oxidation (M):100.79
2	14	P10896-2|RCA_ARATH	R.GKGM(+15.99)VDSVFQ(+.98)APM(+15.99)GTGTHHAVLSSYEYVSQGLR.Q	N	62.61	3541.66	33	3.3	1181.56	3	64.68		F9:256791	18	88	120	Oxidation (M); Deamidation (NQ)	M4:Oxidation (M):1000.00;Q10:Deamidation (NQ):76.90;M13:Oxidation (M):1000.00
2	14	P10896-2|RCA_ARATH	K.VPLILGIWGGK.G	N	62.48	1151.71	11	0.4	576.861	2	89.74		F7:201471	12	157	167
2	14	P10896-2|RCA_ARATH	K.EENARVPIIC(+57.02)TGNDFS.T	N	62.39	1820.84	16	-0.4	911.425	2	60.39		F8:224682	12	273	288	Carbamidomethylation	C10:Carbamidomethylation:1000.00
2	14	P10896-2|RCA_ARATH	K.M(+15.99)GIN(+.98)PIMMSAGELESGNAGEPAK.L	N	62.34	2320.04	23	4.4	1161.03	2	73.55		F9:259120	3	182	204	Oxidation (M); Deamidation (NQ)	M1:Oxidation (M):17.21;N4:Deamidation (NQ):80.61
2	14	P10896-2|RCA_ARATH	R.VPIIC(+57.02)TGNDFSTLYAPLIRDGR.M	N	62.21	2477.27	22	1.6	1239.65	2	86.81		F16:457717	19	278	299	Carbamidomethylation	C5:Carbamidomethylation:1000.00
2	14	P10896-2|RCA_ARATH	R.MGGTTQYTVNNQMVNATLMN(+.98)IADNPTNVQLPGMYNK.E	N	62.14	3943.82	36	0.6	1315.62	3	97.64		F5:139219	19	237	272	Deamidation (NQ)	N20:Deamidation (NQ):11.12
2	14	P10896-2|RCA_ARATH	K.GM(+15.99)VDSVFQAPM(+15.99)GTGTHHAVLSSYEYVSQGLR.Q	N	62.06	3355.56	31	2.7	1119.53	3	70.07		F18:511881	19	90	120	Oxidation (M)	M2:Oxidation (M):1000.00;M11:Oxidation (M):1000.00
2	14	P10896-2|RCA_ARATH	K.DEDIVTLVDQFPGQ(+.98)SIDFFGALR.A	N	62.04	2582.25	23	-0.8	861.758	3	120.87		F2:55814	6	327	349	Deamidation (NQ)	Q14:Deamidation (NQ):31.56
2	14	P10896-2|RCA_ARATH	K.EENARVPIIC(+57.02)TGNDF.S	N	62.02	1733.8	15	-2.6	867.907	2	64.2		F7:195049	6	273	287	Carbamidomethylation	C10:Carbamidomethylation:1000.00
2	14	P10896-2|RCA_ARATH	K.IKDEDIVTLVDQFPGQ.S	N	61.98	1815.93	16	-0.2	908.97	2	83.9		F8:230737	12	325	340
2	14	P10896-2|RCA_ARATH	P.IIC(+57.02)TGNDFSTLYAPLIR.D	N	61.81	1953	17	0.7	977.509	2	85.97		F2:48831	1	280	296	Carbamidomethylation	C3:Carbamidomethylation:1000.00
2	14	P10896-2|RCA_ARATH	R.GKGM(+15.99)VDSVFQ(+.98)APMGTGTHHAVLSSYEYVSQGLR.Q	N	61.41	3525.67	33	-0.1	1176.23	3	70.68		F4:104270	29	88	120	Oxidation (M); Deamidation (NQ)	M4:Oxidation (M):23.02;Q10:Deamidation (NQ):50.60
2	14	P10896-2|RCA_ARATH	S.SYEYVSQGLR.Q	N	61.4	1200.58	10	-0.1	601.296	2	42.88		F10:281530	11	111	120
2	14	P10896-2|RCA_ARATH	R.MGGTTQYTVNNQMVN.A	N	61.31	1656.72	15	-1.4	829.368	2	46.04		F6:156328	15	237	251
2	14	P10896-2|RCA_ARATH	R.VQLAETYLSQAALGDANADAIGRGTFYGKTEEK.E	Y	61.29	3486.73	33	-1.6	1163.25	3	75.8		F18:513120	10	410	442
2	14	P10896-2|RCA_ARATH	C.LFINDLDAGAGR.M	N	61.18	1260.65	12	-0.6	631.33	2	62.3		F8:225174	14	225	236
2	14	P10896-2|RCA_ARATH	R.GKGM(+15.99)VDSVFQAPMGTGTHHAVLSSY.E	N	60.94	2592.21	25	-0.6	865.077	3	58.26		F8:224116	6	88	112	Oxidation (M)	M4:Oxidation (M):54.99
2	14	P10896-2|RCA_ARATH	R.MGGTTQYTVNNQM(+15.99)VN(+.98)ATLMNIADNPTNVQLPGMYNK.E	N	60.44	3959.82	36	-0.3	1320.95	3	90.87		F13:379397	5	237	272	Oxidation (M); Deamidation (NQ)	M13:Oxidation (M):22.70;N15:Deamidation (NQ):34.31
2	14	P10896-2|RCA_ARATH	K.MGINPIMMSAGELESGN(+.98)AGEPAKLIR.Q	N	60.33	2686.31	26	2.1	896.447	3	85.29		F16:457305	4	182	207	Deamidation (NQ)	N17:Deamidation (NQ):49.46
2	14	P10896-2|RCA_ARATH	K.RVQLAETYLSQAALGD.A	N	60.31	1733.89	16	-2.1	867.953	2	68.48		F7:196178	4	409	424
2	14	P10896-2|RCA_ARATH	K.GMVDSVFQ(+.98)APM(+15.99)GTGTHHAVLSSYEYVSQGLR.Q	N	60.3	3340.55	31	4.2	1114.53	3	75.06		F7:197912	13	90	120	Deamidation (NQ); Oxidation (M)	Q8:Deamidation (NQ):44.64;M11:Oxidation (M):46.57
2	14	P10896-2|RCA_ARATH	K.IKDEDIVTLVDQFPGQSIDFFGALRAR.V	N	60.29	3049.59	27	0.4	1017.54	3	106.96		F16:462627	41	325	351
2	14	P10896-2|RCA_ARATH	R.VYDDEVRKFVESLG.V	N	60.22	1654.82	14	-0.2	828.417	2	84.09		F19:543534	6	352	365
2	14	P10896-2|RCA_ARATH	A.ETYLSQ(+.98)AALGDANADAIGRGTFYGK.T	N	60.02	2589.23	25	3.8	1295.63	2	69.75		F9:258129	2	414	438	Deamidation (NQ)	Q6:Deamidation (NQ):79.54
2	14	P10896-2|RCA_ARATH	K.DEDIVTLVDQFPGQSIDFFGALRAR.V	N	59.92	2808.41	25	0.5	937.144	3	115.11		F16:464341	38	327	351
2	14	P10896-2|RCA_ARATH	L.FINDLDAGAGR.M	N	59.86	1147.56	11	-0.7	574.788	2	42.72		F10:281490	11	226	236
2	14	P10896-2|RCA_ARATH	R.IGVC(+57.02)KGIFR.T	N	59.79	1048.59	9	1.7	525.301	2	41.25		F6:154959	11	313	321	Carbamidomethylation	C4:Carbamidomethylation:1000.00
2	14	P10896-2|RCA_ARATH	K.M(+15.99)GIN(+.98)PIMMSAGELESGNAGEPAKLIR.Q	N	59.76	2702.31	26	2	1352.16	2	79.48		F16:455761	2	182	207	Oxidation (M); Deamidation (NQ)	M1:Oxidation (M):5.30;N4:Deamidation (NQ):105.49
2	14	P10896-2|RCA_ARATH	K.MGIN(+.98)PIM(+15.99)MSAGELESGNAGEPAK.L	N	59.59	2320.04	23	0.4	1161.03	2	71.88		F7:197071	9	182	204	Deamidation (NQ); Oxidation (M)	N4:Deamidation (NQ):84.59;M7:Oxidation (M):0.00
2	14	P10896-2|RCA_ARATH	R.GKGMVDSVFQAPM(+15.99)GTGTHHAVLS.S	N	59.59	2342.11	23	-0.9	1172.06	2	52.44		F7:191975	5	88	110	Oxidation (M)	M13:Oxidation (M):142.42
2	14	P10896-2|RCA_ARATH	R.MGGTTQYTVNNQMVNATLM(+15.99)N(+.98)IADNPTNVQLPGMYNK.E	N	59.59	3959.82	36	2.3	1320.95	3	95.03		F12:354329	17	237	272	Oxidation (M); Deamidation (NQ)	M19:Oxidation (M):41.57;N20:Deamidation (NQ):0.00
2	14	P10896-2|RCA_ARATH	K.M(+15.99)GIN(+.98)PIMM(+15.99)SAGELESGNAGEPAK.L	N	59.57	2336.03	23	4.1	1169.03	2	65.71		F16:452025	5	182	204	Oxidation (M); Deamidation (NQ)	M1:Oxidation (M):23.15;N4:Deamidation (NQ):128.21;M8:Oxidation (M):12.28
2	14	P10896-2|RCA_ARATH	R.LVNSREGPPVFEQPEM(+15.99)TYEK.L	N	59.54	2365.13	20	-0.4	789.382	3	49.44		F19:535339	5	373	392	Oxidation (M)	M16:Oxidation (M):1000.00
2	14	P10896-2|RCA_ARATH	R.MGGTTQYTVN(+.98)NQMVNATLMNIADNPTNVQLPGMYNK.E	N	59.5	3943.82	36	-1.6	1315.61	3	99.02		F6:171702	7	237	272	Deamidation (NQ)	N10:Deamidation (NQ):0.00
2	14	P10896-2|RCA_ARATH	R.MGGTTQYTVNNQMVNATLM(+15.99)NIADNPTNVQLPGMYNK.E	N	59.45	3958.83	36	-1.1	1320.62	3	94.17		F22:637465	34	237	272	Oxidation (M)	M19:Oxidation (M):25.69
2	14	P10896-2|RCA_ARATH	R.EGPPVFEQPEM(+15.99)TYEKLM(+15.99).E	N	59.4	2055.92	17	-1	1028.96	2	66.71		F20:569157	11	378	394	Oxidation (M)	M11:Oxidation (M):1000.00;M17:Oxidation (M):1000.00
2	14	P10896-2|RCA_ARATH	D.NPTNVQLPGM(+15.99)YNK.E	N	59.37	1490.72	13	-1.2	746.366	2	42.29		F6:155244	11	260	272	Oxidation (M)	M10:Oxidation (M):1000.00
2	14	P10896-2|RCA_ARATH	K.LMEYGNMLVM(+15.99)EQE.N	N	59.13	1601.68	13	-1.8	801.845	2	69.82		F9:258149	6	393	405	Oxidation (M)	M10:Oxidation (M):83.88
2	14	P10896-2|RCA_ARATH	T.LPNIKVPLILGIWGGK.G	N	58.99	1717.07	16	-5.2	859.535	2	97		F6:171198	22	152	167
2	14	P10896-2|RCA_ARATH	R.M(+15.99)GGTTQYTVNNQM(+15.99)VN.A	N	58.96	1688.71	15	1.1	845.365	2	33.38		F8:217866	11	237	251	Oxidation (M)	M1:Oxidation (M):1000.00;M13:Oxidation (M):1000.00
2	14	P10896-2|RCA_ARATH	K.LMEYGNMLVMEQ.E	N	58.86	1456.64	12	-0.7	729.327	2	79.12		F9:260552	6	393	404
2	14	P10896-2|RCA_ARATH	R.GKGMVDSVFQ(+.98)APMGTGTHHAVLSSYEYVSQGLR.Q	N	58.8	3509.67	33	-0.9	1170.9	3	73.23		F6:164460	9	88	120	Deamidation (NQ)	Q10:Deamidation (NQ):76.90
2	14	P10896-2|RCA_ARATH	R.VQLAETYLSQAALGDANADAIG.R	N	58.64	2190.08	22	-2.9	1096.04	2	84.33		F10:292319	4	410	431
2	14	P10896-2|RCA_ARATH	R.TDKIKDEDIVTLVDQFPGQSIDFFG.A	N	58.57	2826.4	25	-0.1	943.139	3	104.07		F16:461948	20	322	346
2	14	P10896-2|RCA_ARATH	K.GMVDSVFQAPM(+15.99)GTGTH.H	N	58.53	1649.72	16	0.5	825.867	2	57.77		F8:223991	2	90	105	Oxidation (M)	M11:Oxidation (M):143.22
2	14	P10896-2|RCA_ARATH	K.GMVDSVFQ(+.98)APMGTGTHHAVLSSYEYVSQGLR.Q	N	58.51	3324.55	31	3.3	1109.2	3	81.3		F13:377456	15	90	120	Deamidation (NQ)	Q8:Deamidation (NQ):42.37
2	14	P10896-2|RCA_ARATH	R.VQLAETYLSQAALG.D	N	58.38	1462.77	14	0.1	732.391	2	75.89		F22:632353	4	410	423
2	14	P10896-2|RCA_ARATH	D.KIKDEDIVTLVDQ(+.98)FPGQSIDFFGALR.A	N	58.17	2951.53	26	0	984.85	3	105.99		F9:266610	3	324	349	Deamidation (NQ)	Q13:Deamidation (NQ):31.56
2	14	P10896-2|RCA_ARATH	K.M(+15.99)GINPIM(+15.99)M(+15.99)SAGELESGNAGEPAKLIRQR.Y	N	57.69	3017.47	28	-0.9	755.375	4	61.92		F17:482164	16	182	209	Oxidation (M)	M1:Oxidation (M):1000.00;M7:Oxidation (M):1000.00;M8:Oxidation (M):1000.00
2	14	P10896-2|RCA_ARATH	R.MGGTTQYTVNNQMVNATLMNIADNPTNVQLPGM(+15.99)YNK.E	N	57.54	3958.83	36	-3.5	1320.61	3	92.74		F1:19488	19	237	272	Oxidation (M)	M33:Oxidation (M):58.78
2	14	P10896-2|RCA_ARATH	K.RVQLAETYLSQAALGDAN(+.98)ADAIGR.G	N	57.4	2503.27	24	7	1252.65	2	70.2		F9:258255	4	409	432	Deamidation (NQ)	N18:Deamidation (NQ):57.81
2	14	P10896-2|RCA_ARATH	K.MGINPIMM(+15.99)SAGELESGNAGEPAKLIRQR.Y	N	57.34	2985.48	28	0.1	747.378	4	72.41		F16:453831	3	182	209	Oxidation (M)	M8:Oxidation (M):27.96
2	14	P10896-2|RCA_ARATH	R.MGGTTQYTVNNQM(+15.99)VNATLM.N	N	57.21	2088.93	19	-2.3	1045.47	2	62.36		F7:194566	4	237	255	Oxidation (M)	M13:Oxidation (M):87.26
2	14	P10896-2|RCA_ARATH	I.ADNPTNVQLPGMYNK.E	N	56.93	1660.79	15	0.3	831.401	2	54.47		F9:254089	6	258	272
2	14	P10896-2|RCA_ARATH	R.QYNLDNMM(+15.99)DGFYIAPAFMDK.L	N	56.8	2399.03	20	1	800.684	3	92.74		F3:80163	1	121	140	Oxidation (M)	M8:Oxidation (M):8.69
2	14	P10896-2|RCA_ARATH	D.TSDDQQDITR.G	N	56.58	1177.52	10	-1.6	589.767	2	16.85		F19:528368	27	78	87
2	14	P10896-2|RCA_ARATH	A.ALGDANADAIGR.G	N	56.28	1142.57	12	0.5	572.292	2	34.68		F10:279556	4	421	432
2	14	P10896-2|RCA_ARATH	M.AKM(+15.99)GINPIMMSAGELESGNAGEPAK.L	N	56.23	2518.19	25	-1	840.402	3	63.44		F9:256465	6	180	204	Oxidation (M)	M3:Oxidation (M):12.20
2	14	P10896-2|RCA_ARATH	G.IN(+.98)PIM(+15.99)MSAGELESGNAGEPAK.L	N	56.22	2131.98	21	6.8	1067	2	62.59		F10:286705	4	184	204	Deamidation (NQ); Oxidation (M)	N2:Deamidation (NQ):119.44;M5:Oxidation (M):26.02
2	14	P10896-2|RCA_ARATH	R.MEKFYWAPTR.E	N	56.08	1327.64	10	-1.2	664.826	2	53.82		F16:448792	5	300	309
2	14	P10896-2|RCA_ARATH	D.IVTLVDQFPGQSIDFFGALR.A	N	56.01	2222.17	20	5.1	741.736	3	107.01		F10:297453	4	330	349
2	14	P10896-2|RCA_ARATH	R.VQLAETYLSQAALGDAN(+.98)ADAIGRGTFYGK.T	N	56	3000.48	29	2.3	1001.17	3	82.28		F7:199707	11	410	438	Deamidation (NQ)	N17:Deamidation (NQ):22.53
2	14	P10896-2|RCA_ARATH	K.MGINPIM(+15.99)MSAGELESGNAGEPAKLIRQR.Y	N	55.74	2985.48	28	0.9	747.379	4	71.71		F16:453651	4	182	209	Oxidation (M)	M7:Oxidation (M):9.34
2	14	P10896-2|RCA_ARATH	T.GNDFSTLYAPLIR.D	N	55.72	1465.76	13	-0.9	733.885	2	78.88		F6:166119	6	284	296
2	14	P10896-2|RCA_ARATH	T.VNNQMVNATLMNIADNPTNVQLPGMYNK.E	N	55.57	3103.49	28	0.2	1035.5	3	91.48		F10:294040	6	245	272
2	14	P10896-2|RCA_ARATH	M.NIADN(+.98)PTNVQLPGMYNK.E	N	55.49	1888.9	17	0.4	945.457	2	61.88		F22:628216	2	256	272	Deamidation (NQ)	N5:Deamidation (NQ):25.20
2	14	P10896-2|RCA_ARATH	K.MGINPIM(+15.99)M(+15.99)SAGELESGNAGEPAKLIRQR.Y	N	55.44	3001.48	28	0.7	751.377	4	64.97		F18:510737	6	182	209	Oxidation (M)	M7:Oxidation (M):13.13;M8:Oxidation (M):20.76
2	14	P10896-2|RCA_ARATH	N.NQM(+15.99)VNATLMNIADNPTNVQLPGMYNK.E	N	55.29	2906.37	26	-2.9	969.795	3	84.13		F9:261797	6	247	272	Oxidation (M)	M3:Oxidation (M):13.16
2	14	P10896-2|RCA_ARATH	M.NIADNPTNVQLPGMYN(+.98)K.E	N	55.19	1888.9	17	-1.9	945.455	2	63.54		F8:225508	4	256	272	Deamidation (NQ)	N16:Deamidation (NQ):80.29
2	14	P10896-2|RCA_ARATH	R.QYN(+.98)LDNMMDGFYIAPAFM(+15.99)DK.L	N	55.09	2400.01	20	-1.2	1201.01	2	98.29		F8:234147	1	121	140	Deamidation (NQ); Oxidation (M)	N3:Deamidation (NQ):0.00;M18:Oxidation (M):101.25
2	14	P10896-2|RCA_ARATH	K.N(+.98)FLTLPNIKVPLILGIWGGK.G	N	55.03	2193.29	20	-2.3	1097.65	2	114.05		F11:329961	8	148	167	Deamidation (NQ)	N1:Deamidation (NQ):0.00
2	14	P10896-2|RCA_ARATH	R.TDKIKDEDIVTLVDQFPGQSIDFF.G	N	55	2769.37	24	-0.8	924.131	3	105.72		F9:266557	10	322	345
2	14	P10896-2|RCA_ARATH	R.MGGTTQYTVNNQM(+15.99)VNATLMNIADNPTNVQLPGMYNK.E	N	54.98	3958.83	36	-1.1	1320.62	3	90.16		F16:458604	25	237	272	Oxidation (M)	M13:Oxidation (M):3.85
2	14	P10896-2|RCA_ARATH	R.QYNLDNMMDGFYIAPA.F	N	54.89	1861.8	16	-0.3	931.908	2	99.75		F10:295918	8	121	136
2	14	P10896-2|RCA_ARATH	R.VPIIC(+57.02)TGNDFSTLY.A	N	54.75	1598.77	14	-1.1	800.389	2	84.81		F10:292427	7	278	291	Carbamidomethylation	C5:Carbamidomethylation:1000.00
2	14	P10896-2|RCA_ARATH	R.GKGMVDSVFQ(+.98)APM(+15.99)GTGTHHAVLSSYEYVSQGLR.Q	N	54.59	3525.67	33	3.7	1176.23	3	69.18		F3:74390	6	88	120	Deamidation (NQ); Oxidation (M)	Q10:Deamidation (NQ):99.46;M13:Oxidation (M):38.24
2	14	P10896-2|RCA_ARATH	K.M(+15.99)GIN(+.98)PIM(+15.99)MSAGELESGNAGEPAKLIR.Q	N	53.85	2718.3	26	-0.1	1360.16	2	72.98		F16:453985	4	182	207	Oxidation (M); Deamidation (NQ)	M1:Oxidation (M):20.76;N4:Deamidation (NQ):39.84;M7:Oxidation (M):17.01
2	14	P10896-2|RCA_ARATH	R.MGGTTQYTVNNQM(+15.99)VNATLM(+15.99).N	N	53.79	2104.92	19	-3.9	1053.46	2	52.9		F18:508086	5	237	255	Oxidation (M)	M13:Oxidation (M):111.78;M19:Oxidation (M):229.63
2	14	P10896-2|RCA_ARATH	A.KMGINPIMMSAGELESGNAGEPAK.L	N	53.77	2431.15	24	-0.2	811.392	3	68.08		F10:288149	5	181	204
2	14	P10896-2|RCA_ARATH	A.GELESGNAGEPAK.L	N	53.57	1257.58	13	-1.8	629.798	2	18.96		F7:184509	7	192	204
2	14	P10896-2|RCA_ARATH	M.NIADNPTN(+.98)VQLPGM(+15.99)YNK.E	N	53.4	1904.89	17	1.6	953.456	2	54.57		F9:254116	5	256	272	Deamidation (NQ); Oxidation (M)	N8:Deamidation (NQ):10.42;M14:Oxidation (M):1000.00
2	14	P10896-2|RCA_ARATH	A.DNPTNVQLPGM(+15.99)YNK.E	N	53.39	1605.75	14	-3.6	803.877	2	44.49		F22:623139	6	259	272	Oxidation (M)	M11:Oxidation (M):1000.00
2	14	P10896-2|RCA_ARATH	M.N(+.98)IADNPTNVQLPGM(+15.99)YNK.E	N	53.3	1904.89	17	0.6	953.455	2	56.04		F7:192915	4	256	272	Deamidation (NQ); Oxidation (M)	N1:Deamidation (NQ):16.51;M14:Oxidation (M):1000.00
2	14	P10896-2|RCA_ARATH	R.MGGTTQYTVNNQM(+15.99)VNATLM(+15.99)NIADNPTNVQLPGM(+15.99)YNK.E	N	53.09	3990.82	36	0.1	1331.28	3	81.68		F18:514355	10	237	272	Oxidation (M)	M13:Oxidation (M):15.26;M19:Oxidation (M):34.30;M33:Oxidation (M):51.88
2	14	P10896-2|RCA_ARATH	I.C(+57.02)TGNDFSTLYAPLIR.D	N	53.01	1726.83	15	-3.8	864.421	2	79.7		F7:199070	2	282	296	Carbamidomethylation	C1:Carbamidomethylation:1000.00
2	14	P10896-2|RCA_ARATH	D.GFYIAPAFMDK.L	N	52.99	1258.61	11	-0.7	630.31	2	75.45		F10:290101	7	130	140
2	14	P10896-2|RCA_ARATH	E.SGNAGEPAKLIR.Q	N	52.94	1211.66	12	-3.5	606.836	2	25.26		F22:618544	12	196	207
2	14	P10896-2|RCA_ARATH	R.TDKIKDEDIVTLVDQFPGQ(+.98)SIDFFGALR.A	N	52.82	3167.6	28	1.9	792.909	4	109.78		F9:267336	1	322	349	Deamidation (NQ)	Q19:Deamidation (NQ):20.17
2	14	P10896-2|RCA_ARATH	K.NFLTLPNIKVPLILGIWGGKGQ(+.98)GK.S	N	52.62	2563.49	24	1.6	855.505	3	105.48		F2:53092	2	148	171	Deamidation (NQ)	Q22:Deamidation (NQ):97.26
2	14	P10896-2|RCA_ARATH	Y.DTSDDQQDITR.G	N	52.53	1292.55	11	-1.4	647.28	2	20.1		F19:528908	11	77	87
2	14	P10896-2|RCA_ARATH	M.AKMGINPIMMSAGELESGNAGEPAK.L	N	52.26	2502.19	25	1.5	835.072	3	68.63		F9:257839	6	180	204
2	14	P10896-2|RCA_ARATH	K.MGIN(+.98)PIMM(+15.99)SAGELESGNAGEPAK.L	N	52.22	2320.04	23	5.8	1161.03	2	71.25		F14:400229	5	182	204	Deamidation (NQ); Oxidation (M)	N4:Deamidation (NQ):113.24;M8:Oxidation (M):17.01
2	14	P10896-2|RCA_ARATH	R.EGPPVFEQPEMTYEKLMEYGNMLVMEQENVK.R	N	52.22	3688.68	31	1	1230.57	3	113.62		F8:237331	8	378	408
2	14	P10896-2|RCA_ARATH	R.VQLAETYLSQ.A	N	52.15	1150.59	10	-2.1	576.3	2	56.69		F22:626696	5	410	419
2	14	P10896-2|RCA_ARATH	W.RGLAYDTSDDQQDITR.G	N	52.12	1852.86	16	-0.3	618.625	3	37.33		F10:280164	10	72	87
2	14	P10896-2|RCA_ARATH	N.DFSTLYAPLIR.D	N	52.09	1294.69	11	2.5	648.355	2	84.15		F10:292276	8	286	296
2	14	P10896-2|RCA_ARATH	L.SSYEYVSQGLR.Q	N	52.07	1287.61	11	-1.2	644.811	2	42.98		F22:622726	18	110	120
2	14	P10896-2|RCA_ARATH	K.GM(+15.99)VDSVFQ(+.98)APM(+15.99)GTGTHHAVLSSYEYVSQGLR.Q	N	52.05	3356.54	31	1.5	1119.86	3	70.36		F13:375154	10	90	120	Oxidation (M); Deamidation (NQ)	M2:Oxidation (M):1000.00;Q8:Deamidation (NQ):80.73;M11:Oxidation (M):1000.00
2	14	P10896-2|RCA_ARATH	K.LMEYGNMLVMEQE.N	N	52.02	1585.68	13	-0.6	793.848	2	79.45		F7:199007	12	393	405
2	14	P10896-2|RCA_ARATH	R.Q(+.98)YNLDNMMDGFYIAPAFMDK.L	N	52.02	2384.02	20	6.3	1193.02	2	105.43		F14:406391	6	121	140	Deamidation (NQ)	Q1:Deamidation (NQ):0.00
2	14	P10896-2|RCA_ARATH	R.M(+15.99)GGTTQYTVNNQM(+15.99)VNATLM(+15.99)NIADNPTNVQLPGMYNK.E	N	51.8	3990.82	36	1.4	1331.28	3	85.41		F7:200446	7	237	272	Oxidation (M)	M1:Oxidation (M):57.77;M13:Oxidation (M):69.87;M19:Oxidation (M):68.77
2	14	P10896-2|RCA_ARATH	K.M(+15.99)GINPIMMSAGELESGNAGEPAKLIRQR.Y	N	51.8	2985.48	28	0.6	747.379	4	73.69		F16:454171	3	182	209	Oxidation (M)	M1:Oxidation (M):53.33
2	14	P10896-2|RCA_ARATH	R.M(+15.99)GGTTQYTVNNQM(+15.99)VNATLMNIADNPTNVQLPGM(+15.99)YNK.E	N	51.7	3990.82	36	-0.6	1331.28	3	83.84		F17:486974	7	237	272	Oxidation (M)	M1:Oxidation (M):22.47;M13:Oxidation (M):16.36;M33:Oxidation (M):64.77
2	14	P10896-2|RCA_ARATH	R.ARVYDDEVR.K	N	51.42	1121.55	9	-2.2	561.779	2	20.03		F22:617638	21	350	358
2	14	P10896-2|RCA_ARATH	R.GKGM(+15.99)VDSVFQAPMGTGTHHAVL.S	N	51.35	2255.08	22	-0.5	752.701	3	55.58		F9:254385	7	88	109	Oxidation (M)	M4:Oxidation (M):82.86
2	14	P10896-2|RCA_ARATH	R.MGGTTQYTVNNQMVNATLM(+15.99)NIADNPTNVQLPGM(+15.99)YNK.E	N	50.76	3974.83	36	-1.5	1325.95	3	90.33		F7:201612	20	237	272	Oxidation (M)	M19:Oxidation (M):30.85;M33:Oxidation (M):87.53
2	14	P10896-2|RCA_ARATH	R.MGGTTQYTVNNQM(+15.99)VNATLM(+15.99)N(+.98)IADNPTNVQLPGMYNK.E	N	50.71	3975.81	36	2	1326.28	3	86.04		F6:168179	17	237	272	Oxidation (M); Deamidation (NQ)	M13:Oxidation (M):20.42;M19:Oxidation (M):31.86;N20:Deamidation (NQ):54.56
2	14	P10896-2|RCA_ARATH	R.GKGMVDSVFQ.A	N	50.6	1066.51	10	0.1	534.263	2	49.46		F7:191182	6	88	97
2	14	P10896-2|RCA_ARATH	K.M(+15.99)GINPIM(+15.99)MSAGELESGNAGEPAKLIRQR.Y	N	50.59	3001.48	28	0.2	751.377	4	69.05		F18:511659	8	182	209	Oxidation (M)	M1:Oxidation (M):34.75;M7:Oxidation (M):10.11
2	14	P10896-2|RCA_ARATH	K.EENARVPIIC(+57.02)TGNDFSTLYAPLIRDGR.M	N	50.44	3076.54	27	0	1026.52	3	83.56		F17:486916	12	273	299	Carbamidomethylation	C10:Carbamidomethylation:1000.00
2	14	P10896-2|RCA_ARATH	R.GTFYGKTEEK.E	Y	50.34	1158.56	10	-2.8	580.284	2	19.75		F16:440661	7	433	442
2	14	P10896-2|RCA_ARATH	R.VPIIC(+57.02)TGNDFS.T	N	50.26	1221.57	11	-1.8	611.791	2	60.43		F22:627793	5	278	288	Carbamidomethylation	C5:Carbamidomethylation:1000.00
2	14	P10896-2|RCA_ARATH	R.MGGTTQYTVNNQM(+15.99)VNATLMN(+.98)IADNPTNVQLPGM(+15.99)YNK.E	N	50.26	3975.81	36	3.6	1326.28	3	85.1		F7:200375	7	237	272	Oxidation (M); Deamidation (NQ)	M13:Oxidation (M):22.74;N20:Deamidation (NQ):30.29;M33:Oxidation (M):56.26
2	14	P10896-2|RCA_ARATH	K.FVESLGVEK.I	N	49.99	1006.53	9	0.2	504.274	2	41.71		F7:189165	23	360	368
2	14	P10896-2|RCA_ARATH	R.QYN(+.98)LDNMMDGFYIAPAFMDK.L	N	49.95	2384.02	20	3.4	1193.02	2	105.33		F7:204847	3	121	140	Deamidation (NQ)	N3:Deamidation (NQ):0.00
2	14	P10896-2|RCA_ARATH	K.DEDIVTLVDQFPGQSID.F	N	49.89	1889.89	17	1.1	945.953	2	96.95		F7:203070	3	327	343
2	14	P10896-2|RCA_ARATH	S.SYEYVSQ(+.98)GLR.Q	N	49.85	1201.56	10	-1.4	601.787	2	45.5		F10:282218	6	111	120	Deamidation (NQ)	Q7:Deamidation (NQ):1000.00
2	14	P10896-2|RCA_ARATH	R.M(+15.99)GGTTQYTVNNQMVNATLMNIADNPTNVQLPGMYNK.E	N	49.84	3958.83	36	-1.2	1320.62	3	95.63		F6:170828	21	237	272	Oxidation (M)	M1:Oxidation (M):4.70
2	14	P10896-2|RCA_ARATH	K.GM(+15.99)VDSVFQ(+.98)APMGTGTHHAVLSSYEYVSQGLR.Q	N	49.58	3340.55	31	5.2	1114.53	3	75.35		F11:320379	7	90	120	Oxidation (M); Deamidation (NQ)	M2:Oxidation (M):14.78;Q8:Deamidation (NQ):43.90
2	14	P10896-2|RCA_ARATH	K.RVQ(+.98)LAETYLSQAALGDANADAIGR.G	N	49.43	2503.27	24	5.8	1252.65	2	70.69		F12:349332	6	409	432	Deamidation (NQ)	Q3:Deamidation (NQ):0.00
2	14	P10896-2|RCA_ARATH	K.IKDEDIVTLVDQ(+.98)FPGQ(+.98)SIDFFGALR.A	N	49.39	2824.42	25	3.9	942.483	3	114.5		F22:642361	2	325	349	Deamidation (NQ)	Q12:Deamidation (NQ):1000.00;Q16:Deamidation (NQ):1000.00
2	14	P10896-2|RCA_ARATH	R.M(+15.99)GGTTQYTVNNQMVNATLM(+15.99)N(+.98)IADNPTNVQLPGMYNK.E	N	49.38	3975.81	36	1.9	1326.28	3	93.59		F10:294526	15	237	272	Oxidation (M); Deamidation (NQ)	M1:Oxidation (M):7.65;M19:Oxidation (M):56.47;N20:Deamidation (NQ):27.25
2	14	P10896-2|RCA_ARATH	K.M(+15.99)GINPIMM(+15.99)SAGELESGN(+.98)AGEPAKLIR.Q	N	49.32	2718.3	26	0.6	907.109	3	75.05		F18:512959	4	182	207	Oxidation (M); Deamidation (NQ)	M1:Oxidation (M):28.13;M8:Oxidation (M):0.00;N17:Deamidation (NQ):23.62
2	14	P10896-2|RCA_ARATH	R.MGGTTQYTVNNQM(+15.99)VNATLM(+15.99)NIADNPTNVQLPGMYNK.E	N	49.26	3974.83	36	-0.8	1325.95	3	86.6		F8:231394	18	237	272	Oxidation (M)	M13:Oxidation (M):0.00;M19:Oxidation (M):15.90
2	14	P10896-2|RCA_ARATH	Q.MVNATLMNIADNPTNVQLPGMYNK.E	N	49.2	2648.28	24	0.6	883.766	3	85.92		F7:200573	4	249	272
2	14	P10896-2|RCA_ARATH	R.M(+15.99)GGTTQYTVNNQMVNATLM(+15.99)NIADNPTNVQLPGM(+15.99)YNK.E	N	49.06	3990.82	36	-0.2	1331.28	3	88.28		F7:201136	7	237	272	Oxidation (M)	M1:Oxidation (M):10.27;M19:Oxidation (M):11.77;M33:Oxidation (M):86.94
2	14	P10896-2|RCA_ARATH	K.NFLTLPN(+.98)IKVPLILGIWGGKGQGK.S	N	48.77	2563.49	24	0.8	855.504	3	104.65		F17:490977	9	148	171	Deamidation (NQ)	N7:Deamidation (NQ):47.48
2	14	P10896-2|RCA_ARATH	K.MGINPIM(+15.99)MSAGELE.S	N	48.69	1507.67	14	-0.8	754.843	2	79.25		F10:291047	6	182	195	Oxidation (M)	M7:Oxidation (M):10.11
2	14	P10896-2|RCA_ARATH	R.M(+15.99)GGTTQYTVNNQMVNATLMN(+.98)IADNPTNVQLPGM(+15.99)YNK.E	N	48.69	3975.81	36	0.4	1326.28	3	91.28		F1:19132	6	237	272	Oxidation (M); Deamidation (NQ)	M1:Oxidation (M):10.27;N20:Deamidation (NQ):22.99;M33:Oxidation (M):36.04
2	14	P10896-2|RCA_ARATH	R.M(+15.99)GGTTQYTVNNQMVN.A	N	48.67	1672.72	15	-1.8	837.365	2	42.4		F16:445685	8	237	251	Oxidation (M)	M1:Oxidation (M):128.19
2	14	P10896-2|RCA_ARATH	R.Q(+.98)YNLDNM(+15.99)M(+15.99)DGFYIAPAFMDK.L	N	48.64	2416.01	20	-2.1	1209.01	2	84.26		F16:457038	2	121	140	Deamidation (NQ); Oxidation (M)	Q1:Deamidation (NQ):14.04;M7:Oxidation (M):81.27;M8:Oxidation (M):71.03
2	14	P10896-2|RCA_ARATH	M.EYGNM(+15.99)LVMEQENVK.R	N	48.62	1698.76	14	-2.6	850.385	2	47.27		F6:156695	3	395	408	Oxidation (M)	M5:Oxidation (M):47.36
2	14	P10896-2|RCA_ARATH	K.RVQLAETYLSQAALGDANADAIGRGT.F	N	48.48	2660.35	26	-1.4	887.79	3	70.83		F8:227423	1	409	434
2	14	P10896-2|RCA_ARATH	K.GM(+15.99)VDSVFQAPMGTGTH.H	N	48.45	1649.72	16	-2.3	825.864	2	56.65		F8:223698	1	90	105	Oxidation (M)	M2:Oxidation (M):99.51
2	14	P10896-2|RCA_ARATH	T.LVDQ(+.98)FPGQSIDFFGALR.A	N	48.31	1909.96	17	3.2	955.989	2	99.24		F10:295812	4	333	349	Deamidation (NQ)	Q4:Deamidation (NQ):42.68
2	14	P10896-2|RCA_ARATH	G.NDFSTLYAPLIR.D	N	48.25	1408.73	12	1.2	705.376	2	79.1		F6:166182	4	285	296
2	14	P10896-2|RCA_ARATH	K.FYWAPTR.E	N	48.25	939.46	7	-0.8	470.737	2	54.05		F13:371760	28	303	309
2	14	P10896-2|RCA_ARATH	R.M(+15.99)GGTTQYTVNNQM(+15.99)VNATLMNIADNPTNVQLPGMYNK.E	N	48.19	3974.83	36	3.2	1325.95	3	88.39		F23:667733	16	237	272	Oxidation (M)	M1:Oxidation (M):31.43;M13:Oxidation (M):30.10
2	14	P10896-2|RCA_ARATH	R.VYDDEVR.K	N	48.03	894.408	7	-0.6	448.211	2	21.71		F16:441003	14	352	358
2	14	P10896-2|RCA_ARATH	E.TYLSQAALGDANADAIGRGTFYGK.T	N	47.98	2459.21	24	-2.5	820.741	3	68.6		F10:288286	4	415	438
2	14	P10896-2|RCA_ARATH	N.NQMVNATLMNIADNPTNVQLPGM(+15.99)YNK.E	N	47.98	2906.37	26	-1	969.797	3	83.22		F9:261580	1	247	272	Oxidation (M)	M23:Oxidation (M):114.15
2	14	P10896-2|RCA_ARATH	R.MGGTTQYTVNNQMVNATLMNIADN(+.98)PTNVQLPGMYNK.E	N	47.93	3943.82	36	5.9	1315.62	3	97.26		F23:669977	5	237	272	Deamidation (NQ)	N24:Deamidation (NQ):0.00
2	14	P10896-2|RCA_ARATH	R.VPIIC(+57.02)TGN(+.98)DFSTLYAPLIRDGR.M	N	47.85	2478.26	22	2.7	1240.14	2	87		F19:544145	3	278	299	Carbamidomethylation; Deamidation (NQ)	C5:Carbamidomethylation:1000.00;N8:Deamidation (NQ):1000.00
2	14	P10896-2|RCA_ARATH	K.MGINPIMMSAGELESGNAGEPAKLIRQR.Y	N	47.81	2969.49	28	2	743.381	4	77.64		F17:485638	12	182	209
2	14	P10896-2|RCA_ARATH	R.VQLAETYLSQ(+.98)AALGDANADAIGRGTFYG.K	N	47.65	2872.39	28	5.4	1437.21	2	89.15		F7:201339	3	410	437	Deamidation (NQ)	Q10:Deamidation (NQ):0.00
2	14	P10896-2|RCA_ARATH	R.YREAADLIKK.G	N	47.42	1205.68	10	0.6	402.9	3	27.63		F9:247504	34	210	219
2	14	P10896-2|RCA_ARATH	F.Q(+.98)APMGTGTHHAVLSSYEYVSQGLR.Q	N	47.31	2589.23	24	5.3	864.088	3	57.78		F7:193370	3	97	120	Deamidation (NQ)	Q1:Deamidation (NQ):83.58
2	14	P10896-2|RCA_ARATH	R.MGGTTQYTVNNQMVN(+.98)ATLMNIADNPTNVQLPGM(+15.99)YNK.E	N	47.25	3959.82	36	1.4	1320.95	3	92.77		F14:404174	5	237	272	Deamidation (NQ); Oxidation (M)	N15:Deamidation (NQ):0.00;M33:Oxidation (M):37.92
2	14	P10896-2|RCA_ARATH	K.DEDIVTLVDQFPGQ.S	N	47.1	1574.75	14	-1.7	788.379	2	91.6		F9:263568	4	327	340
2	14	P10896-2|RCA_ARATH	R.M(+15.99)EKFYWAPTR.E	N	47.05	1343.63	10	0.6	672.824	2	48.7		F16:447411	1	300	309	Oxidation (M)	M1:Oxidation (M):1000.00
2	14	P10896-2|RCA_ARATH	R.VQLAETYLSQAALGDAN(+.98)ADAIGRGTFYGKTEEK.E	Y	46.86	3487.71	33	3.9	1163.58	3	75.52		F16:454685	6	410	442	Deamidation (NQ)	N17:Deamidation (NQ):0.00
2	14	P10896-2|RCA_ARATH	R.MGGTTQ(+.98)YTVNNQMVNATLMNIADNPTNVQLPGM(+15.99)YNK.E	N	46.75	3959.82	36	-1.9	1320.94	3	93.14		F7:202234	2	237	272	Deamidation (NQ); Oxidation (M)	Q6:Deamidation (NQ):11.12;M33:Oxidation (M):73.42
2	14	P10896-2|RCA_ARATH	G.ELESGNAGEPAK.L	N	46.7	1200.56	12	-3	601.287	2	18.36		F6:150115	18	193	204
2	14	P10896-2|RCA_ARATH	K.IKDEDIVTLVDQFPG.Q	N	46.67	1687.87	15	-2.5	844.938	2	87.76		F8:231688	2	325	339
2	14	P10896-2|RCA_ARATH	F.STLYAPLIR.D	N	46.57	1032.6	9	-0.1	517.306	2	57.98		F9:255024	6	288	296
2	14	P10896-2|RCA_ARATH	K.M(+15.99)GINPIM(+15.99)MSAGELESGN(+.98)AGEPAKLIR.Q	N	46.27	2718.3	26	-1.5	907.107	3	75.73		F17:485241	9	182	207	Oxidation (M); Deamidation (NQ)	M1:Oxidation (M):43.57;M7:Oxidation (M):12.28;N17:Deamidation (NQ):20.21
2	14	P10896-2|RCA_ARATH	R.VPIIC(+57.02)TGNDFSTL.Y	N	46.24	1435.7	13	-0.4	718.858	2	78.81		F7:198846	6	278	290	Carbamidomethylation	C5:Carbamidomethylation:1000.00
2	14	P10896-2|RCA_ARATH	R.KFVESLGVEK.I	N	46.19	1134.63	10	0	568.322	2	37.61		F10:280230	37	359	368
2	14	P10896-2|RCA_ARATH	L.GIWGGKGQGKSFQC(+57.02)ELVMAK.M	N	45.86	2180.09	20	-5.8	727.699	3	56.54		F16:449540	3	162	181	Carbamidomethylation	C14:Carbamidomethylation:1000.00
2	14	P10896-2|RCA_ARATH	K.IKDEDIVTLVDQFPGQ(+.98)SIDFFGALRAR.V	N	45.77	3050.57	27	1.6	1017.87	3	107.75		F2:53524	9	325	351	Deamidation (NQ)	Q16:Deamidation (NQ):8.26
2	14	P10896-2|RCA_ARATH	R.M(+15.99)GGTTQYTVNNQMVNATLMNIADNPTNVQLPGM(+15.99)YNK.E	N	45.68	3974.83	36	-3.5	1325.95	3	90.4		F22:636446	9	237	272	Oxidation (M)	M1:Oxidation (M):6.68;M33:Oxidation (M):47.75
2	14	P10896-2|RCA_ARATH	K.NFLTLPNIKVPLI.L	N	45.68	1480.9	13	0.2	741.458	2	105.31		F9:266478	6	148	160
2	14	P10896-2|RCA_ARATH	R.M(+15.99)GGTTQYTVNNQMVN(+.98)ATLM(+15.99)NIADNPTNVQLPGMYNK.E	N	45.68	3975.81	36	-3	1326.27	3	94		F9:264110	5	237	272	Oxidation (M); Deamidation (NQ)	M1:Oxidation (M):0.00;N15:Deamidation (NQ):17.32;M19:Oxidation (M):33.66
2	14	P10896-2|RCA_ARATH	R.MGGTTQYTVNNQM(+15.99)VNATLMN(+.98)IADNPTNVQLPGMYNK.E	N	45.67	3959.82	36	1.3	1320.95	3	96.23		F6:170990	10	237	272	Oxidation (M); Deamidation (NQ)	M13:Oxidation (M):4.15;N20:Deamidation (NQ):13.63
2	14	P10896-2|RCA_ARATH	T.LVDQFPGQ(+.98)SIDFFGALR.A	N	45.64	1909.96	17	2.5	955.988	2	99.14		F9:265210	1	333	349	Deamidation (NQ)	Q8:Deamidation (NQ):29.93
2	14	P10896-2|RCA_ARATH	T.VNNQMVNATLMNIADN(+.98)PTNVQLPGMYNK.E	N	45.53	3104.47	28	2.2	1035.83	3	91.33		F10:294005	2	245	272	Deamidation (NQ)	N16:Deamidation (NQ):8.58
2	14	P10896-2|RCA_ARATH	M.DGFYIAPAFMDK.L	N	45.41	1373.63	12	-0.6	687.823	2	80.19		F9:260832	4	129	140
2	14	P10896-2|RCA_ARATH	R.GKGMVDSVFQAPMGTGTHHAV.L	N	45.39	2126	21	-2.6	709.673	3	53.32		F7:192206	2	88	108
2	14	P10896-2|RCA_ARATH	R.VQLAETYLSQAALGDAN(+.98)ADAIGR.G	N	45.2	2347.17	23	2.9	783.398	3	81.74		F7:199582	4	410	432	Deamidation (NQ)	N17:Deamidation (NQ):15.55
2	14	P10896-2|RCA_ARATH	K.RVQLAETYLSQAALGDANADAIGRGTFYG.K	N	45.14	3027.5	29	-0.8	1010.17	3	82.13		F7:199671	4	409	437
2	14	P10896-2|RCA_ARATH	K.RVQLAETYLSQAALG.D	N	45.02	1618.87	15	0	810.441	2	68.38		F10:288227	6	409	423
2	14	P10896-2|RCA_ARATH	K.EENARVPIIC(+57.02).T	N	44.78	1199.6	10	-0.5	600.805	2	47.18		F9:252157	12	273	282	Carbamidomethylation	C10:Carbamidomethylation:1000.00
2	14	P10896-2|RCA_ARATH	R.VYDDEVRKFVE.S	N	44.7	1397.68	11	2.7	699.851	2	51.39		F20:565381	2	352	362
2	14	P10896-2|RCA_ARATH	K.GM(+15.99)VDSVFQAPMGTGTHHAVL.S	N	44.68	2069.97	20	3.2	1035.99	2	63.48		F8:225491	6	90	109	Oxidation (M)	M2:Oxidation (M):100.79
2	14	P10896-2|RCA_ARATH	K.IKDEDIVTLVDQ(+.98)FPGQSIDFFGALRAR.V	N	44.66	3050.57	27	6.2	1017.87	3	107.82		F4:112312	3	325	351	Deamidation (NQ)	Q12:Deamidation (NQ):22.05
2	14	P10896-2|RCA_ARATH	K.LMEYGNM(+15.99)LVM(+15.99)EQE.N	N	44.58	1617.67	13	-4.8	809.84	2	57.82		F10:285457	6	393	405	Oxidation (M)	M7:Oxidation (M):61.38;M10:Oxidation (M):109.41
2	14	P10896-2|RCA_ARATH	K.DEDIVTLVDQFPGQ(+.98)SIDFFGALRAR.V	N	44.48	2809.39	25	0.6	937.472	3	115.29		F3:84771	7	327	351	Deamidation (NQ)	Q14:Deamidation (NQ):8.26
2	14	P10896-2|RCA_ARATH	K.GM(+15.99)VDSVFQAPM(+15.99)GTGTHHAVLSSY.E	N	44.48	2423.09	23	-0.9	808.703	3	58.44		F7:193545	2	90	112	Oxidation (M)	M2:Oxidation (M):1000.00;M11:Oxidation (M):1000.00
2	14	P10896-2|RCA_ARATH	R.MGGTTQYTVNNQM(+15.99)VNATLMNIADN(+.98)PTNVQLPGMYNK.E	N	44.42	3959.82	36	0.1	1320.95	3	91.42		F10:294027	2	237	272	Oxidation (M); Deamidation (NQ)	M13:Oxidation (M):4.15;N24:Deamidation (NQ):21.91
2	14	P10896-2|RCA_ARATH	Q.SIDFFGALR.A	N	44.28	1024.53	9	2	513.275	2	80.29		F7:199220	3	341	349
2	14	P10896-2|RCA_ARATH	K.LMEYGNM(+15.99)LVMEQE.N	N	44.26	1601.68	13	-1.8	801.845	2	65.5		F8:226020	4	393	405	Oxidation (M)	M7:Oxidation (M):29.85
2	14	P10896-2|RCA_ARATH	S.QGLRQYNLDNMMDGFYIAPAFMDK.L	N	44.22	2837.3	24	1.5	946.774	3	98.42		F10:295641	1	117	140
2	14	P10896-2|RCA_ARATH	Q.LAETYLSQAALGDANADAIGRGTFYGK.T	N	44.19	2772.37	27	-1.2	925.13	3	75.27		F10:290049	5	412	438
2	14	P10896-2|RCA_ARATH	L.GDANADAIGR.G	N	44.16	958.447	10	-0.8	480.23	2	15.79		F22:616981	4	423	432
2	14	P10896-2|RCA_ARATH	K.M(+15.99)GIN(+.98)PIMMSAGELESGNAGEPAKLI.R	N	44.14	2546.21	25	0.9	1274.11	2	90.36		F16:458660	2	182	206	Oxidation (M); Deamidation (NQ)	M1:Oxidation (M):16.36;N4:Deamidation (NQ):87.66
2	14	P10896-2|RCA_ARATH	R.MGGTTQYTVNNQM(+15.99)VNATLMN(+.98)IADN(+.98)PTNVQLPGMYNK.E	N	43.96	3960.8	36	3.3	1321.28	3	90.75		F13:379373	3	237	272	Oxidation (M); Deamidation (NQ)	M13:Oxidation (M):7.81;N20:Deamidation (NQ):14.72;N24:Deamidation (NQ):19.56
2	14	P10896-2|RCA_ARATH	I.KDEDIVTLVDQ(+.98)FPGQSIDFFGALR.A	N	43.84	2710.35	24	-0.3	904.457	3	110.91		F3:83960	1	326	349	Deamidation (NQ)	Q11:Deamidation (NQ):9.95
2	14	P10896-2|RCA_ARATH	K.IKDEDIVTLVDQFPGQ(+.98)SIDFFG.A	N	43.75	2483.21	22	0.8	1242.61	2	110.52		F18:519815	1	325	346	Deamidation (NQ)	Q16:Deamidation (NQ):12.30
2	14	P10896-2|RCA_ARATH	N.ATLMNIADNPTNVQLPGMYNKEENAR.V	N	43.73	2903.39	26	-1	968.803	3	73.09		F16:454012	1	252	277
2	14	P10896-2|RCA_ARATH	R.TDKIKDEDIVT.L	N	43.52	1275.66	11	-1	638.835	2	31.37		F10:278845	5	322	332
2	14	P10896-2|RCA_ARATH	R.EAADLIKKGK.M	N	43.47	1071.63	10	-2	536.821	2	17.41		F6:149987	7	212	221
2	14	P10896-2|RCA_ARATH	G.PPVFEQPEM(+15.99)TYEK.L	N	43.47	1609.73	13	6.3	805.879	2	51.12		F8:222249	2	380	392	Oxidation (M)	M9:Oxidation (M):1000.00
2	14	P10896-2|RCA_ARATH	R.MGGTTQYTVNNQ(+.98)MVNATLMNIADNPTNVQLPGMYNK.E	N	43.45	3943.82	36	-5.1	1315.61	3	99.18		F7:203558	1	237	272	Deamidation (NQ)	Q12:Deamidation (NQ):0.00
2	14	P10896-2|RCA_ARATH	E.ENARVPIIC(+57.02)TGN(+.98)DFSTLYAPLIR.D	N	43.37	2620.33	23	2.2	874.453	3	86.94		F6:168446	3	274	296	Carbamidomethylation; Deamidation (NQ)	C9:Carbamidomethylation:1000.00;N12:Deamidation (NQ):29.50
2	14	P10896-2|RCA_ARATH	R.M(+15.99)GGTTQYTVNNQM(+15.99)VNATLMN(+.98)IADNPTNVQLPGMYNK.E	N	43.37	3975.81	36	1.7	1326.28	3	89.22		F10:293510	11	237	272	Oxidation (M); Deamidation (NQ)	M1:Oxidation (M):36.16;M13:Oxidation (M):30.85;N20:Deamidation (NQ):20.85
2	14	P10896-2|RCA_ARATH	R.MGGTTQYTVNNQM(+15.99)VNATLM(+15.99)NIADN(+.98)PTNVQLPGMYNK.E	N	43.37	3975.81	36	3.6	1326.28	3	86.66		F18:515363	2	237	272	Oxidation (M); Deamidation (NQ)	M13:Oxidation (M):14.67;M19:Oxidation (M):50.91;N24:Deamidation (NQ):7.69
2	14	P10896-2|RCA_ARATH	R.QYNLDNM(+15.99)MDGFY.I	N	43.32	1525.59	12	-1.1	763.799	2	74.13		F9:259266	4	121	132	Oxidation (M)	M7:Oxidation (M):23.10
2	14	P10896-2|RCA_ARATH	K.LM(+15.99)EYGNMLVMEQE.N	N	43.3	1601.68	13	-2.1	801.844	2	71.29		F7:196918	3	393	405	Oxidation (M)	M2:Oxidation (M):46.62
2	14	P10896-2|RCA_ARATH	N.NQMVNATLMN(+.98)IADNPTNVQLPGMYNK.E	N	43.22	2891.36	26	2.9	1446.69	2	88.7		F22:635983	3	247	272	Deamidation (NQ)	N10:Deamidation (NQ):0.00
2	14	P10896-2|RCA_ARATH	T.VNNQMVNATLMNIADNPTNVQLPGM(+15.99)YNK.E	N	43.06	3119.48	28	3.7	1040.84	3	85.47		F8:231118	5	245	272	Oxidation (M)	M25:Oxidation (M):104.57
2	14	P10896-2|RCA_ARATH	R.MEKFYWAPTREDR.I	N	42.91	1727.81	13	-1	576.943	3	48.51		F16:447353	7	300	312
2	14	P10896-2|RCA_ARATH	R.VYDDEVRK.F	N	42.79	1022.5	8	-2.6	512.258	2	16.02		F16:440056	2	352	359
2	14	P10896-2|RCA_ARATH	G.INPIM(+15.99)M(+15.99)SAGELESGNAGEPAKLIR.Q	N	42.74	2529.26	24	1	844.094	3	63.62		F19:538770	4	184	207	Oxidation (M)	M5:Oxidation (M):1000.00;M6:Oxidation (M):1000.00
2	14	P10896-2|RCA_ARATH	K.FYWAPTREDR.I	N	42.46	1339.63	10	-1.9	670.821	2	46.49		F16:446817	12	303	312
2	14	P10896-2|RCA_ARATH	K.IKDEDIVTLVDQFPGQ(+.98)SIDFFGALRA.R	N	42.41	2894.47	26	1.7	965.832	3	111.06		F22:641581	7	325	350	Deamidation (NQ)	Q16:Deamidation (NQ):64.16
2	14	P10896-2|RCA_ARATH	M.EYGNMLVM(+15.99)EQENVK.R	N	42.36	1698.76	14	-1.5	850.386	2	50.33		F6:157605	1	395	408	Oxidation (M)	M8:Oxidation (M):29.32
2	14	P10896-2|RCA_ARATH	R.M(+15.99)GGTTQYTVNNQMVNATLM(+15.99)NIADNPTNVQLPGMYNK.E	N	42.36	3974.83	36	-2	1325.95	3	93.21		F16:459359	15	237	272	Oxidation (M)	M1:Oxidation (M):6.68;M19:Oxidation (M):13.13
2	14	P10896-2|RCA_ARATH	K.MGINPIMMSAGELE.S	N	42.22	1491.68	14	-2.6	746.844	2	87.36		F6:168575	6	182	195
2	14	P10896-2|RCA_ARATH	R.MGGTTQYTVNNQM(+15.99)VNATLMNIADNPTNVQLPGM(+15.99)YNK.E	N	42.19	3974.83	36	-2.5	1325.95	3	84.84		F6:167837	8	237	272	Oxidation (M)	M13:Oxidation (M):9.97;M33:Oxidation (M):37.92
2	14	P10896-2|RCA_ARATH	R.MGGTTQYTVNNQM(+15.99)VNATLMNIADN(+.98)PTNVQLPGM(+15.99)YNK.E	N	42.18	3975.81	36	4.7	1326.28	3	85.58		F1:17679	1	237	272	Oxidation (M); Deamidation (NQ)	M13:Oxidation (M):26.14;N24:Deamidation (NQ):24.12;M33:Oxidation (M):65.04
2	14	P10896-2|RCA_ARATH	G.DANADAIGR.G	N	42.17	901.425	9	-1.2	451.719	2	19.1		F6:150235	3	424	432
2	14	P10896-2|RCA_ARATH	K.M(+15.99)GINPIM(+15.99)MSAGELESGN(+.98)AGEPAK.L	N	42.02	2336.03	23	6.9	779.691	3	64.99		F12:348105	3	182	204	Oxidation (M); Deamidation (NQ)	M1:Oxidation (M):11.52;M7:Oxidation (M):0.00;N17:Deamidation (NQ):72.01
2	14	P10896-2|RCA_ARATH	K.EENARVPIIC(+57.02)T.G	N	42.02	1300.64	11	-0.8	651.329	2	49.18		F8:221741	2	273	283	Carbamidomethylation	C10:Carbamidomethylation:1000.00
2	14	P10896-2|RCA_ARATH	K.NFLTLPNIK.V	N	42.01	1058.61	9	1.2	530.314	2	72.53		F7:197241	25	148	156
2	14	P10896-2|RCA_ARATH	R.M(+15.99)GGTTQYTVNNQMVNATLMN(+.98)IADNPTNVQLPGMYNK.E	N	41.99	3959.82	36	-3.9	1320.94	3	95.22		F23:669463	3	237	272	Oxidation (M); Deamidation (NQ)	M1:Oxidation (M):11.59;N20:Deamidation (NQ):15.74
2	14	P10896-2|RCA_ARATH	M.AKM(+15.99)GINPIMMSAGELESGNAGEPAKLIR.Q	N	41.85	2900.46	28	-1.8	967.824	3	71.41		F16:453575	1	180	207	Oxidation (M)	M3:Oxidation (M):23.96
2	14	P10896-2|RCA_ARATH	R.TDKIKDEDIVTLVDQ(+.98)FPGQ(+.98)SIDFFGALR.A	N	41.82	3168.59	28	4.9	1057.21	3	107.28		F5:141135	4	322	349	Deamidation (NQ)	Q15:Deamidation (NQ):1000.00;Q19:Deamidation (NQ):1000.00
2	14	P10896-2|RCA_ARATH	F.PGQSIDFFGALRAR.V	N	41.81	1533.81	14	-3.8	767.907	2	103.2		F20:577240	3	338	351
2	14	P10896-2|RCA_ARATH	R.MGGTTQYTVNNQMVN(+.98)ATLMN(+.98)IADNPTNVQLPGMYNK.E	N	41.7	3944.81	36	2.9	1315.95	3	97.63		F15:429711	3	237	272	Deamidation (NQ)	N15:Deamidation (NQ):16.03;N20:Deamidation (NQ):5.93
2	14	P10896-2|RCA_ARATH	E.TYLSQAALGDAN(+.98)ADAIGRGTFYGK.T	N	41.7	2460.19	24	2.9	821.074	3	67.41		F22:629867	2	415	438	Deamidation (NQ)	N12:Deamidation (NQ):0.00
2	14	P10896-2|RCA_ARATH	R.MGGTTQYTVNNQMVNATLMN(+.98)IADNPTNVQLPGM(+15.99)YNK.E	N	41.69	3959.82	36	0.8	1320.95	3	92.9		F13:379783	10	237	272	Deamidation (NQ); Oxidation (M)	N20:Deamidation (NQ):9.68;M33:Oxidation (M):63.15
2	14	P10896-2|RCA_ARATH	K.EENARVPIIC(+57.02)TGND.F	N	41.55	1586.74	14	-4.9	794.371	2	48.71		F19:535164	2	273	286	Carbamidomethylation	C10:Carbamidomethylation:1000.00
2	14	P10896-2|RCA_ARATH	F.INDLDAGAGR.M	N	41.52	1000.49	10	-2.8	501.253	2	23.36		F22:618198	6	227	236
2	14	P10896-2|RCA_ARATH	K.MGINPIM(+15.99)M(+15.99)SAGELESGN(+.98)AGEPAKLIR.Q	N	41.44	2718.3	26	0	907.108	3	71.36		F17:484296	3	182	207	Oxidation (M); Deamidation (NQ)	M7:Oxidation (M):7.97;M8:Oxidation (M):6.90;N17:Deamidation (NQ):0.00
2	14	P10896-2|RCA_ARATH	R.MGGTTQYTVNN(+.98)QMVNATLM(+15.99)NIADNPTNVQLPGM(+15.99)YNK.E	N	41.36	3975.81	36	2.9	1326.28	3	90.05		F13:379235	1	237	272	Deamidation (NQ); Oxidation (M)	N11:Deamidation (NQ):6.68;M19:Oxidation (M):38.00;M33:Oxidation (M):68.03
2	14	P10896-2|RCA_ARATH	R.MGGTTQYTVNNQM(+15.99)VN(+.98)ATLMNIADNPTNVQLPGM(+15.99)YNK.E	N	41.36	3975.81	36	-3.8	1326.27	3	85.49		F17:487298	3	237	272	Oxidation (M); Deamidation (NQ)	M13:Oxidation (M):22.09;N15:Deamidation (NQ):0.00;M33:Oxidation (M):44.80
2	14	P10896-2|RCA_ARATH	R.QYN(+.98)LDNM(+15.99)MDGFYIAPAFM(+15.99)DK.L	N	41.24	2416.01	20	5.7	1209.02	2	85.25		F4:107705	1	121	140	Deamidation (NQ); Oxidation (M)	N3:Deamidation (NQ):0.00;M7:Oxidation (M):14.02;M18:Oxidation (M):85.84
2	14	P10896-2|RCA_ARATH	D.SVFQ(+.98)APMGTGTHHAVLSSYEYVSQGLR.Q	N	41.24	2922.4	27	4.7	975.144	3	70.18		F10:288704	3	94	120	Deamidation (NQ)	Q4:Deamidation (NQ):78.29
2	14	P10896-2|RCA_ARATH	R.V(+42.01)Q(+.98)LAETYLSQAALGDANADAIGR.G	N	41.16	2389.18	23	0.9	797.4	3	106.37		F22:640532	3	410	432	Acetylation (N-term); Deamidation (NQ)	V1:Acetylation (N-term):1000.00;Q2:Deamidation (NQ):51.56
2	14	P10896-2|RCA_ARATH	K.NFLTLPNIKVPLILG.I	N	41.11	1651.01	15	-1.1	826.51	2	109.82		F10:297997	10	148	162
2	14	P10896-2|RCA_ARATH	K.RVQLAETYLSQA.A	N	40.91	1377.73	12	-0.8	689.869	2	56.1		F10:284999	6	409	420
2	14	P10896-2|RCA_ARATH	R.QYNLDNMMDGFYIAPAFMDKLVVHITK.N	N	40.72	3173.54	27	-2.9	794.39	4	111.49		F22:641683	3	121	147
2	14	P10896-2|RCA_ARATH	A.ETYLSQ(+.98)AALGDANADAIGR.G	N	40.47	1935.92	19	6.9	968.973	2	63.74		F22:628768	1	414	432	Deamidation (NQ)	Q6:Deamidation (NQ):93.60
2	14	P10896-2|RCA_ARATH	K.LVVHITKNFLT.L	N	40.41	1283.76	11	0.4	428.928	3	60.34		F19:537987	13	141	151
2	14	P10896-2|RCA_ARATH	R.WRGLAYDTS.D	N	40.38	1067.5	9	-0.3	534.759	2	47.5		F10:282731	5	71	79
2	14	P10896-2|RCA_ARATH	R.M(+15.99)GGTTQYTVNNQMVNATLMNIADN(+.98)PTNVQLPGMYNK.E	N	40.32	3959.82	36	3.6	1320.95	3	96.36		F15:429487	3	237	272	Oxidation (M); Deamidation (NQ)	M1:Oxidation (M):14.10;N24:Deamidation (NQ):13.63
2	14	P10896-2|RCA_ARATH	K.LM(+15.99)EYGNMLVM(+15.99)EQENVKR.V	N	40.3	2114.98	17	-2.5	705.999	3	53.78		F7:192322	10	393	409	Oxidation (M)	M2:Oxidation (M):22.08;M10:Oxidation (M):59.10
2	14	P10896-2|RCA_ARATH	M.GIN(+.98)PIMMSAGELESGNAGEPAK.L	N	40.26	2173	22	5.3	1087.51	2	71.33		F7:196929	2	183	204	Deamidation (NQ)	N3:Deamidation (NQ):84.59
2	14	P10896-2|RCA_ARATH	I.KDEDIVTLVDQFPGQSIDFFGALR.A	N	40.21	2709.36	24	-3.6	904.126	3	111.04		F3:83984	1	326	349
2	14	P10896-2|RCA_ARATH	R.EGPPVFEQ(+.98)PEMTYEKLMEYGNM(+15.99)LVMEQENVK.R	N	40.2	3705.66	31	-2.8	1236.22	3	110.86		F16:463464	1	378	408	Deamidation (NQ); Oxidation (M)	Q8:Deamidation (NQ):51.56;M22:Oxidation (M):20.54
2	14	P10896-2|RCA_ARATH	K.R(+42.01)VQ(+.98)LAETYLSQAALGDANADAIGR.G	N	40.13	2545.28	24	0.3	849.433	3	86.48		F6:168315	1	409	432	Acetylation (N-term); Deamidation (NQ)	R1:Acetylation (N-term):1000.00;Q3:Deamidation (NQ):16.15
2	14	P10896-2|RCA_ARATH	D.GDRWRGLAYDTSDDQQDITR.G	N	40.13	2367.08	20	-0.6	790.035	3	48.3		F16:447301	1	68	87
2	14	P10896-2|RCA_ARATH	K.MGINPIMM(+15.99)SAGELESGNAGEPA.K	N	40.05	2190.96	22	-3.6	1096.48	2	79.32		F7:198974	2	182	203	Oxidation (M)	M8:Oxidation (M):7.21
2	14	P10896-2|RCA_ARATH	N.ATLM(+15.99)NIADNPTNVQLPGM(+15.99)YNKEENAR.V	N	40.03	2935.38	26	0.8	979.468	3	59.76		F20:567423	3	252	277	Oxidation (M)	M4:Oxidation (M):1000.00;M18:Oxidation (M):1000.00
2	14	P10896-2|RCA_ARATH	G.INPIMMSAGELESGNAGEPAKLIR.Q	N	40.03	2497.27	24	0.4	833.43	3	75.62		F22:632280	4	184	207
2	14	P10896-2|RCA_ARATH	N.ATLM(+15.99)NIADNPTNVQLPGMYNKEENAR.V	N	40.01	2919.39	26	-0.9	974.135	3	65.28		F16:451903	1	252	277	Oxidation (M)	M4:Oxidation (M):60.74
2	14	P10896-2|RCA_ARATH	R.MGGTTQYTVNNQMVNATLM(+15.99)N(+.98)IADNPTNVQLPGM(+15.99)YNK.E	N	39.96	3975.81	36	-0.9	1326.28	3	89.99		F10:293692	8	237	272	Oxidation (M); Deamidation (NQ)	M19:Oxidation (M):36.87;N20:Deamidation (NQ):15.74;M33:Oxidation (M):71.48
2	14	P10896-2|RCA_ARATH	D.NMM(+15.99)DGFYIAPAFMDK.L	N	39.9	1765.75	15	5.7	883.888	2	81.53		F6:166900	2	126	140	Oxidation (M)	M3:Oxidation (M):0.00
2	14	P10896-2|RCA_ARATH	K.MGIN(+.98)PIMM(+15.99)SAGELESGNAGEPAKLIR.Q	N	39.89	2702.31	26	4.4	901.78	3	80.76		F16:456114	2	182	207	Deamidation (NQ); Oxidation (M)	N4:Deamidation (NQ):16.47;M8:Oxidation (M):0.00
2	14	P10896-2|RCA_ARATH	K.NFLTLPNIKVPLIL.G	N	39.85	1593.99	14	0	798	2	112.95		F10:298584	12	148	161
2	14	P10896-2|RCA_ARATH	R.VQ(+.98)LAETYLSQAALGDANADAIGRGT.F	N	39.7	2505.23	25	4	1253.63	2	77.37		F8:229109	1	410	434	Deamidation (NQ)	Q2:Deamidation (NQ):54.41
2	14	P10896-2|RCA_ARATH	R.TDKIKDEDIVTLVDQ(+.98)FPGQSIDFFG.A	N	39.69	2827.38	25	-0.7	1414.7	2	104.75		F19:547828	1	322	346	Deamidation (NQ)	Q15:Deamidation (NQ):0.00
2	14	P10896-2|RCA_ARATH	G.DANADAIGRGTFYGKTEEK.E	Y	39.67	2041.97	19	-2.1	681.663	3	39.79		F10:280754	2	424	442
2	14	P10896-2|RCA_ARATH	R.TDKIKDEDIVTLVDQFPGQ(+.98)SIDFFG.A	N	39.64	2827.38	25	-3.8	1414.69	2	104.66		F20:577523	1	322	346	Deamidation (NQ)	Q19:Deamidation (NQ):16.98
2	14	P10896-2|RCA_ARATH	K.M(+15.99)C(+57.02)C(+57.02)LFIN(+.98)DLDAGAGR.M	N	39.53	1728.73	15	3.2	865.374	2	72.92		F7:197334	8	222	236	Oxidation (M); Carbamidomethylation; Deamidation (NQ)	M1:Oxidation (M):1000.00;C2:Carbamidomethylation:1000.00;C3:Carbamidomethylation:1000.00;N7:Deamidation (NQ):1000.00
2	14	P10896-2|RCA_ARATH	D.NM(+15.99)M(+15.99)DGFYIAPAFMDK.L	N	39.5	1781.75	15	-1.7	891.879	2	77.33		F10:290572	5	126	140	Oxidation (M)	M2:Oxidation (M):121.83;M3:Oxidation (M):90.56
2	14	P10896-2|RCA_ARATH	R.MGGTTQYTVN(+.98)NQMVNATLMN(+.98)IADNPTNVQLPGM(+15.99)YNK.E	N	39.45	3960.8	36	2.5	1321.28	3	94.26		F9:264165	1	237	272	Deamidation (NQ); Oxidation (M)	N10:Deamidation (NQ):0.00;N20:Deamidation (NQ):0.00;M33:Oxidation (M):19.56
2	14	P10896-2|RCA_ARATH	R.YREAADLIK.K	N	39.43	1077.58	9	-0.7	539.798	2	34.35		F12:341687	26	210	218
2	14	P10896-2|RCA_ARATH	R.MGGTTQYTVNNQM(+15.99)VN(+.98)ATLM(+15.99)NIADNPTNVQLPGMYNK.E	N	39.42	3975.81	36	1.7	1326.28	3	86.5		F9:262356	5	237	272	Oxidation (M); Deamidation (NQ)	M13:Oxidation (M):22.74;N15:Deamidation (NQ):0.00;M19:Oxidation (M):23.75
2	14	P10896-2|RCA_ARATH	K.M(+15.99)GINPIMM(+15.99)SAGELESGN(+.98)AGEPAKLIRQR.Y	N	39.41	3002.46	28	-0.5	1001.83	3	69.1		F17:483788	1	182	209	Oxidation (M); Deamidation (NQ)	M1:Oxidation (M):19.69;M8:Oxidation (M):17.01;N17:Deamidation (NQ):0.00
2	14	P10896-2|RCA_ARATH	D.FSTLYAPLIR.D	N	39.4	1179.67	10	-0.1	590.84	2	70.91		F18:512061	5	287	296
2	14	P10896-2|RCA_ARATH	R.QYN(+.98)LDNM(+15.99)MDGFYIAPAFMDK.L	N	39.33	2400.01	20	0.7	1201.01	2	92.6		F8:232821	1	121	140	Deamidation (NQ); Oxidation (M)	N3:Deamidation (NQ):0.00;M7:Oxidation (M):0.00
2	14	P10896-2|RCA_ARATH	K.RVQLAETYLSQ.A	N	39.24	1306.69	11	-2.6	654.35	2	50.37		F6:157613	1	409	419
2	14	P10896-2|RCA_ARATH	R.MGGTTQYTVNNQMVN(+.98)ATLM(+15.99)NIADNPTNVQLPGMYNK.E	N	39.22	3959.82	36	2.4	1320.95	3	95.05		F3:80702	7	237	272	Deamidation (NQ); Oxidation (M)	N15:Deamidation (NQ):4.08;M19:Oxidation (M):25.69
2	14	P10896-2|RCA_ARATH	K.GM(+15.99)VDSVFQAPMGTGTHHAVLSSY.E	N	38.96	2407.09	23	-2.4	803.37	3	65.38		F10:287430	4	90	112	Oxidation (M)	M2:Oxidation (M):66.16
2	14	P10896-2|RCA_ARATH	K.M(+15.99)GINPIMM(+15.99)SAGELESGNAGEPAKLIRQR.Y	N	38.77	3001.48	28	3.6	751.38	4	68.9		F20:569700	2	182	209	Oxidation (M)	M1:Oxidation (M):53.33;M8:Oxidation (M):9.34
2	14	P10896-2|RCA_ARATH	R.MGGTTQYTVN(+.98)NQMVNATLM(+15.99)NIADNPTNVQLPGMYNK.E	N	38.72	3959.82	36	-3.8	1320.94	3	95.1		F15:429266	1	237	272	Deamidation (NQ); Oxidation (M)	N10:Deamidation (NQ):10.11;M19:Oxidation (M):16.36
2	14	P10896-2|RCA_ARATH	R.QYNLDNM(+15.99)MDGFYIAPA.F	N	38.63	1877.8	16	-2.6	939.903	2	83.38		F7:199967	2	121	136	Oxidation (M)	M7:Oxidation (M):11.06
2	14	P10896-2|RCA_ARATH	K.MGINPIM(+15.99)M(+15.99)SAGELESGN(+.98)AGEPAK.L	N	38.53	2336.03	23	-4.4	779.682	3	60.85		F1:11102	2	182	204	Oxidation (M); Deamidation (NQ)	M7:Oxidation (M):9.45;M8:Oxidation (M):8.82;N17:Deamidation (NQ):51.03
2	14	P10896-2|RCA_ARATH	K.MGINPIMMSAGELESGNAGEPAKLIRQ(+.98)R.Y	N	38.49	2970.47	28	4.2	743.629	4	77.15		F7:198437	1	182	209	Deamidation (NQ)	Q27:Deamidation (NQ):0.00
2	14	P10896-2|RCA_ARATH	R.M(+15.99)GGTTQYTVNNQM(+15.99)VN(+.98).A	N	38.48	1689.7	15	-1.4	845.855	2	35.79		F20:561526	1	237	251	Oxidation (M); Deamidation (NQ)	M1:Oxidation (M):1000.00;M13:Oxidation (M):1000.00;N15:Deamidation (NQ):26.52
2	14	P10896-2|RCA_ARATH	N.NQMVNATLMNIADNPTNVQ(+.98)LPGM(+15.99)YNK.E	N	38.41	2907.36	26	4.4	970.13	3	82.84		F6:167276	1	247	272	Deamidation (NQ); Oxidation (M)	Q19:Deamidation (NQ):14.04;M23:Oxidation (M):79.53
2	14	P10896-2|RCA_ARATH	R.GKGMVDSVFQAPMGTGTHH.A	N	38.37	1955.9	19	-0.3	652.973	3	50.18		F6:157555	1	88	106
2	14	P10896-2|RCA_ARATH	K.EENARVPIIC(+57.02)TGN(+.98)DFSTLY.A	N	38.34	2199.02	19	1.7	1100.52	2	82.25		F6:167110	1	273	291	Carbamidomethylation; Deamidation (NQ)	C10:Carbamidomethylation:1000.00;N13:Deamidation (NQ):78.12
2	14	P10896-2|RCA_ARATH	R.GKGMVDSVFQAPM(+15.99)GTGTH.H	N	38.32	1834.83	18	-1.9	612.618	3	49.3		F7:191146	6	88	105	Oxidation (M)	M13:Oxidation (M):74.73
2	14	P10896-2|RCA_ARATH	N.SREGPPVFEQ(+.98)PEMTYEK.L	N	38.29	2023.92	17	1.2	675.648	3	54.32		F9:254048	5	376	392	Deamidation (NQ)	Q10:Deamidation (NQ):1000.00
2	14	P10896-2|RCA_ARATH	L.TLPNIKVPLILGIWGGKGQGK.S	N	38.26	2188.31	21	1.2	730.445	3	88.1		F8:231773	5	151	171
2	14	P10896-2|RCA_ARATH	K.QTDGDRWRGLAYDTSDDQQDITR.G	N	37.94	2711.22	23	-3	904.744	3	50.94		F20:565259	7	65	87
2	14	P10896-2|RCA_ARATH	R.MGGTTQYTVNNQM(+15.99)VN(+.98)ATLMN(+.98)IADNPTNVQLPGMYNK.E	N	37.93	3960.8	36	1.2	1321.28	3	90.82		F6:169533	4	237	272	Oxidation (M); Deamidation (NQ)	M13:Oxidation (M):6.92;N15:Deamidation (NQ):4.52;N20:Deamidation (NQ):14.77
2	14	P10896-2|RCA_ARATH	Q.MVNATLMN(+.98)IADNPTNVQLPGMYNK.E	N	37.83	2649.26	24	6.6	1325.65	2	85.59		F6:168053	1	249	272	Deamidation (NQ)	N8:Deamidation (NQ):17.32
2	14	P10896-2|RCA_ARATH	R.MGGTTQYTVNNQMVNATLM(+15.99)NIADN(+.98)PTNVQLPGM(+15.99)YNK.E	N	37.77	3975.81	36	0.9	1326.28	3	89.54		F11:324129	3	237	272	Oxidation (M); Deamidation (NQ)	M19:Oxidation (M):41.57;N24:Deamidation (NQ):0.00;M33:Oxidation (M):68.21
2	14	P10896-2|RCA_ARATH	R.EGPPVFEQPEM.T	N	37.77	1258.55	11	-0.2	630.284	2	64.34		F9:256696	6	378	388
2	14	P10896-2|RCA_ARATH	R.M(+15.99)GGTTQYTVNNQM(+15.99)VN(+.98)ATLMNIADNPTNVQLPGMYNK.E	N	37.66	3975.81	36	2.7	1326.28	3	89.39		F1:18662	2	237	272	Oxidation (M); Deamidation (NQ)	M1:Oxidation (M):14.77;M13:Oxidation (M):23.15;N15:Deamidation (NQ):16.39
2	14	P10896-2|RCA_ARATH	R.EGPPVFEQPEMTYEKLME.Y	N	37.62	2152.97	18	3	1077.5	2	85.92		F16:457478	1	378	395
2	14	P10896-2|RCA_ARATH	R.MGGTTQYTVNNQ(+.98)M(+15.99)VNATLM(+15.99)NIADNPTNVQLPGMYNK.E	N	37.57	3975.81	36	2.1	1326.28	3	87.12		F12:352785	1	237	272	Deamidation (NQ); Oxidation (M)	Q12:Deamidation (NQ):0.00;M13:Oxidation (M):0.00;M19:Oxidation (M):0.00
2	14	P10896-2|RCA_ARATH	D.SVFQ(+.98)APM(+15.99)GTGTHHAVLSSYEYVSQGLR.Q	N	37.56	2938.39	27	1.8	980.473	3	65.16		F19:539144	6	94	120	Deamidation (NQ); Oxidation (M)	Q4:Deamidation (NQ):42.37;M7:Oxidation (M):1000.00
2	14	P10896-2|RCA_ARATH	L.TLPNIKVPLILGIWGGK.G	N	37.49	1818.11	17	-2.2	607.044	3	98.46		F9:265075	4	151	167
2	14	P10896-2|RCA_ARATH	M.GINPIMMSAGELESGN(+.98)AGEPAK.L	N	37.48	2173	22	-4.5	725.338	3	70.4		F22:630751	2	183	204	Deamidation (NQ)	N16:Deamidation (NQ):54.44
2	14	P10896-2|RCA_ARATH	R.GKGMVDSVFQAPMGTGTHHAVLSSYEYVS.Q	N	37.31	3054.42	29	1.3	1019.15	3	69.59		F10:288536	2	88	116
2	14	P10896-2|RCA_ARATH	R.VQLAETYLSQAALGD.A	N	37.26	1577.79	15	4.2	789.907	2	76.69		F8:228937	1	410	424
2	14	P10896-2|RCA_ARATH	R.QRYREAADLIK.K	N	37.25	1361.74	11	-1.7	681.877	2	32.35		F17:475541	5	208	218
2	14	P10896-2|RCA_ARATH	R.M(+15.99)GGTTQYTVNNQMVNATLMNIADN(+.98)PTNVQLPGM(+15.99)YNK.E	N	37.16	3975.81	36	3.7	1326.28	3	91.41		F9:263528	5	237	272	Oxidation (M); Deamidation (NQ)	M1:Oxidation (M):4.15;N24:Deamidation (NQ):15.39;M33:Oxidation (M):65.04
2	14	P10896-2|RCA_ARATH	R.Q(+.98)YNLDNMMDGFYIAPAFM(+15.99)DK.L	N	37.13	2400.01	20	3.2	1201.02	2	99.05		F10:295774	3	121	140	Deamidation (NQ); Oxidation (M)	Q1:Deamidation (NQ):0.00;M18:Oxidation (M):71.03
2	14	P10896-2|RCA_ARATH	G.GTTQYTVNNQMVNATLMNIADNPTNVQLPGMYNK.E	N	37.1	3754.78	34	-2.6	1252.6	3	96.41		F10:295180	5	239	272
2	14	P10896-2|RCA_ARATH	K.LMEYGNM(+15.99)L.V	N	37.02	985.425	8	0.6	493.72	2	53.84		F22:625860	2	393	400	Oxidation (M)	M7:Oxidation (M):135.05
2	14	P10896-2|RCA_ARATH	K.NFLTLPN(+.98)IKVPLILGIWGGKGQ(+.98)GK.S	N	36.98	2564.47	24	4.1	855.835	3	105.45		F21:607513	2	148	171	Deamidation (NQ)	N7:Deamidation (NQ):42.78;Q22:Deamidation (NQ):62.06
2	14	P10896-2|RCA_ARATH	K.MGIN(+.98)PIM(+15.99)M(+15.99)SAGELESGNAGEPAKLIR.Q	N	36.97	2718.3	26	1.2	907.109	3	68.65		F1:13192	3	182	207	Deamidation (NQ); Oxidation (M)	N4:Deamidation (NQ):28.06;M7:Oxidation (M):6.67;M8:Oxidation (M):9.75
2	14	P10896-2|RCA_ARATH	K.RVQLAETYLS.Q	N	36.82	1178.63	10	-0.3	590.322	2	49.64		F22:624621	3	409	418
2	14	P10896-2|RCA_ARATH	K.LMEYGNMLVM(+15.99)EQ.E	N	36.79	1472.63	12	0.6	737.325	2	68.93		F8:226919	4	393	404	Oxidation (M)	M10:Oxidation (M):73.31
2	14	P10896-2|RCA_ARATH	K.MGINPIMM(+15.99)SAGELESGN(+.98)AGEPAKLIR.Q	N	36.73	2702.31	26	2.8	901.779	3	78.41		F16:455472	3	182	207	Oxidation (M); Deamidation (NQ)	M8:Oxidation (M):12.28;N17:Deamidation (NQ):11.03
2	14	P10896-2|RCA_ARATH	N.IADNPTNVQ(+.98)LPGMYNK.E	N	36.63	1774.86	16	4.7	888.439	2	60.18		F7:194008	4	257	272	Deamidation (NQ)	Q9:Deamidation (NQ):36.05
2	14	P10896-2|RCA_ARATH	S.QGLRQYN(+.98)LDNMMDGFYIAPAFMDK.L	N	36.58	2838.28	24	4.7	947.106	3	98.52		F9:265085	1	117	140	Deamidation (NQ)	N7:Deamidation (NQ):0.00
2	14	P10896-2|RCA_ARATH	G.IN(+.98)PIMM(+15.99)SAGELESGNAGEPAK.L	N	36.58	2131.98	21	6.9	1067	2	61.46		F8:224952	2	184	204	Deamidation (NQ); Oxidation (M)	N2:Deamidation (NQ):93.62;M6:Oxidation (M):17.01
2	14	P10896-2|RCA_ARATH	R.EGPPVFEQ(+.98)PEMTYEKLMEYGNMLVMEQENVKR.V	N	36.57	3845.77	32	4.5	1282.94	3	108.27		F6:174023	3	378	409	Deamidation (NQ)	Q8:Deamidation (NQ):31.17
2	14	P10896-2|RCA_ARATH	R.M(+15.99)GGTTQYTVNN(+.98)QMVNATLMNIADNPTNVQLPGM(+15.99)YNK.E	N	36.5	3975.81	36	-0.7	1326.28	3	90.94		F22:636596	2	237	272	Oxidation (M); Deamidation (NQ)	M1:Oxidation (M):11.81;N11:Deamidation (NQ):13.28;M33:Oxidation (M):26.80
2	14	P10896-2|RCA_ARATH	R.DGRM(+15.99)EKFYWAPTR.E	N	36.37	1671.78	13	-5.4	558.265	3	46.01		F16:446682	1	297	309	Oxidation (M)	M4:Oxidation (M):1000.00
2	14	P10896-2|RCA_ARATH	R.DGRMEKFYWAPTR.E	N	36.26	1655.79	13	-0.7	552.936	3	52.1		F16:448336	1	297	309
2	14	P10896-2|RCA_ARATH	K.NFLTLPNIKVPL.I	N	36.25	1367.82	12	-0.5	684.916	2	96.48		F9:264649	5	148	159
2	14	P10896-2|RCA_ARATH	N.ATLMNIADNPTNVQLPGM(+15.99)YNKEENAR.V	N	36.17	2919.39	26	0.3	974.136	3	67.43		F17:483388	2	252	277	Oxidation (M)	M18:Oxidation (M):47.93
2	14	P10896-2|RCA_ARATH	K.DEDIVTLVDQ(+.98)FPGQSIDFFGALRAR.V	N	36.07	2809.39	25	3.7	937.475	3	114.53		F20:579383	3	327	351	Deamidation (NQ)	Q10:Deamidation (NQ):14.58
2	14	P10896-2|RCA_ARATH	R.GKGM(+15.99)VDSVFQAPM(+15.99)GTGTHHAVL.S	N	35.9	2271.08	22	1.3	758.034	3	47.56		F22:624029	4	88	109	Oxidation (M)	M4:Oxidation (M):1000.00;M13:Oxidation (M):1000.00
2	14	P10896-2|RCA_ARATH	R.QYNLDNMM(+15.99)DGFY.I	N	35.84	1525.59	12	-4.6	763.796	2	75.46		F8:228634	1	121	132	Oxidation (M)	M8:Oxidation (M):23.10
2	14	P10896-2|RCA_ARATH	R.GKGMVDSVFQAPMG.T	N	35.83	1422.66	14	-3.4	712.337	2	64.58		F7:195146	1	88	101
2	14	P10896-2|RCA_ARATH	G.GTTQYTVNNQMVNATLMN(+.98)IADNPTNVQLPGM(+15.99)YNK.E	N	35.76	3771.75	34	0.9	1258.26	3	91.14		F7:201798	2	239	272	Deamidation (NQ); Oxidation (M)	N18:Deamidation (NQ):0.00;M31:Oxidation (M):79.53
2	14	P10896-2|RCA_ARATH	K.RVQLAETYLSQAALGDAN(+.98)AD.A	N	35.71	2106.02	20	5.6	1054.02	2	70.52		F7:196719	2	409	428	Deamidation (NQ)	N18:Deamidation (NQ):45.25
2	14	P10896-2|RCA_ARATH	N.ATLM(+15.99)N(+.98)IADNPTNVQLPGM(+15.99)YNK.E	N	35.69	2337.1	21	6	1169.56	2	63.77		F9:256552	2	252	272	Oxidation (M); Deamidation (NQ)	M4:Oxidation (M):1000.00;N5:Deamidation (NQ):58.99;M18:Oxidation (M):1000.00
2	14	P10896-2|RCA_ARATH	K.MGINPIMM(+15.99)SAGELE.S	N	35.62	1507.67	14	3.8	754.846	2	77.98		F7:198645	1	182	195	Oxidation (M)	M8:Oxidation (M):0.00
2	14	P10896-2|RCA_ARATH	K.LVVHITK.N	N	35.42	808.517	7	-0.1	405.266	2	29.87		F6:152132	17	141	147
2	14	P10896-2|RCA_ARATH	K.GMVDSVFQ(+.98)APMGTGTHHAVLSSY.E	N	35.28	2392.08	23	5.2	1197.05	2	71.83		F6:164050	1	90	112	Deamidation (NQ)	Q8:Deamidation (NQ):1000.00
2	14	P10896-2|RCA_ARATH	F.QAPM(+15.99)GTGTHHAVLSSYEYVSQGLR.Q	N	35.25	2604.24	24	1.1	869.088	3	52.88		F6:158369	1	97	120	Oxidation (M)	M4:Oxidation (M):1000.00
2	14	P10896-2|RCA_ARATH	K.IKDEDIVTLVD.Q	N	35.24	1258.67	11	0.3	630.34	2	61.69		F20:567900	5	325	335
2	14	P10896-2|RCA_ARATH	R.GLAYDTSDDQQ.D	N	35.22	1211.49	11	-2	606.753	2	33.18		F10:279226	4	73	83
2	14	P10896-2|RCA_ARATH	K.MGINPIMMSA.G	N	35.2	1063.49	10	0	532.75	2	74.97		F10:289969	3	182	191
2	14	P10896-2|RCA_ARATH	R.M(+15.99)GGTTQYTVNNQ(+.98)M(+15.99)VN.A	N	35.2	1689.7	15	1.4	845.857	2	35.91		F18:504241	1	237	251	Oxidation (M); Deamidation (NQ)	M1:Oxidation (M):1000.00;Q12:Deamidation (NQ):11.45;M13:Oxidation (M):1000.00
2	14	P10896-2|RCA_ARATH	K.N(+.98)FLTLPNIKVPLIL.G	N	35.17	1594.97	14	3	798.495	2	116.83		F10:299294	2	148	161	Deamidation (NQ)	N1:Deamidation (NQ):79.01
2	14	P10896-2|RCA_ARATH	K.LM(+15.99)EYGNM(+15.99)LVM(+15.99)EQENVKR.V	N	35.12	2130.97	17	-2.3	711.331	3	42.51		F23:655796	10	393	409	Oxidation (M)	M2:Oxidation (M):1000.00;M7:Oxidation (M):1000.00;M10:Oxidation (M):1000.00
2	14	P10896-2|RCA_ARATH	R.MGGTTQYTVNNQMVN(+.98)ATLMNIADNPTNVQLPGMYNK.E	N	35.08	3943.82	36	2	1315.62	3	100.47		F9:265496	2	237	272	Deamidation (NQ)	N15:Deamidation (NQ):5.08
2	14	P10896-2|RCA_ARATH	R.QYNLDNM(+15.99)M(+15.99)DGFYIAPA.F	N	34.98	1893.79	16	0.2	947.903	2	73.22		F8:228042	2	121	136	Oxidation (M)	M7:Oxidation (M):1000.00;M8:Oxidation (M):1000.00
2	14	P10896-2|RCA_ARATH	R.GKGM(+15.99)VDSVFQ.A	N	34.88	1082.51	10	-1.2	542.26	2	36.71		F22:621029	3	88	97	Oxidation (M)	M4:Oxidation (M):1000.00
2	14	P10896-2|RCA_ARATH	K.NFLTLPN(+.98)IKVPLILGIWGGK.G	N	34.87	2193.29	20	-3.1	732.102	3	114.01		F15:432488	1	148	167	Deamidation (NQ)	N7:Deamidation (NQ):18.01
2	14	P10896-2|RCA_ARATH	R.EGPPVFEQPEMTYEKLMEYGNMLVMEQENVKR.V	N	34.79	3844.78	32	-5.9	1282.59	3	108.47		F16:462957	1	378	409
2	14	P10896-2|RCA_ARATH	R.MGGTTQYTVNNQ(+.98)MVNATLM(+15.99)NIADNPTNVQLPGMYNK.E	N	34.76	3959.82	36	-0.5	1320.95	3	94.18		F6:170450	1	237	272	Deamidation (NQ); Oxidation (M)	Q12:Deamidation (NQ):0.00;M19:Oxidation (M):44.80
2	14	P10896-2|RCA_ARATH	K.DEDIVTLVDQFPGQ(+.98)SIDFFGALRARVYDDEVR.K	N	34.72	3685.79	32	0.5	922.455	4	119.6		F19:550504	3	327	358	Deamidation (NQ)	Q14:Deamidation (NQ):11.12
2	14	P10896-2|RCA_ARATH	K.LMEYGN(+.98)MLVMEQENVK.R	N	34.62	1927.87	16	0.4	964.944	2	72.79		F8:227931	2	393	408	Deamidation (NQ)	N6:Deamidation (NQ):71.27
2	14	P10896-2|RCA_ARATH	R.MGGTTQYTVN(+.98)NQMVNATLMNIADNPTNVQLPGM(+15.99)YNK.E	N	34.56	3959.82	36	-0.3	1320.95	3	93.68		F22:637336	1	237	272	Deamidation (NQ); Oxidation (M)	N10:Deamidation (NQ):10.19;M33:Oxidation (M):19.56
2	14	P10896-2|RCA_ARATH	K.MGINPIMMSAGELESGN(+.98)AGEPAKLI.R	N	34.53	2530.21	25	0.6	844.412	3	95.39		F10:294955	2	182	206	Deamidation (NQ)	N17:Deamidation (NQ):9.15
2	14	P10896-2|RCA_ARATH	R.ARVYDDEVRK.F	N	34.52	1249.64	10	-1.2	417.554	3	17.55		F6:150007	1	350	359
2	14	P10896-2|RCA_ARATH	D.GFYIAPAFM(+15.99)DK.L	N	34.43	1274.6	11	-0.4	638.307	2	64.48		F6:161847	4	130	140	Oxidation (M)	M9:Oxidation (M):1000.00
2	14	P10896-2|RCA_ARATH	R.QYNLDNM(+15.99)M(+15.99)DGFY.I	N	34.42	1541.58	12	-1.2	771.797	2	62.97		F8:225358	2	121	132	Oxidation (M)	M7:Oxidation (M):1000.00;M8:Oxidation (M):1000.00
2	14	P10896-2|RCA_ARATH	K.LM(+15.99)EYGNM(+15.99)LVM(+15.99)EQENVKRVQLAETYLSQAALGDANADAIGR.G	N	34.37	4459.15	40	2.1	1115.8	4	92		F17:488607	1	393	432	Oxidation (M)	M2:Oxidation (M):1000.00;M7:Oxidation (M):1000.00;M10:Oxidation (M):1000.00
2	14	P10896-2|RCA_ARATH	R.M(+15.99)GGTTQYTVNNQMVN(+.98)ATLMNIADNPTNVQLPGMYNK.E	N	34.34	3959.82	36	3	1320.95	3	96.44		F2:51237	4	237	272	Oxidation (M); Deamidation (NQ)	M1:Oxidation (M):0.00;N15:Deamidation (NQ):0.00
2	14	P10896-2|RCA_ARATH	R.QYNLDNMMDGFY.I	N	34.32	1509.59	12	1	755.803	2	92.91		F9:263850	5	121	132
2	14	P10896-2|RCA_ARATH	R.G(+42.01)KGM(+15.99)VDSVFQAPM(+15.99)GTGTHHAVLSSYEYVSQGLR.Q	N	34.32	3582.69	33	4.5	896.683	4	59.88		F4:101642	3	88	120	Acetylation (N-term); Oxidation (M)	G1:Acetylation (N-term):1000.00;M4:Oxidation (M):1000.00;M13:Oxidation (M):1000.00
2	14	P10896-2|RCA_ARATH	R.MGGTTQYTVNNQMVN(+.98)ATLMN(+.98)IADNPTNVQLPGM(+15.99)YNK.E	N	34.24	3960.8	36	-0.7	1321.27	3	92.7		F6:170046	3	237	272	Deamidation (NQ); Oxidation (M)	N15:Deamidation (NQ):7.81;N20:Deamidation (NQ):8.26;M33:Oxidation (M):79.53
2	14	P10896-2|RCA_ARATH	L.GIWGGKGQGK.S	N	34.15	986.53	10	-1.8	494.271	2	21.61		F16:440986	1	162	171
2	14	P10896-2|RCA_ARATH	R.QYNLDNMM(+15.99)DGFYIAPAFMDKLVVHITK.N	N	34.14	3189.53	27	-0.9	798.39	4	101.83		F16:461426	1	121	147	Oxidation (M)	M8:Oxidation (M):0.00
2	14	P10896-2|RCA_ARATH	R.EGPPVFEQ(+.98)PEM(+15.99)TYEKLMEYGNMLVMEQENVK.R	N	34.07	3705.66	31	-2.4	1236.22	3	112.2		F16:463735	1	378	408	Deamidation (NQ); Oxidation (M)	Q8:Deamidation (NQ):46.63;M11:Oxidation (M):16.36
2	14	P10896-2|RCA_ARATH	S.IDFFGALR.A	N	34.03	937.502	8	1.9	469.759	2	77.43		F22:632808	1	342	349
2	14	P10896-2|RCA_ARATH	R.MGGTTQYTVNNQ(+.98)M(+15.99)VNATLMNIADNPTNVQLPGMYNK.E	N	33.99	3959.82	36	3.6	1320.95	3	91.09		F8:232486	1	237	272	Deamidation (NQ); Oxidation (M)	Q12:Deamidation (NQ):0.00;M13:Oxidation (M):12.20
2	14	P10896-2|RCA_ARATH	R.Q(+.98)YNLDNMM(+15.99)DGFYIAPAFM(+15.99)DK.L	N	33.98	2416.01	20	1.2	1209.01	2	85.48		F1:17650	1	121	140	Deamidation (NQ); Oxidation (M)	Q1:Deamidation (NQ):0.00;M8:Oxidation (M):17.01;M18:Oxidation (M):78.83
2	14	P10896-2|RCA_ARATH	R.MGGTTQYTVNNQM(+15.99)VNATLMNIADNPTN(+.98)VQLPGMYNK.E	N	33.98	3959.82	36	4.3	1320.95	3	90.68		F6:169499	1	237	272	Oxidation (M); Deamidation (NQ)	M13:Oxidation (M):12.79;N27:Deamidation (NQ):12.33
2	14	P10896-2|RCA_ARATH	R.QYNLDNMM(+15.99)DGFYIAPA.F	N	33.87	1877.8	16	-1.6	939.904	2	84.15		F8:230793	3	121	136	Oxidation (M)	M8:Oxidation (M):14.02
2	14	P10896-2|RCA_ARATH	K.LVVHITKNFLTLPN(+.98)IKVPLILGIWGGK.G	N	33.85	2983.8	27	2.5	995.61	3	103.99		F22:639945	2	141	167	Deamidation (NQ)	N14:Deamidation (NQ):0.00
2	14	P10896-2|RCA_ARATH	R.TDKIKDEDIVTLVD.Q	N	33.84	1602.84	14	2.4	802.427	2	55.68		F22:626409	6	322	335
2	14	P10896-2|RCA_ARATH	R.QYNLDNMMDGFYIAPAFMDKLVVHITKNFLT.L	N	33.78	3648.78	31	-3.2	913.2	4	132.18		F10:301840	2	121	151
2	14	P10896-2|RCA_ARATH	K.M(+15.99)GINPIM(+15.99)MSAGELESGNAGEPA.K	N	33.71	2206.95	22	-0.5	1104.48	2	73.5		F7:197480	1	182	203	Oxidation (M)	M1:Oxidation (M):26.69;M7:Oxidation (M):0.00
2	14	P10896-2|RCA_ARATH	T.VNNQMVNATLMNIADNPTN(+.98)VQLPGM(+15.99)YNK.E	N	33.44	3120.47	28	2.8	1041.17	3	84.73		F22:634857	2	245	272	Deamidation (NQ); Oxidation (M)	N19:Deamidation (NQ):9.74;M25:Oxidation (M):50.91
2	14	P10896-2|RCA_ARATH	M.AKM(+15.99)GINPIMM(+15.99)SAGELESGNAGEPAKLIR.Q	N	33.08	2916.45	28	-6	973.152	3	67.11		F17:483319	2	180	207	Oxidation (M)	M3:Oxidation (M):17.08;M10:Oxidation (M):8.69
2	14	P10896-2|RCA_ARATH	R.MGGTTQYTVNN(+.98)QMVN(+.98)ATLMNIADNPTNVQLPGMYNK.E	N	33.02	3944.81	36	3.9	1315.95	3	100.63		F7:203868	1	237	272	Deamidation (NQ)	N11:Deamidation (NQ):0.00;N15:Deamidation (NQ):8.74
2	14	P10896-2|RCA_ARATH	R.MGGTTQYTVNNQMVNATLMNIADNPTNVQ.L	N	33.02	3139.44	29	-5.3	1047.48	3	90.12		F22:636368	3	237	265
2	14	P10896-2|RCA_ARATH	R.TDKIKDEDIVTLV.D	N	33.01	1487.81	13	3.2	744.914	2	58.6		F6:160090	2	322	334
2	14	P10896-2|RCA_ARATH	G.DANADAIGRGTFYGK.T	N	32.94	1554.74	15	-1.8	519.254	3	43.77		F8:220354	2	424	438
2	14	P10896-2|RCA_ARATH	H.ITKNFLTLPNIK.V	N	32.79	1400.84	12	-0.5	467.953	3	65.06		F7:195276	6	145	156
2	14	P10896-2|RCA_ARATH	R.MGGTTQYTVNNQMVN(+.98)ATLM(+15.99)NIADNPTNVQLPGM(+15.99)YNK.E	N	32.65	3975.81	36	2.2	1326.28	3	90.05		F12:353367	3	237	272	Deamidation (NQ); Oxidation (M)	N15:Deamidation (NQ):4.33;M19:Oxidation (M):0.00;M33:Oxidation (M):45.17
2	14	P10896-2|RCA_ARATH	K.MGINPIM(+15.99)M.S	N	32.58	921.412	8	-0.2	461.713	2	67.64		F22:629933	4	182	189	Oxidation (M)	M7:Oxidation (M):23.10
2	14	P10896-2|RCA_ARATH	R.GKGM(+15.99)VDSVFQAPM(+15.99)GTGTHHAVLSSY.E	N	32.57	2608.21	25	-6.4	870.403	3	52.38		F8:222590	1	88	112	Oxidation (M)	M4:Oxidation (M):1000.00;M13:Oxidation (M):1000.00
2	14	P10896-2|RCA_ARATH	D.EDIVTLVDQFPGQSIDFFGALR.A	N	32.51	2466.24	22	-0.9	1234.13	2	119.05		F19:550419	1	328	349
2	14	P10896-2|RCA_ARATH	K.GM(+15.99)VDSVFQAPM(+15.99)GTGTHHAVLS.S	N	32.49	2172.99	21	-2	725.337	3	51.92		F10:283911	2	90	110	Oxidation (M)	M2:Oxidation (M):1000.00;M11:Oxidation (M):1000.00
2	14	P10896-2|RCA_ARATH	K.GMVDSVFQAPMGTGTHHAVLSSYE.Y	N	32.31	2520.14	24	3.5	841.057	3	71.88		F10:289158	2	90	113
2	14	P10896-2|RCA_ARATH	S.TLYAPLIR.D	N	32.27	945.565	8	0.6	473.79	2	56.06		F6:159330	6	289	296
2	14	P10896-2|RCA_ARATH	R.VPIIC(+57.02)TGNDF.S	N	32.27	1134.54	10	0.5	568.277	2	66.46		F9:257277	2	278	287	Carbamidomethylation	C5:Carbamidomethylation:1000.00
2	14	P10896-2|RCA_ARATH	K.LMEYGNMLV.M	N	32.12	1068.5	9	-0.5	535.256	2	77.65		F10:290647	5	393	401
2	14	P10896-2|RCA_ARATH	K.LMEYGNMLVMEQEN(+.98)VKRVQ(+.98)LAETYLSQAALGDANADAIGR.G	N	32.06	4413.13	40	3.1	1472.05	3	107.43		F16:462733	2	393	432	Deamidation (NQ)	N14:Deamidation (NQ):13.67;Q19:Deamidation (NQ):8.58
2	14	P10896-2|RCA_ARATH	R.MGGTTQYTVNN(+.98)QMVN(+.98)ATLM(+15.99)NIADNPTNVQLPGMYNK.E	N	32.03	3960.8	36	2	1321.28	3	99.28		F7:203580	1	237	272	Deamidation (NQ); Oxidation (M)	N11:Deamidation (NQ):0.00;N15:Deamidation (NQ):0.00;M19:Oxidation (M):0.00
2	14	P10896-2|RCA_ARATH	Q.FPGQSIDFFGALR.A	N	32.03	1453.74	13	-6.4	727.87	2	88.79		F6:168966	1	337	349
2	14	P10896-2|RCA_ARATH	R.MGGTTQYTVNN(+.98)QMVNATLM(+15.99)NIADNPTNVQLPGMYNK.E	N	31.98	3959.82	36	1.5	1320.95	3	96.63		F8:233764	1	237	272	Deamidation (NQ); Oxidation (M)	N11:Deamidation (NQ):0.00;M19:Oxidation (M):10.02
2	14	P10896-2|RCA_ARATH	R.M(+15.99)GGTTQ(+.98)YTVNNQMVNATLMNIADN(+.98)PTNVQLPGMYNK.E	N	31.92	3960.8	36	0.9	1321.28	3	90.17		F8:232263	1	237	272	Oxidation (M); Deamidation (NQ)	M1:Oxidation (M):0.00;Q6:Deamidation (NQ):2.44;N24:Deamidation (NQ):4.84
2	14	P10896-2|RCA_ARATH	R.GKGM(+15.99)VDSVFQAPM(+15.99)GTGTHHAVLS.S	N	31.84	2358.11	23	-1.3	787.043	3	45.92		F19:534502	5	88	110	Oxidation (M)	M4:Oxidation (M):1000.00;M13:Oxidation (M):1000.00
2	14	P10896-2|RCA_ARATH	K.LMEYGNM(+15.99)LV.M	N	31.79	1084.49	9	-0.2	543.254	2	62.69		F10:286728	4	393	401	Oxidation (M)	M7:Oxidation (M):68.60
2	14	P10896-2|RCA_ARATH	K.N(+.98)FLTLPN(+.98)IKVPLILGIWGGKGQGK.S	N	31.72	2564.47	24	-0.8	855.831	3	103.74		F6:172892	1	148	171	Deamidation (NQ)	N1:Deamidation (NQ):24.67;N7:Deamidation (NQ):47.52
2	14	P10896-2|RCA_ARATH	R.MGGTTQYTVNNQMVNATLMN(+.98)IADNPTNVQLPGMYNKEENAR.V	N	31.68	4543.09	41	2.9	1515.37	3	91.77		F16:459003	1	237	277	Deamidation (NQ)	N20:Deamidation (NQ):0.00
2	14	P10896-2|RCA_ARATH	K.M(+15.99)GIN(+.98)PIMM(+15.99)SAGELESGNAGEPAKLIR.Q	N	31.48	2718.3	26	1.8	907.11	3	72.62		F7:197265	3	182	207	Oxidation (M); Deamidation (NQ)	M1:Oxidation (M):9.55;N4:Deamidation (NQ):35.73;M8:Oxidation (M):0.00
2	14	P10896-2|RCA_ARATH	R.M(+15.99)GGTTQYTVNNQMVN(+.98)ATLMN(+.98)IADNPTNVQLPGMYNK.E	N	31.47	3960.8	36	5.6	1321.28	3	95.96		F4:110037	1	237	272	Oxidation (M); Deamidation (NQ)	M1:Oxidation (M):8.54;N15:Deamidation (NQ):0.00;N20:Deamidation (NQ):0.00
2	14	P10896-2|RCA_ARATH	R.WRGLAYDTSDDQ(+.98)Q(+.98)DITR.G	N	31.41	2040.9	17	5.9	681.312	3	52.79		F10:284144	1	71	87	Deamidation (NQ)	Q12:Deamidation (NQ):1000.00;Q13:Deamidation (NQ):1000.00
2	14	P10896-2|RCA_ARATH	R.MGGTTQYTVN(+.98)NQMVNATLMNIADNPTN(+.98)VQLPGM(+15.99)YNK.E	N	31.36	3960.8	36	0.4	1321.27	3	93.46		F9:263979	1	237	272	Deamidation (NQ); Oxidation (M)	N10:Deamidation (NQ):0.00;N27:Deamidation (NQ):0.00;M33:Oxidation (M):26.84
2	14	P10896-2|RCA_ARATH	K.MGIN(+.98)PIM(+15.99)MSAGELESGNAGEPAKLIR.Q	N	31.24	2702.31	26	-3.2	901.774	3	73.88		F17:484827	2	182	207	Deamidation (NQ); Oxidation (M)	N4:Deamidation (NQ):39.02;M7:Oxidation (M):10.11
2	14	P10896-2|RCA_ARATH	K.M(+15.99)GINPIM(+15.99)MSAGELESGNAGEPAKLIRQ(+.98)R.Y	N	31.1	3002.46	28	2.7	751.625	4	68.13		F19:539885	1	182	209	Oxidation (M); Deamidation (NQ)	M1:Oxidation (M):38.64;M7:Oxidation (M):14.02;Q27:Deamidation (NQ):0.00
2	14	P10896-2|RCA_ARATH	T.VNNQMVNATLM(+15.99)NIADNPTNVQLPGMYNK.E	N	31.1	3119.48	28	-3.9	1040.83	3	87.09		F7:200854	2	245	272	Oxidation (M)	M11:Oxidation (M):23.62
2	14	P10896-2|RCA_ARATH	R.MGGTTQYTVNNQ(+.98)MVNATLMNIADNPTNVQLPGM(+15.99)YNK.E	N	31.06	3959.82	36	-1	1320.94	3	94.72		F10:294802	1	237	272	Deamidation (NQ); Oxidation (M)	Q12:Deamidation (NQ):0.00;M33:Oxidation (M):50.91
2	14	P10896-2|RCA_ARATH	K.LVVHITKNFLTLPNIKVPLILGIWGGK.G	N	31.01	2982.81	27	-4.8	746.707	4	104.37		F21:607292	5	141	167
2	14	P10896-2|RCA_ARATH	N.ATLMN(+.98)IADNPTNVQLPGMYN(+.98)K.E	N	30.95	2306.09	21	4.6	1154.06	2	80.8		F8:229969	1	252	272	Deamidation (NQ)	N5:Deamidation (NQ):42.68;N20:Deamidation (NQ):0.00
2	14	P10896-2|RCA_ARATH	K.E(+42.01)ENARVPIIC(+57.02)TGNDFSTLYAPLIR.D	N	30.89	2790.4	24	-6.8	931.135	3	91.76		F9:263604	1	273	296	Acetylation (N-term); Carbamidomethylation	E1:Acetylation (N-term):1000.00;C10:Carbamidomethylation:1000.00
2	14	P10896-2|RCA_ARATH	K.MGINPIMM.S	N	30.87	905.417	8	-1	453.716	2	75.2		F22:632158	1	182	189
2	14	P10896-2|RCA_ARATH	T.LPNIKVPLILGIWGGKGQ(+.98)GK.S	N	30.86	2088.25	20	-1.3	523.068	4	88.12		F16:458063	1	152	171	Deamidation (NQ)	Q18:Deamidation (NQ):111.95
2	14	P10896-2|RCA_ARATH	R.M(+15.99)GGTTQYTVNNQMVN(+.98)ATLMNIADNPTNVQLPGM(+15.99)YNK.E	N	30.85	3975.81	36	0.6	1326.28	3	91.1		F16:458845	2	237	272	Oxidation (M); Deamidation (NQ)	M1:Oxidation (M):4.70;N15:Deamidation (NQ):0.00;M33:Oxidation (M):55.13
2	14	P10896-2|RCA_ARATH	R.M(+15.99)GGTTQYTVNNQMVNATLMNIADN(+.98)PTN(+.98)VQLPGMYNK.E	N	30.79	3960.8	36	4.5	1321.28	3	96.27		F15:429470	1	237	272	Oxidation (M); Deamidation (NQ)	M1:Oxidation (M):4.33;N24:Deamidation (NQ):0.00;N27:Deamidation (NQ):0.00
2	14	P10896-2|RCA_ARATH	R.M(+15.99)GGTTQYTVN(+.98)NQMVNATLMNIADN(+.98)PTNVQLPGMYNK.E	N	30.77	3960.8	36	-1.8	1321.27	3	97.1		F8:233866	1	237	272	Oxidation (M); Deamidation (NQ)	M1:Oxidation (M):9.13;N10:Deamidation (NQ):0.00;N24:Deamidation (NQ):11.12
2	14	P10896-2|RCA_ARATH	R.M(+15.99)GGTTQYTVNNQM(+15.99)VNATLMNIADN(+.98)PTNVQLPGMYNK.E	N	30.75	3975.81	36	4.9	1326.28	3	89.18		F18:515873	2	237	272	Oxidation (M); Deamidation (NQ)	M1:Oxidation (M):22.53;M13:Oxidation (M):36.87;N24:Deamidation (NQ):5.26
2	14	P10896-2|RCA_ARATH	R.MGGTTQYTVNNQMVNATLM(+15.99)NIADNPTN(+.98)VQLPGMYNK.E	N	30.58	3959.82	36	6.8	1320.95	3	95.48		F15:429332	1	237	272	Oxidation (M); Deamidation (NQ)	M19:Oxidation (M):23.15;N27:Deamidation (NQ):0.00
2	14	P10896-2|RCA_ARATH	R.APLSLNGSGSGAVS(+79.97)APAS(+79.97)T(+79.97)FLGKK.V	N	30.54	2456.08	24	-3	819.698	3	76.84		F21:600968	1	14	37	Phosphorylation (STY)	S14:Phosphorylation (STY):37.57;S18:Phosphorylation (STY):40.59;T19:Phosphorylation (STY):45.90
2	14	P10896-2|RCA_ARATH	T.DKIKDEDIVTLVDQFPGQSIDFFGALR.A	N	30.54	3065.57	27	-0.7	767.399	4	108.43		F22:641006	1	323	349
2	14	P10896-2|RCA_ARATH	G.QSIDFFGALR.A	N	30.4	1152.59	10	-2.1	577.302	2	79.01		F8:229519	2	340	349
2	14	P10896-2|RCA_ARATH	M.AKM(+15.99)GIN(+.98)PIM(+15.99)MSAGELESGNAGEPAKLIR.Q	N	30.24	2917.43	28	3.1	973.489	3	65.94		F18:510966	2	180	207	Oxidation (M); Deamidation (NQ)	M3:Oxidation (M):12.30;N6:Deamidation (NQ):23.69;M9:Oxidation (M):10.11
2	14	P10896-2|RCA_ARATH	N.ATLM(+15.99)NIADNPTN(+.98)VQLPGMYNKEENAR.V	N	30.02	2920.37	26	4.1	974.468	3	66.04		F18:510987	1	252	277	Oxidation (M); Deamidation (NQ)	M4:Oxidation (M):24.14;N12:Deamidation (NQ):5.08
2	14	P10896-2|RCA_ARATH	K.DEDIVTLVDQFPGQSIDFFGALRARVYDDEVR.K	N	29.96	3684.81	32	-0.2	922.209	4	119.87		F20:580302	2	327	358
2	14	P10896-2|RCA_ARATH	G.GTTQYTVNNQMVNATLMN(+.98)IADNPTNVQLPGMYNK.E	N	29.92	3755.76	34	-2.2	939.945	4	96.64		F10:295234	1	239	272	Deamidation (NQ)	N18:Deamidation (NQ):0.00
2	14	P10896-2|RCA_ARATH	K.M(+15.99)GINPIMMSAGELE.S	N	29.88	1507.67	14	-2.4	754.841	2	81.06		F10:291516	2	182	195	Oxidation (M)	M1:Oxidation (M):33.44
2	14	P10896-2|RCA_ARATH	R.MGGTTQYTVNNQM(+15.99)VNATLMNIADN(+.98)PTNVQ(+.98)LPGMYNK.E	N	29.84	3960.8	36	3.1	1321.28	3	91.33		F9:263508	1	237	272	Oxidation (M); Deamidation (NQ)	M13:Oxidation (M):2.85;N24:Deamidation (NQ):0.00;Q29:Deamidation (NQ):14.04
2	14	P10896-2|RCA_ARATH	K.MGINPIM(+15.99)M(+15.99)SAGELESGN(+.98)AGEPAKLIRQR.Y	N	29.83	3002.46	28	4.7	751.626	4	64.47		F20:568585	2	182	209	Oxidation (M); Deamidation (NQ)	M7:Oxidation (M):13.13;M8:Oxidation (M):11.90;N17:Deamidation (NQ):7.44
2	14	P10896-2|RCA_ARATH	N.ARVPIIC(+57.02)TGNDFSTLYAPLIR.D	N	29.78	2376.26	21	-1.6	793.093	3	86.47		F10:292831	1	276	296	Carbamidomethylation	C7:Carbamidomethylation:1000.00
2	14	P10896-2|RCA_ARATH	R.VPIIC(+57.02)TGN(+.98)DFSTLYAPLIRDGRM(+15.99)EK.F	N	29.74	2882.43	25	4.6	961.822	3	80.31		F19:542679	1	278	302	Carbamidomethylation; Deamidation (NQ); Oxidation (M)	C5:Carbamidomethylation:1000.00;N8:Deamidation (NQ):1000.00;M23:Oxidation (M):1000.00
2	14	P10896-2|RCA_ARATH	C.TGNDFSTLYAPLIRDGR.M	N	29.7	1894.95	17	-0.7	632.658	3	72.11		F22:631251	1	283	299
2	14	P10896-2|RCA_ARATH	R.MGGTTQYTVNN(+.98)Q(+.98)MVNATLMNIADNPTNVQLPGMYNKEENAR.V	N	29.56	4544.07	41	1	1515.7	3	92.17		F16:459111	1	237	277	Deamidation (NQ)	N11:Deamidation (NQ):0.00;Q12:Deamidation (NQ):0.00
2	14	P10896-2|RCA_ARATH	K.LM(+15.99)EYGN(+.98)M(+15.99)LVMEQENVKR.V	N	29.53	2115.96	17	7	1059	2	48.68		F7:190980	1	393	409	Oxidation (M); Deamidation (NQ)	M2:Oxidation (M):56.09;N6:Deamidation (NQ):58.72;M7:Oxidation (M):36.24
2	14	P10896-2|RCA_ARATH	R.GKGMVDSVFQ(+.98)APMGTGTHHAVLS.S	N	29.52	2327.1	23	-5	776.705	3	60.55		F10:286176	2	88	110	Deamidation (NQ)	Q10:Deamidation (NQ):1000.00
2	14	P10896-2|RCA_ARATH	R.MGGTTQYTVNNQ(+.98)MVNATLMN(+.98)IADNPTNVQLPGMYNK.E	N	29.42	3944.81	36	2.9	1315.95	3	100.84		F8:234697	1	237	272	Deamidation (NQ)	Q12:Deamidation (NQ):6.59;N20:Deamidation (NQ):0.00
2	14	P10896-2|RCA_ARATH	R.EGPPVFEQPEM(+15.99).T	N	29.39	1274.55	11	-1.1	638.281	2	50.16		F8:221996	5	378	388	Oxidation (M)	M11:Oxidation (M):1000.00
2	14	P10896-2|RCA_ARATH	R.VQLAETYLSQA.A	N	29.37	1221.62	11	-2.2	611.818	2	63.58		F8:225517	3	410	420
2	14	P10896-2|RCA_ARATH	R.EGPPVFEQPEMTYEKLMEYGNMLVM(+15.99)EQENVK.R	N	29.34	3704.68	31	-0.8	1235.9	3	112.41		F16:463780	1	378	408	Oxidation (M)	M25:Oxidation (M):0.00
2	14	P10896-2|RCA_ARATH	Y.LSQAALGDANADAIGRGTFYGK.T	N	29.26	2195.1	22	1.7	732.707	3	57.86		F9:254991	2	417	438
2	14	P10896-2|RCA_ARATH	K.M(+15.99)GINPIMM(+15.99)SAGELESGN(+.98)AGEPAK.L	N	29.23	2336.03	23	5.9	1169.03	2	65.96		F5:131894	1	182	204	Oxidation (M); Deamidation (NQ)	M1:Oxidation (M):13.30;M8:Oxidation (M):10.11;N17:Deamidation (NQ):0.00
2	14	P10896-2|RCA_ARATH	Y.TVNNQMVNATLMNIADNPTNVQLPGMYNK.E	N	29.19	3204.54	29	-3.3	1069.18	3	92.69		F10:294315	1	244	272
2	14	P10896-2|RCA_ARATH	R.MGGTTQYTVNNQMVNATLMNIADNPTNVQLPGMYNKEENAR.V	N	29.15	4542.1	41	-1.9	1515.04	3	91.84		F16:459021	3	237	277
2	14	P10896-2|RCA_ARATH	S.REGPPVFEQPEMTYEK.L	N	28.98	1935.9	16	0.3	646.309	3	51.94		F10:283920	1	377	392
2	14	P10896-2|RCA_ARATH	K.DEDIVTLVDQ(+.98)FPGQ(+.98)SIDFFGALRAR.V	N	28.95	2810.38	25	5.1	937.804	3	116.34		F16:464593	1	327	351	Deamidation (NQ)	Q10:Deamidation (NQ):1000.00;Q14:Deamidation (NQ):1000.00
2	14	P10896-2|RCA_ARATH	K.MGINPIMMSAGELESGN(+.98)AGEPAKLIRQ(+.98)R.Y	N	28.89	2971.46	28	6.4	743.876	4	78.41		F16:455473	1	182	209	Deamidation (NQ)	N17:Deamidation (NQ):28.83;Q27:Deamidation (NQ):18.96
2	14	P10896-2|RCA_ARATH	K.IKDEDIVTLVDQFPGQ(+.98)SIDFFGAL.R	N	28.85	2667.33	24	3.1	1334.68	2	121.12		F8:238742	2	325	348	Deamidation (NQ)	Q16:Deamidation (NQ):7.89
2	14	P10896-2|RCA_ARATH	R.GKGMVDSVF.Q	N	28.83	938.453	9	-0.6	470.234	2	52.56		F9:253585	2	88	96
2	14	P10896-2|RCA_ARATH	R.VPIIC(+57.02)TGNDFSTLYAPLIRDGRM(+15.99)EK.F	N	28.72	2881.45	25	0.3	721.369	4	79.8		F20:572246	1	278	302	Carbamidomethylation; Oxidation (M)	C5:Carbamidomethylation:1000.00;M23:Oxidation (M):1000.00
2	14	P10896-2|RCA_ARATH	R.M(+15.99)GGTTQYTVNNQM(+15.99)VNATLMNIADNPTN(+.98)VQLPGMYNK.E	N	28.62	3975.81	36	1.2	1326.28	3	89.53		F9:263090	1	237	272	Oxidation (M); Deamidation (NQ)	M1:Oxidation (M):5.32;M13:Oxidation (M):9.45;N27:Deamidation (NQ):0.00
2	14	P10896-2|RCA_ARATH	C.C(+57.02)LFIN(+.98)DLDAGAGR.M	N	28.6	1421.66	13	-2	711.836	2	71.87		F6:164061	1	224	236	Carbamidomethylation; Deamidation (NQ)	C1:Carbamidomethylation:1000.00;N5:Deamidation (NQ):1000.00
2	14	P10896-2|RCA_ARATH	R.MGGTTQYTVNNQMVNATLMN(+.98)IADN(+.98)PTNVQLPGM(+15.99)YNK.E	N	28.57	3960.8	36	3.8	1321.28	3	94.08		F6:170420	3	237	272	Deamidation (NQ); Oxidation (M)	N20:Deamidation (NQ):13.19;N24:Deamidation (NQ):7.29;M33:Oxidation (M):25.66
2	14	P10896-2|RCA_ARATH	M.NIADNPTNVQLPGM(+15.99)YNKEENAR.V	N	28.53	2503.18	22	0.3	835.399	3	50.01		F18:507423	1	256	277	Oxidation (M)	M14:Oxidation (M):1000.00
2	14	P10896-2|RCA_ARATH	K.LMEYGNM(+15.99)LVM(+15.99)EQ.E	N	28.4	1488.63	12	1	745.323	2	56.1		F9:254528	3	393	404	Oxidation (M)	M7:Oxidation (M):38.77;M10:Oxidation (M):90.72
2	14	P10896-2|RCA_ARATH	K.DEDIVTLVDQ(+.98)FPGQ(+.98)SIDFFGALR.A	N	28.21	2583.24	23	4.6	1292.63	2	121.53		F22:643764	2	327	349	Deamidation (NQ)	Q10:Deamidation (NQ):1000.00;Q14:Deamidation (NQ):1000.00
2	14	P10896-2|RCA_ARATH	M.GINPIMMSAGELESGNAGEPAKLIR.Q	N	28.1	2554.29	25	1.1	852.438	3	77.61		F22:632860	1	183	207
2	14	P10896-2|RCA_ARATH	K.LVVHITKNFLTLPNIK.V	N	27.89	1849.12	16	-0.8	463.287	4	73.47		F10:289571	2	141	156
2	14	P10896-2|RCA_ARATH	R.MGGTTQYTVNNQMVNATLM(+15.99)N(+.98)IADNPTN(+.98)VQLPGMYNKEENAR.V	N	27.82	4560.07	41	4.7	1521.04	3	89.7		F16:458480	1	237	277	Oxidation (M); Deamidation (NQ)	M19:Oxidation (M):20.82;N20:Deamidation (NQ):0.00;N27:Deamidation (NQ):0.00
2	14	P10896-2|RCA_ARATH	R.M(+15.99)GGTTQ(+.98)YTVNNQM(+15.99)VN.A	N	27.75	1689.7	15	0.5	845.856	2	35.02		F19:531879	1	237	251	Oxidation (M); Deamidation (NQ)	M1:Oxidation (M):1000.00;Q6:Deamidation (NQ):55.21;M13:Oxidation (M):1000.00
2	14	P10896-2|RCA_ARATH	M.NIADNPTNVQLPGMYNKEENAR.V	N	27.68	2487.18	22	-2.1	830.066	3	56.6		F8:223687	3	256	277
2	14	P10896-2|RCA_ARATH	K.LMEYGNMLVMEQ(+.98)ENVKR.V	N	27.61	2083.97	17	5.8	695.669	3	69.68		F6:163402	2	393	409	Deamidation (NQ)	Q12:Deamidation (NQ):0.00
2	14	P10896-2|RCA_ARATH	K.IKDEDIVTLVDQ(+.98)FPGQSIDFFGAL.R	N	27.59	2667.33	24	-4.7	1334.67	2	121.3		F9:269417	1	325	348	Deamidation (NQ)	Q12:Deamidation (NQ):0.00
2	14	P10896-2|RCA_ARATH	R.EGPPVFEQ(+.98)PEMTYEKLMEYGNMLVM(+15.99)EQENVK.R	N	27.47	3705.66	31	0.8	1236.23	3	112.76		F8:237160	2	378	408	Deamidation (NQ); Oxidation (M)	Q8:Deamidation (NQ):32.69;M25:Oxidation (M):10.86
2	14	P10896-2|RCA_ARATH	G.GTTQ(+.98)YTVNNQM(+15.99)VNATLMNIADNPTNVQLPGMYNK.E	N	27.31	3771.75	34	3.8	1258.26	3	89.19		F9:263013	1	239	272	Deamidation (NQ); Oxidation (M)	Q4:Deamidation (NQ):2.76;M11:Oxidation (M):8.11
2	14	P10896-2|RCA_ARATH	R.GKGMVDSVFQAPM(+15.99)GTGTHHAVL.S	N	27.28	2255.08	22	-2	564.777	4	54.85		F22:626156	1	88	109	Oxidation (M)	M13:Oxidation (M):26.03
2	14	P10896-2|RCA_ARATH	T.VNNQMVNATLMN(+.98)IADN(+.98)PTNVQLPGMYNK.E	N	27.27	3105.46	28	4.3	1036.16	3	91.01		F7:201769	1	245	272	Deamidation (NQ)	N12:Deamidation (NQ):4.56;N16:Deamidation (NQ):22.69
2	14	P10896-2|RCA_ARATH	R.MGGTTQYTVNN(+.98)QMVNATLMNIADN(+.98)PTNVQLPGMYNK.E	N	27.2	3944.81	36	5.5	1315.95	3	99.13		F8:234318	1	237	272	Deamidation (NQ)	N11:Deamidation (NQ):0.00;N24:Deamidation (NQ):12.16
2	14	P10896-2|RCA_ARATH	K.GM(+15.99)VDSVFQAPM(+15.99)GTGTHHAVL.S	N	27.2	2085.96	20	-4.1	696.325	3	55.87		F9:254469	3	90	109	Oxidation (M)	M2:Oxidation (M):1000.00;M11:Oxidation (M):1000.00
2	14	P10896-2|RCA_ARATH	K.LMEYGNMLVME.Q	N	27.13	1328.58	11	-2	665.297	2	82.67		F10:291918	1	393	403
2	14	P10896-2|RCA_ARATH	K.IKDEDIVTLVDQ(+.98)FPGQ(+.98)SIDFFGALRAR.V	N	27.09	3051.56	27	2.7	763.898	4	110.53		F20:578672	2	325	351	Deamidation (NQ)	Q12:Deamidation (NQ):1000.00;Q16:Deamidation (NQ):1000.00
2	14	P10896-2|RCA_ARATH	G.M(+15.99)(+42.01)VDSVFQ(+.98)APMGTGTHHAVLSSYEYVSQGLR.Q	N	27.08	3325.54	30	4.7	1109.53	3	82.25		F6:167109	2	91	120	Oxidation (M); Acetylation (N-term); Deamidation (NQ)	M1:Oxidation (M):9.99;M1:Acetylation (N-term):1000.00;Q7:Deamidation (NQ):72.84
2	14	P10896-2|RCA_ARATH	K.MGINPIM(+15.99)MSAGELESGN(+.98)AGEPAKLIR.Q	N	26.99	2702.31	26	4.7	901.781	3	77.46		F19:542030	2	182	207	Oxidation (M); Deamidation (NQ)	M7:Oxidation (M):0.00;N17:Deamidation (NQ):0.00
2	14	P10896-2|RCA_ARATH	R.M(+15.99)GGTTQYTVNNQMVNATL.M	N	26.96	1957.89	18	-5.1	979.946	2	63.62		F8:225527	2	237	254	Oxidation (M)	M1:Oxidation (M):51.99
2	14	P10896-2|RCA_ARATH	T.VNNQM(+15.99)VNATLMNIADN(+.98)PTNVQLPGMYNK.E	N	26.78	3120.47	28	6.5	1041.17	3	85.75		F9:262180	2	245	272	Oxidation (M); Deamidation (NQ)	M5:Oxidation (M):0.00;N16:Deamidation (NQ):0.00
2	14	P10896-2|RCA_ARATH	D.EDIVTLVDQFPGQ(+.98)SIDFFGALRAR.V	N	26.76	2694.37	24	-0.3	899.129	3	113.04		F19:549378	1	328	351	Deamidation (NQ)	Q13:Deamidation (NQ):16.51
2	14	P10896-2|RCA_ARATH	E.YGNMLVMEQENVKR.V	N	26.69	1709.82	14	-1.9	570.947	3	48.51		F7:190932	2	396	409
2	14	P10896-2|RCA_ARATH	R.EGPPVFEQPE.M	N	26.66	1127.51	10	-5.5	564.761	2	50.38		F10:283497	2	378	387
2	14	P10896-2|RCA_ARATH	R.MGGTTQYTVNNQM(+15.99)VNATL.M	N	26.6	1957.89	18	-2.1	979.949	2	56.71		F8:223712	1	237	254	Oxidation (M)	M13:Oxidation (M):64.80
2	14	P10896-2|RCA_ARATH	K.GIFRTDK.I	N	26.6	835.455	7	0	418.735	2	21.67		F10:277074	1	318	324
2	14	P10896-2|RCA_ARATH	K.LMEYGNMLVMEQENVKRVQ.L	N	26.58	2310.12	19	-1.3	771.045	3	70.32		F9:258287	1	393	411
2	14	P10896-2|RCA_ARATH	G.INPIM(+15.99)MSAGELESGNAGEPAKLIR.Q	N	26.56	2513.26	24	-2.1	838.759	3	71.69		F17:484364	1	184	207	Oxidation (M)	M5:Oxidation (M):11.06
2	14	P10896-2|RCA_ARATH	K.M(+15.99)GINPIMMSAGELESGN(+.98)AGEPAK.L	N	26.36	2320.04	23	-2.8	774.351	3	73.45		F6:164528	2	182	204	Oxidation (M); Deamidation (NQ)	M1:Oxidation (M):16.36;N17:Deamidation (NQ):42.81
2	14	P10896-2|RCA_ARATH	S.SYEYVSQGLRQYNLDN(+.98)MMDGFYIAPAFMDK.L	N	26.35	3566.58	30	-1.2	1189.87	3	103.67		F16:461854	1	111	140	Deamidation (NQ)	N16:Deamidation (NQ):23.78
2	14	P10896-2|RCA_ARATH	R.GKGMVDSVFQAPM(+15.99).G	N	26.33	1381.64	13	0.4	691.826	2	55.84		F8:223493	1	88	100	Oxidation (M)	M13:Oxidation (M):99.51
2	14	P10896-2|RCA_ARATH	R.MGGTTQYTVNNQMVN(+.98)ATLM(+15.99)N(+.98)IADNPTNVQLPGMYNK.E	N	26.12	3960.8	36	6.6	1321.28	3	95.06		F15:429259	1	237	272	Deamidation (NQ); Oxidation (M)	N15:Deamidation (NQ):0.00;M19:Oxidation (M):14.47;N20:Deamidation (NQ):16.56
2	14	P10896-2|RCA_ARATH	R.MGGTTQYTVNNQMVNATLM(+15.99)NIADN(+.98)PTNVQLPGMYNK.E	N	26.11	3959.82	36	0.1	990.961	4	90.93		F3:79753	1	237	272	Oxidation (M); Deamidation (NQ)	M19:Oxidation (M):5.14;N24:Deamidation (NQ):5.77
2	14	P10896-2|RCA_ARATH	P.IIC(+57.02)TGN(+.98)DFSTLYAPLIR.D	N	26	1953.99	17	7.1	978.008	2	86.28		F1:17867	1	280	296	Carbamidomethylation; Deamidation (NQ)	C3:Carbamidomethylation:1000.00;N6:Deamidation (NQ):1000.00
2	14	P10896-2|RCA_ARATH	R.MGGTTQYTVNNQMVNATLMNIADNPTN(+.98)VQLPGMYNK.E	N	25.95	3943.82	36	2.3	789.773	5	97.78		F10:295490	2	237	272	Deamidation (NQ)	N27:Deamidation (NQ):0.00
2	14	P10896-2|RCA_ARATH	R.M(+15.99)GGTTQYTVNNQ(+.98)MVNATLMNIADNPTNVQLPGMYNKEENAR.V	N	25.92	4559.08	41	-0.3	1520.7	3	90.66		F16:458737	1	237	277	Oxidation (M); Deamidation (NQ)	M1:Oxidation (M):7.93;Q12:Deamidation (NQ):7.07
2	14	P10896-2|RCA_ARATH	R.MGGTTQYTVNNQ(+.98)MVNATLMNIADN(+.98)PTNVQLPGM(+15.99)YNK.E	N	25.78	3960.8	36	2	1321.28	3	94.29		F8:233238	1	237	272	Deamidation (NQ); Oxidation (M)	Q12:Deamidation (NQ):0.00;N24:Deamidation (NQ):8.26;M33:Oxidation (M):38.06
2	14	P10896-2|RCA_ARATH	R.MGGTTQYTVNNQMVNATLMNIADNPTNVQ(+.98)LPGMYNKEENAR.V	N	25.75	4543.09	41	4.6	1136.78	4	91.52		F6:169709	1	237	277	Deamidation (NQ)	Q29:Deamidation (NQ):14.04
2	14	P10896-2|RCA_ARATH	S.SYEYVSQGLRQYN(+.98)LDNMMDGFYIAPAFMDK.L	N	25.74	3566.58	30	-1.2	1189.87	3	104.46		F10:296921	1	111	140	Deamidation (NQ)	N13:Deamidation (NQ):4.67
2	14	P10896-2|RCA_ARATH	M.AKMGIN(+.98)PIM(+15.99)MSAGELESGNAGEPAKLIR.Q	N	25.64	2901.44	28	2.6	968.156	3	69.2		F16:452984	1	180	207	Deamidation (NQ); Oxidation (M)	N6:Deamidation (NQ):14.15;M9:Oxidation (M):0.00
2	14	P10896-2|RCA_ARATH	K.GM(+15.99)VDSVFQAPMGTGTHHAVLSSYEYVSQ.G	N	25.57	3013.36	28	1.7	1005.46	3	70.34		F9:258293	1	90	117	Oxidation (M)	M2:Oxidation (M):11.94
2	14	P10896-2|RCA_ARATH	K.MGINPIM(+15.99)MSAGELESGN(+.98)AGEPAK.L	N	25.5	2320.04	23	7.1	1161.03	2	70.3		F13:375141	1	182	204	Oxidation (M); Deamidation (NQ)	M7:Oxidation (M):5.17;N17:Deamidation (NQ):0.00
2	14	P10896-2|RCA_ARATH	S.YEYVSQGLR.Q	N	25.48	1113.55	9	-2.9	557.778	2	40.4		F8:219503	2	112	120
2	14	P10896-2|RCA_ARATH	R.EGPPVFEQPEMT.Y	N	25.46	1359.6	12	0.4	680.808	2	60.91		F10:286271	1	378	389
2	14	P10896-2|RCA_ARATH	D.ANADAIGRGTFYGKTEEK.E	Y	25.42	1926.94	18	-1.1	643.321	3	35.62		F18:504180	1	425	442
2	14	P10896-2|RCA_ARATH	R.MGGTTQYTVNNQMVNATLMN(+.98)IADN(+.98)PTNVQLPGMYNKEENAR.V	N	25.36	4544.07	41	3.3	1515.7	3	92.25		F9:263706	1	237	277	Deamidation (NQ)	N20:Deamidation (NQ):6.14;N24:Deamidation (NQ):10.03
2	14	P10896-2|RCA_ARATH	R.MGGTTQYTVNNQM(+15.99)VNATLMNIADNPTNVQ(+.98)LPGMYNK.E	N	25.36	3959.82	36	1.8	1320.95	3	96.22		F22:638003	1	237	272	Oxidation (M); Deamidation (NQ)	M13:Oxidation (M):9.45;Q29:Deamidation (NQ):11.11
2	14	P10896-2|RCA_ARATH	E.KFYWAPTR.E	N	25.33	1067.56	8	-1.3	534.784	2	44.13		F22:623047	2	302	309
2	14	P10896-2|RCA_ARATH	K.GMVDSVFQAPMGTGTHHAVLSSYEYVSQ.G	N	25.11	2997.36	28	-1	1000.13	3	76.53		F8:228894	1	90	117
2	14	P10896-2|RCA_ARATH	G.GTTQYTVNNQMVNATLMNIADNPTNVQLPGM(+15.99)YNK.E	N	25.1	3770.77	34	1.1	1257.93	3	91.27		F9:263495	1	239	272	Oxidation (M)	M31:Oxidation (M):37.72
2	14	P10896-2|RCA_ARATH	K.EENARVPIIC(+57.02)TGN(+.98)DFSTLYAPLIRD.G	N	25.01	2864.4	25	0.1	955.808	3	88.49		F19:544492	1	273	297	Carbamidomethylation; Deamidation (NQ)	C10:Carbamidomethylation:1000.00;N13:Deamidation (NQ):8.12
2	14	P10896-2|RCA_ARATH	K.GMVDSVFQAPMGTGTHHAVLSSYEYVSQ(+.98).G	N	24.99	2998.35	28	1.3	1000.46	3	76.14		F6:165325	1	90	117	Deamidation (NQ)	Q28:Deamidation (NQ):0.00
2	14	P10896-2|RCA_ARATH	N.ATLMN(+.98)IADNPTNVQLPGMYNK.E	N	24.98	2305.11	21	3.2	1153.57	2	80.22		F9:260840	1	252	272	Deamidation (NQ)	N5:Deamidation (NQ):21.87
2	14	P10896-2|RCA_ARATH	K.DEDIVTLVDQFPGQ(+.98)SIDFFG.A	N	24.97	2242.03	20	2.3	748.353	3	121.27		F10:300083	1	327	346	Deamidation (NQ)	Q14:Deamidation (NQ):19.56
2	14	P10896-2|RCA_ARATH	R.QYNLDNM(+15.99)M(+15.99)DGFYIAPAFM(+15.99)DKLVVHITK.N	N	24.95	3221.52	27	-5.1	806.384	4	81.25		F20:572575	1	121	147	Oxidation (M)	M7:Oxidation (M):1000.00;M8:Oxidation (M):1000.00;M18:Oxidation (M):1000.00
2	14	P10896-2|RCA_ARATH	N.NQMVNATLM(+15.99)NIADN(+.98)PTNVQLPGMYNK.E	N	24.84	2907.36	26	4.7	970.131	3	84.84		F10:292440	1	247	272	Oxidation (M); Deamidation (NQ)	M9:Oxidation (M):41.57;N14:Deamidation (NQ):0.00
2	14	P10896-2|RCA_ARATH	G.GTTQYTVNN(+.98)QMVNATLMNIADNPTNVQLPGM(+15.99)YNK.E	N	24.79	3771.75	34	0.2	1258.26	3	91.49		F10:294043	1	239	272	Deamidation (NQ); Oxidation (M)	N9:Deamidation (NQ):0.00;M31:Oxidation (M):65.04
2	14	P10896-2|RCA_ARATH	R.MGGTTQYTVNNQMVNATLMNIADN(+.98)PTNVQLPGMYNKEENAR.V	N	24.74	4543.09	41	-0.7	1136.78	4	92.38		F10:294243	1	237	277	Deamidation (NQ)	N24:Deamidation (NQ):0.00
2	14	P10896-2|RCA_ARATH	G.GTTQYTVNNQMVNATLM(+15.99)N(+.98)IADNPTNVQLPGMYNK.E	N	24.64	3771.75	34	5.3	1258.27	3	93.53		F9:263998	1	239	272	Oxidation (M); Deamidation (NQ)	M17:Oxidation (M):27.94;N18:Deamidation (NQ):8.39
2	14	P10896-2|RCA_ARATH	K.KGKMC(+57.02)C(+57.02)LFIN(+.98)DLDAGAGR.M	N	24.55	2025.94	18	-0.5	507.493	4	61.27		F16:450817	1	219	236	Carbamidomethylation; Deamidation (NQ)	C5:Carbamidomethylation:1000.00;C6:Carbamidomethylation:1000.00;N10:Deamidation (NQ):1000.00
2	14	P10896-2|RCA_ARATH	K.LM(+15.99)EYGN(+.98)M(+15.99)LVMEQENVK.R	N	24.5	1959.86	16	2.2	980.941	2	54.27		F12:345848	1	393	408	Oxidation (M); Deamidation (NQ)	M2:Oxidation (M):64.00;N6:Deamidation (NQ):61.82;M7:Oxidation (M):29.32
2	14	P10896-2|RCA_ARATH	M.SAGELESGNAGEPAKLIRQR.Y	N	24.5	2082.08	20	-0.6	695.034	3	41		F18:505362	1	190	209
2	14	P10896-2|RCA_ARATH	D.TSDDQ(+.98)QDITR.G	N	24.38	1178.51	10	1.8	590.261	2	18.57		F8:215176	1	78	87	Deamidation (NQ)	Q5:Deamidation (NQ):0.00
2	14	P10896-2|RCA_ARATH	G.MVDS(+79.97)VFQAPMGTGTHHAVLSSYEYVSQGLR.Q	N	24.38	3346.52	30	4.9	1116.52	3	80.23		F22:633603	1	91	120	Phosphorylation (STY)	S4:Phosphorylation (STY):1.63
2	14	P10896-2|RCA_ARATH	K.RVQLAETYLSQAALGDAN(+.98)ADAIGRGTFYG.K	N	24.33	3028.49	29	6.8	1010.51	3	81.49		F22:633966	1	409	437	Deamidation (NQ)	N18:Deamidation (NQ):19.74
2	14	P10896-2|RCA_ARATH	R.MGGTTQYTVN(+.98)NQM(+15.99)VNATLM(+15.99)NIADNPTNVQLPGMYNK.E	N	24.32	3975.81	36	2.6	994.963	4	86.63		F8:231405	1	237	272	Deamidation (NQ); Oxidation (M)	N10:Deamidation (NQ):0.00;M13:Oxidation (M):0.00;M19:Oxidation (M):8.56
2	14	P10896-2|RCA_ARATH	R.MGGTTQYTVNNQM(+15.99)VNATLM(+15.99)NIADNPTN(+.98)VQLPGMYNK.E	N	24.31	3975.81	36	2.9	994.963	4	85.92		F22:635193	1	237	272	Oxidation (M); Deamidation (NQ)	M13:Oxidation (M):11.59;M19:Oxidation (M):18.62;N27:Deamidation (NQ):0.00
2	14	P10896-2|RCA_ARATH	K.LMEYGNM(+15.99)LVMEQENVKRVQLAETYLSQAALGDANADAIGR.G	N	24.23	4427.16	40	1.4	1107.8	4	97.78		F16:460464	1	393	432	Oxidation (M)	M7:Oxidation (M):0.00
5	8	Q06738|LTI78_ARATH	R.NEYSPESDGGLGAPLGGNFPVR.S	Y	122.8	2232.04	22	-2.7	1117.03	2	69.92		F17:483971	39	381	402
5	8	Q06738|LTI78_ARATH	K.SPHSVEESPQSLGSTVVPVQK.E	Y	113.19	2191.11	21	1.4	1096.56	2	46.69		F7:190455	35	688	708
5	8	Q06738|LTI78_ARATH	K.ISTEKAASEEGEAVEEEVK.G	Y	111.77	2033.96	19	0	1017.99	2	48.26		F20:564585	9	619	637
5	8	Q06738|LTI78_ARATH	K.FPGESGVVFPVGFGDESGAELEK.D	Y	107.88	2353.11	23	-3.3	1177.56	2	85.25		F14:402814	33	294	316
5	8	Q06738|LTI78_ARATH	K.SSGWFGGGATEEVKPK.S	Y	104.72	1635.79	16	-2.5	818.9	2	47.02		F10:282616	34	672	687
5	8	Q06738|LTI78_ARATH	K.NSPMGFGSESGAELEK.E	Y	102.8	1638.72	16	-0.6	820.366	2	49.6		F9:252802	17	355	370
5	8	Q06738|LTI78_ARATH	L.GYSGEIPVGDQTQVAGTVDEK.L	Y	101.96	2149.02	21	0.2	1075.52	2	50.76		F6:157745	1	515	535
5	8	Q06738|LTI78_ARATH	G.YSGEIPVGDQTQVAGTVDEK.L	Y	100.92	2092	20	-1.5	1047	2	49.66		F17:479402	9	516	535
5	8	Q06738|LTI78_ARATH	K.LPISGGGSGVEEQR.G	Y	100.06	1384.69	14	-0.4	693.354	2	34.58		F10:279534	16	554	567
5	8	Q06738|LTI78_ARATH	K.TESGNDKNSPMGFGSESGAELEK.E	Y	99.04	2370.03	23	-3.5	1186.02	2	44.29		F22:623090	32	348	370
5	8	Q06738|LTI78_ARATH	K.ISTEKAAS(+79.97)EEGEAVEEEVK.G	Y	97.1	2113.93	19	0.2	1057.97	2	52.01		F16:448310	8	619	637	Phosphorylation (STY)	S8:Phosphorylation (STY):85.52
5	8	Q06738|LTI78_ARATH	K.TETLDQFSPELSHPKER.D	Y	96.11	2012.98	17	0.2	1007.5	2	47.64		F18:506887	25	464	480
5	8	Q06738|LTI78_ARATH	K.DSPAKFPGESGVVFPVGFGDESGAELEK.D	Y	94.36	2851.36	28	-3.3	1426.68	2	81.75		F17:486535	42	289	316
5	8	Q06738|LTI78_ARATH	R.SKEFKEFDQDFDSVLGK.D	Y	94.12	2017.96	17	-3.3	1009.99	2	67.99		F17:483528	14	272	288
5	8	Q06738|LTI78_ARATH	K.FASMLGYSGEIPVGDQTQVAGTVDEK.L	Y	92.64	2698.28	26	-0.1	1350.15	2	74.34		F9:259321	30	510	535
5	8	Q06738|LTI78_ARATH	K.GRPGYGEASEEDKFPAR.S	Y	92.37	1864.87	17	1.2	933.443	2	33.23		F17:475734	64	432	448
5	8	Q06738|LTI78_ARATH	K.TETLDQFSPELSHPK.E	Y	91.81	1727.84	15	0.8	864.926	2	52.69		F19:536133	58	464	478
5	8	Q06738|LTI78_ARATH	K.NESDIDKDVPTGFDGEPDFLAK.G	Y	90.34	2408.1	22	-1.3	1205.06	2	71.63		F18:512224	21	410	431
5	8	Q06738|LTI78_ARATH	K.AASEEGEAVEEEVKGGGGMVGR.I	Y	89.62	2146.98	22	-1.2	1074.5	2	51.73		F16:448230	9	624	645
5	8	Q06738|LTI78_ARATH	K.FASM(+15.99)LGYSGEIPVGDQTQVAGTVDEK.L	Y	88.97	2714.27	26	1.7	1358.15	2	65.39		F19:539202	23	510	535	Oxidation (M)	M4:Oxidation (M):1000.00
5	8	Q06738|LTI78_ARATH	R.DYVAEKLTTEEEDK.A	Y	88.78	1668.77	14	-0.6	835.393	2	42.2		F17:477679	9	577	590
5	8	Q06738|LTI78_ARATH	Y.SGEIPVGDQTQVAGTVDEK.L	Y	88.28	1928.93	19	-3.5	965.47	2	42.52		F23:655799	4	517	535
5	8	Q06738|LTI78_ARATH	K.EVEKISTEKAASEEGEAVEEEVK.G	Y	88.26	2519.21	23	-5.3	840.74	3	49.1		F17:479280	5	615	637
5	8	Q06738|LTI78_ARATH	K.VNVETPITLEEESAVSDYLSGVSNYQSK.V	Y	88.17	3057.47	28	-1.7	1529.74	2	97.63		F14:405035	22	201	228
5	8	Q06738|LTI78_ARATH	K.DQETESAVTTKLPISGGGSGVEEQR.G	Y	88.15	2574.24	25	-0.7	1288.13	2	50.54		F9:253043	47	543	567
5	8	Q06738|LTI78_ARATH	K.NSPM(+15.99)GFGSESGAELEK.E	Y	88.03	1654.71	16	1.5	828.366	2	40.81		F17:477361	18	355	370	Oxidation (M)	M4:Oxidation (M):1000.00
5	8	Q06738|LTI78_ARATH	R.KVNVETPITLEEESAVSDYLSGVSNYQSK.V	Y	87.48	3185.56	29	-2.2	1062.86	3	89.28		F15:428225	31	200	228
5	8	Q06738|LTI78_ARATH	K.RDVPIHHPLSELSDR.E	Y	87.16	1769.92	15	1.6	885.967	2	37		F16:444281	33	144	158
5	8	Q06738|LTI78_ARATH	K.S(+79.97)PHSVEESPQSLGSTVVPVQK.E	Y	86.94	2271.08	21	1.9	1136.55	2	52.16		F14:396607	4	688	708	Phosphorylation (STY)	S1:Phosphorylation (STY):6.63
5	8	Q06738|LTI78_ARATH	H.SVEESPQSLGSTVVPVQK.E	Y	86.57	1869.97	18	-0.9	935.991	2	51.74		F14:396527	4	691	708
5	8	Q06738|LTI78_ARATH	K.AASEEGEAVEEEVK.G	Y	85.99	1475.66	14	-2.6	738.837	2	36.69		F6:153721	21	624	637
5	8	Q06738|LTI78_ARATH	R.SDDVEVETELGR.D	Y	85.55	1347.62	12	-1.4	674.814	2	45.08		F15:419922	22	449	460
5	8	Q06738|LTI78_ARATH	K.TESGNDKNSPM(+15.99)GFGSESGAELEK.E	Y	82.53	2386.02	23	-1	796.347	3	37.39		F9:249620	30	348	370	Oxidation (M)	M11:Oxidation (M):1000.00
5	8	Q06738|LTI78_ARATH	E.EESAVSDYLSGVSNYQSK.V	Y	82.38	1961.89	18	-0.6	981.949	2	65.24		F8:225946	1	211	228
5	8	Q06738|LTI78_ARATH	R.DVPIHHPLSELSDR.E	Y	81.97	1613.82	14	-1.3	807.914	2	45.52		F14:395311	51	145	158
5	8	Q06738|LTI78_ARATH	K.DVPTGFDGEPDFLAK.G	Y	81.59	1606.75	15	-0.6	804.383	2	73		F14:400556	35	417	431
5	8	Q06738|LTI78_ARATH	R.SHELDLKNESDIDKDVPTGFDGEPDFLAK.G	Y	81.43	3230.53	29	-0.5	1077.85	3	70.89		F16:453432	11	403	431
5	8	Q06738|LTI78_ARATH	R.IKGWFGGGATDEVKPESPHSVEEAPK.S	Y	80.71	2751.35	26	-0.8	918.123	3	47.05		F22:623881	38	646	671
5	8	Q06738|LTI78_ARATH	K.AAS(+79.97)EEGEAVEEEVKGGGGM(+15.99)VGR.I	Y	80.64	2242.94	22	0.4	1122.48	2	50.85		F17:479666	3	624	645	Phosphorylation (STY); Oxidation (M)	S3:Phosphorylation (STY):1000.00;M19:Oxidation (M):1000.00
5	8	Q06738|LTI78_ARATH	K.EFDQKNDSGRNEYSPESDGGLGAPLGGNFPVR.S	Y	80.58	3408.56	32	-1.3	1137.19	3	63.63		F17:482548	5	371	402
5	8	Q06738|LTI78_ARATH	K.AAS(+79.97)EEGEAVEEEVK.G	Y	80.04	1555.63	14	-2.6	778.82	2	43.15		F17:477905	5	624	637	Phosphorylation (STY)	S3:Phosphorylation (STY):1000.00
5	8	Q06738|LTI78_ARATH	K.ISTEKAASEEGEAVEEEVKGGGGM(+15.99)VGR.I	Y	79.53	2721.28	27	-1.3	908.098	3	54.49		F17:480495	8	619	645	Oxidation (M)	M24:Oxidation (M):1000.00
5	8	Q06738|LTI78_ARATH	R.DYVAEKLTTEEEDKAFSDMVAEK.L	Y	79.13	2647.22	23	-1.3	883.413	3	72.11		F16:453752	1	577	599
5	8	Q06738|LTI78_ARATH	S.GTEDVTSTFAPSGDDEYLDGQR.K	Y	79.09	2359.01	22	-3.2	1180.51	2	61.08		F10:286318	6	178	199
5	8	Q06738|LTI78_ARATH	K.TETGMDTNSPSRSHEFDLK.T	Y	78.94	2150.95	19	-0.3	1076.48	2	38.04		F16:444551	5	329	347
5	8	Q06738|LTI78_ARATH	R.SDDVEVETELGRDPK.T	Y	78.8	1687.79	15	-0.2	844.902	2	41.49		F17:477513	39	449	463
5	8	Q06738|LTI78_ARATH	R.SHEFDLKTESGNDKNSPMGFGSESGAELEK.E	Y	78.75	3226.44	30	3.1	1076.49	3	53.31		F16:448654	4	341	370
5	8	Q06738|LTI78_ARATH	K.VFPVVSSDYTKPTESVPVQEA.S	Y	77.81	2278.14	21	-1.6	1140.07	2	64.45		F7:195110	9	101	121
5	8	Q06738|LTI78_ARATH	K.QSTYTEKFASMLGYSGEIPVGDQTQVAGTVDEK.L	Y	76.79	3535.67	33	-1.2	1179.56	3	82.05		F17:486600	3	503	535
5	8	Q06738|LTI78_ARATH	K.DSPAKFPGESGVVFPVGFGDESGA.E	Y	76.13	2352.09	24	-2	1177.05	2	85.64		F8:231153	3	289	312
5	8	Q06738|LTI78_ARATH	K.AASEEGEAVEEEVKGGGGM(+15.99)VGR.I	Y	76.06	2162.97	22	-4.7	1082.49	2	44.71		F17:478269	9	624	645	Oxidation (M)	M19:Oxidation (M):1000.00
5	8	Q06738|LTI78_ARATH	K.NSPMGFGS(+79.97)ESGAELEK.E	Y	75.28	1718.69	16	-1.1	860.349	2	55.57		F11:315038	1	355	370	Phosphorylation (STY)	S8:Phosphorylation (STY):13.67
5	8	Q06738|LTI78_ARATH	K.VFPVVSSDYTKPTESVPVQEASYGHDAPAHSVR.T	Y	75.27	3555.73	33	0.6	1186.25	3	55.81		F19:536890	49	101	133
5	8	Q06738|LTI78_ARATH	R.SHDFDM(+15.99)KTETGMDTNSPSR.S	Y	72.68	2170.89	19	-2.5	724.635	3	27.43		F18:502538	3	322	340	Oxidation (M)	M6:Oxidation (M):85.52
5	8	Q06738|LTI78_ARATH	K.AFSDM(+15.99)VAEKLQIGGEEEK.K	Y	72.43	1995.95	18	-0.1	998.98	2	59.21		F17:481563	4	591	608	Oxidation (M)	M5:Oxidation (M):1000.00
5	8	Q06738|LTI78_ARATH	R.KVNVETPITLEEESAVSDYLSGVSN(+.98)YQSK.V	Y	71.84	3186.55	29	-2.6	1063.19	3	90.97		F11:324498	5	200	228	Deamidation (NQ)	N25:Deamidation (NQ):0.00
5	8	Q06738|LTI78_ARATH	R.DVPIHHPLSELSDREESR.E	Y	71.76	2115.03	18	0.3	1058.52	2	42.79		F20:563225	6	145	162
5	8	Q06738|LTI78_ARATH	R.SHDFDMKTETGMDTNSPSR.S	Y	71.6	2154.89	19	-0.4	719.305	3	36.56		F16:444171	1	322	340
5	8	Q06738|LTI78_ARATH	K.AFSDMVAEKLQIGGEEEK.K	Y	71.34	1979.95	18	-4.8	990.978	2	67.54		F18:511314	4	591	608
5	8	Q06738|LTI78_ARATH	K.LTPVNEKDQETESAVTTKLPISGGGSGVEEQR.G	Y	71.26	3355.67	32	-1.4	1119.56	3	52.17		F17:479973	14	536	567
5	8	Q06738|LTI78_ARATH	K.GWFGGGATDEVKPESPHSVEEAPK.S	Y	70.87	2510.17	24	-1.7	837.73	3	51.29		F14:396439	13	648	671
5	8	Q06738|LTI78_ARATH	K.EFDQDFDSVLGK.D	Y	70.76	1398.63	12	-0.4	700.322	2	68.64		F15:424405	19	277	288
5	8	Q06738|LTI78_ARATH	K.ETTTKEVEKISTEK.A	Y	70.74	1621.84	14	0.7	811.928	2	27.53		F17:474587	6	610	623
5	8	Q06738|LTI78_ARATH	K.TETGMDTNSPSR.S	Y	70.29	1294.55	12	-0.9	648.28	2	17.99		F16:440366	8	329	340
5	8	Q06738|LTI78_ARATH	R.DVPIHHPLSELS(+79.97)DR.E	Y	69.76	1693.78	14	-1.5	847.897	2	44.11		F23:656203	9	145	158	Phosphorylation (STY)	S12:Phosphorylation (STY):57.45
5	8	Q06738|LTI78_ARATH	K.EFDQKNDSGRN(+.98)EYSPESDGGLGAPLGGNFPVR.S	Y	69.7	3409.54	32	0.2	1137.52	3	63.41		F17:482500	7	371	402	Deamidation (NQ)	N11:Deamidation (NQ):8.82
5	8	Q06738|LTI78_ARATH	K.AFSDM(+15.99)VAEKLQIGGEEEKK.E	Y	69.51	2124.04	19	-1.8	709.02	3	54.12		F17:480404	4	591	609	Oxidation (M)	M5:Oxidation (M):1000.00
5	8	Q06738|LTI78_ARATH	R.SHDFDM(+15.99)KTETGM(+15.99)DTNSPSR.S	Y	69.28	2186.88	19	-2.3	729.967	3	21.11		F17:473421	6	322	340	Oxidation (M)	M6:Oxidation (M):1000.00;M12:Oxidation (M):1000.00
5	8	Q06738|LTI78_ARATH	K.SPHSVEESPQSLGSTVVPVQKEL	Y	69.25	2433.24	23	-2	812.085	3	59.32		F17:481587	5	688	710
5	8	Q06738|LTI78_ARATH	K.TESGN(+.98)DKNSPM(+15.99)GFGSESGAELEK.E	Y	69.12	2387.01	23	0.3	796.677	3	38.72		F18:504862	2	348	370	Deamidation (NQ); Oxidation (M)	N5:Deamidation (NQ):34.94;M11:Oxidation (M):1000.00
5	8	Q06738|LTI78_ARATH	K.NDSGRNEYSPESDGGLGAPLGGNFPVR.S	Y	69.05	2761.27	27	-0.3	921.43	3	64.51		F18:510639	5	376	402
5	8	Q06738|LTI78_ARATH	K.SSGWFGGGATEEVKPKSPHSVEESPQSLGSTVVPVQK.E	Y	69.04	3808.89	37	-7	1270.63	3	58.44		F16:450058	11	672	708
5	8	Q06738|LTI78_ARATH	K.QSTYTEKFASMLGYSGEIPVGDQ(+.98)TQVAGTVDEK.L	Y	68.97	3536.65	33	1.6	1179.89	3	81.59		F16:456339	3	503	535	Deamidation (NQ)	Q23:Deamidation (NQ):18.53
5	8	Q06738|LTI78_ARATH	R.ETNVPASEEIIPPGTK.V	Y	68.37	1680.86	16	-1.5	841.434	2	48.42		F15:420558	66	85	100
5	8	Q06738|LTI78_ARATH	K.FASMLGYSGEIPVGDQTQVAGTVDEKLTPVNEK.D	Y	68.24	3479.71	33	1.3	1160.91	3	77.84		F18:513537	3	510	542
5	8	Q06738|LTI78_ARATH	K.TETGM(+15.99)DTNSPSR.S	Y	67.89	1310.54	12	-1.8	656.277	2	9.97		F17:471770	8	329	340	Oxidation (M)	M5:Oxidation (M):1000.00
5	8	Q06738|LTI78_ARATH	K.VN(+.98)VETPITLEEESAVSDYLSGVSNYQSK.V	Y	67.87	3058.45	28	5.2	1530.24	2	98.11		F14:405117	8	201	228	Deamidation (NQ)	N2:Deamidation (NQ):108.13
5	8	Q06738|LTI78_ARATH	R.DYVAEKLTTEEEDKAFSDM(+15.99)VAEK.L	Y	67.86	2663.22	23	0.5	888.746	3	59.19		F18:509467	3	577	599	Oxidation (M)	M19:Oxidation (M):1000.00
5	8	Q06738|LTI78_ARATH	K.ISTEKAAS(+79.97)EEGEAVEEEVKGGGGM(+15.99)VGR.I	Y	67.72	2801.24	27	-2.2	934.753	3	58.27		F18:509265	5	619	645	Phosphorylation (STY); Oxidation (M)	S8:Phosphorylation (STY):23.64;M24:Oxidation (M):1000.00
5	8	Q06738|LTI78_ARATH	R.SHEFDLKTESGNDKN(+.98)SPM(+15.99)GFGSESGAELEK.E	Y	67.7	3243.41	30	2.8	1082.15	3	47.01		F20:564285	4	341	370	Deamidation (NQ); Oxidation (M)	N15:Deamidation (NQ):9.08;M18:Oxidation (M):1000.00
5	8	Q06738|LTI78_ARATH	R.DEKTEEPKQSTYTEK.F	Y	67.11	1811.84	15	1.7	906.93	2	18.13		F16:440390	6	495	509
5	8	Q06738|LTI78_ARATH	K.SPHSVEESPQSLGSTVVPV.Q	Y	66.47	1934.96	19	-1.3	968.485	2	59.05		F15:422605	29	688	706
5	8	Q06738|LTI78_ARATH	K.TESGNDKN(+.98)SPM(+15.99)GFGSESGAELEK.E	Y	66.13	2387.01	23	-0.8	796.676	3	38.72		F17:476905	4	348	370	Deamidation (NQ); Oxidation (M)	N8:Deamidation (NQ):0.00;M11:Oxidation (M):1000.00
5	8	Q06738|LTI78_ARATH	R.N(+.98)EYSPESDGGLGAPLGGNFPVR.S	Y	65.75	2233.03	22	3	1117.52	2	69.87		F17:483960	3	381	402	Deamidation (NQ)	N1:Deamidation (NQ):122.53
5	8	Q06738|LTI78_ARATH	R.ETHHESLNTPVSLLSGTEDVTSTFAPSGDDEYLDGQR.K	Y	65.03	4003.82	37	-2.8	1335.61	3	83.72		F8:230692	26	163	199
5	8	Q06738|LTI78_ARATH	K.SPHSVEESPQSLGSTVVPVQ(+.98)K.E	Y	64.58	2192.1	21	-1.2	731.705	3	48.95		F15:420664	4	688	708	Deamidation (NQ)	Q20:Deamidation (NQ):105.67
5	8	Q06738|LTI78_ARATH	R.IKGWFGGGATDEVKPES(+79.97)PHSVEEAPK.S	Y	64.48	2831.32	26	-0.5	944.779	3	52.47		F16:448436	16	646	671	Phosphorylation (STY)	S17:Phosphorylation (STY):38.16
5	8	Q06738|LTI78_ARATH	K.DQETESAVTTKLPISGGGSGVEEQRGEDK.S	Y	64.31	3003.43	29	-2.6	1002.15	3	46.54		F16:446834	7	543	571
5	8	Q06738|LTI78_ARATH	K.AFSDMVAEK.L	Y	64.08	996.459	9	-1.6	499.236	2	41.24		F14:394472	4	591	599
5	8	Q06738|LTI78_ARATH	L.PISGGGSGVEEQR.G	Y	63.94	1271.61	13	-3.6	636.81	2	20.7		F15:415562	3	555	567
5	8	Q06738|LTI78_ARATH	R.DEFKESRDDFEETR.D	Y	63.69	1801.78	14	-0.9	901.894	2	37.39		F18:504569	14	481	494
5	8	Q06738|LTI78_ARATH	K.SVSGRDYVAEKLTTEEEDK.A	Y	63.68	2155.03	19	-1.3	719.349	3	43.48		F16:445986	5	572	590
5	8	Q06738|LTI78_ARATH	K.VFPVVSSDYTKPTESVPVQ(+.98)EASYGHDAPAHSVR.T	Y	63.54	3556.71	33	2.9	1186.58	3	56.35		F13:372244	19	101	133	Deamidation (NQ)	Q19:Deamidation (NQ):1000.00
5	8	Q06738|LTI78_ARATH	R.KVNVETPITLEEESAVSDYLS.G	Y	62.96	2322.15	21	-2.5	1162.08	2	84.23		F19:543568	1	200	220
5	8	Q06738|LTI78_ARATH	K.HGQSNEHEQDHDLVEEDDDDDELEPEVIDAPGVTGKPR.E	Y	62.89	4264.85	38	-1.8	1067.22	4	54.47		F13:371845	18	47	84
5	8	Q06738|LTI78_ARATH	R.SHELDLKNESDIDK.D	Y	62.79	1641.78	14	1	548.269	3	33.69		F18:503783	8	403	416
5	8	Q06738|LTI78_ARATH	K.NESDIDKDVPTGFDGEPD.F	Y	62.77	1948.82	18	-2.4	975.414	2	55.81		F8:223486	3	410	427
5	8	Q06738|LTI78_ARATH	M(+42.01)DQTEEPPLNTHQQHPEEVEHHENGATK.M	Y	62.74	3303.45	28	-2.2	1102.15	3	35.83		F16:443972	16	1	28	Acetylation (N-term)	M1:Acetylation (N-term):1000.00
5	8	Q06738|LTI78_ARATH	R.DDFEETRDEKTEEPK.Q	Y	62.56	1866.81	15	2.1	934.415	2	26.38		F17:474367	6	488	502
5	8	Q06738|LTI78_ARATH	K.TESGNDKNSPMGFGS(+79.97)ESGAELEK.E	Y	62.23	2449.99	23	-1.3	817.671	3	49.41		F16:447606	1	348	370	Phosphorylation (STY)	S15:Phosphorylation (STY):33.18
5	8	Q06738|LTI78_ARATH	K.AFSDMVAEKLQIGGEEEKK.E	Y	62.09	2108.05	19	0.6	703.69	3	62.01		F16:451016	3	591	609
5	8	Q06738|LTI78_ARATH	R.ETNVPASEEIIPPGTKVFPV.V	Y	61.75	2123.11	20	1.2	1062.57	2	77.57		F18:513486	5	85	104
5	8	Q06738|LTI78_ARATH	K.GRPGYGEASEEDKFPARSDDVEVETELGR.D	Y	61.67	3194.48	29	-1.7	799.625	4	51.31		F18:507720	4	432	460
5	8	Q06738|LTI78_ARATH	K.SSGWFGGGATEEVKPKSPHSVEESPQ(+.98)SLGSTVVPVQK.E	Y	61.65	3809.87	37	1.2	953.477	4	58.9		F15:422578	8	672	708	Deamidation (NQ)	Q26:Deamidation (NQ):63.00
5	8	Q06738|LTI78_ARATH	K.AFSDM(+15.99)VAEK.L	Y	61.58	1012.45	9	-0.9	507.234	2	29.3		F14:392269	9	591	599	Oxidation (M)	M5:Oxidation (M):1000.00
5	8	Q06738|LTI78_ARATH	R.SDDVEVETELGRD.P	Y	61.55	1462.64	13	-0.9	732.328	2	46.27		F15:420148	7	449	461
5	8	Q06738|LTI78_ARATH	R.ETNVPASEEIIPPGTKVFPVVS.S	Y	61.26	2309.22	22	-2.9	1155.61	2	77.32		F17:485576	3	85	106
5	8	Q06738|LTI78_ARATH	R.KVNVETPITLEEESAVSDYLSGVSNYQ(+.98)SK.V	Y	60.67	3186.55	29	-1.1	1063.19	3	91.66		F14:403975	1	200	228	Deamidation (NQ)	Q27:Deamidation (NQ):32.28
5	8	Q06738|LTI78_ARATH	K.TESGNDKN(+.98)SPMGFGSESGAELEK.E	Y	60.65	2371.01	23	5.7	791.349	3	45.84		F18:506473	4	348	370	Deamidation (NQ)	N8:Deamidation (NQ):0.00
5	8	Q06738|LTI78_ARATH	R.NEYSPESDGGLGAPLGGN(+.98)FPVR.S	Y	60.38	2233.03	22	0.8	1117.52	2	71.03		F23:663276	2	381	402	Deamidation (NQ)	N18:Deamidation (NQ):46.73
5	8	Q06738|LTI78_ARATH	K.VFPVVSSDYTKPTESVPVQEASYGHD.A	Y	60.3	2837.34	26	-1.2	946.786	3	63.04		F13:373640	8	101	126
5	8	Q06738|LTI78_ARATH	K.QSTYTEKFASM(+15.99)LGYSGEIPVGDQTQVAGTVDEK.L	Y	60.04	3551.66	33	-0.2	1184.89	3	71.94		F19:540780	4	503	535	Oxidation (M)	M11:Oxidation (M):1000.00
5	8	Q06738|LTI78_ARATH	K.ISTEKAAS(+79.97)EEGEAVEEEVKGGGGMVGR.I	Y	59.99	2785.25	27	-4.4	929.419	3	63.48		F16:451412	1	619	645	Phosphorylation (STY)	S8:Phosphorylation (STY):29.67
5	8	Q06738|LTI78_ARATH	R.KVN(+.98)VETPITLEEESAVSDYLSGVSNYQSK.V	Y	59.8	3186.55	29	3.9	1594.29	2	88.91		F11:323969	15	200	228	Deamidation (NQ)	N3:Deamidation (NQ):99.46
5	8	Q06738|LTI78_ARATH	K.FASM(+15.99)LGYSGEIPVGDQTQVAGTVDEKLTPVNEK.D	Y	59.69	3495.71	33	-4.5	1166.24	3	70.72		F20:570139	5	510	542	Oxidation (M)	M4:Oxidation (M):1000.00
5	8	Q06738|LTI78_ARATH	K.LPISGGGSGVEEQ(+.98)R.G	Y	59.2	1385.68	14	2.7	693.848	2	37.08		F14:393666	1	554	567	Deamidation (NQ)	Q13:Deamidation (NQ):1000.00
5	8	Q06738|LTI78_ARATH	K.DQ(+.98)ETESAVTTKLPISGGGSGVEEQR.G	Y	58.93	2575.22	25	0.5	1288.62	2	48.55		F23:657340	19	543	567	Deamidation (NQ)	Q2:Deamidation (NQ):78.23
5	8	Q06738|LTI78_ARATH	K.FASMLGYSGEIPVGDQ(+.98)TQVAGTVDEKLTPVNEK.D	Y	58.92	3480.7	33	2.5	1161.24	3	77.43		F16:455194	3	510	542	Deamidation (NQ)	Q16:Deamidation (NQ):5.99
5	8	Q06738|LTI78_ARATH	K.S(+79.97)PHSVEESPQSLGSTVVPV.Q	Y	58.6	2014.92	19	-0.1	1008.47	2	65.17		F12:348145	9	688	706	Phosphorylation (STY)	S1:Phosphorylation (STY):0.00
5	8	Q06738|LTI78_ARATH	K.EETGGVPEIAESFGN(+.98)MEVTDESPDQKPGQFER.D	Y	58.21	3509.54	32	3.4	1170.86	3	75.89		F11:320520	10	235	266	Deamidation (NQ)	N15:Deamidation (NQ):86.06
5	8	Q06738|LTI78_ARATH	R.SHELDLKN(+.98)ESDIDKDVPTGFDGEPDFLAK.G	Y	58	3231.51	29	3.9	1078.18	3	70.76		F16:453396	7	403	431	Deamidation (NQ)	N8:Deamidation (NQ):1000.00
5	8	Q06738|LTI78_ARATH	R.TTFTSDKEEKR.D	Y	57.8	1340.66	11	-2.8	671.334	2	11.58		F16:439409	2	134	144
5	8	Q06738|LTI78_ARATH	K.TESGN(+.98)DKNSPMGFGSESGAELEK.E	Y	57.79	2371.01	23	-2.6	791.343	3	47.08		F9:252134	2	348	370	Deamidation (NQ)	N5:Deamidation (NQ):18.00
5	8	Q06738|LTI78_ARATH	K.EVEKISTEKAAS(+79.97)EEGEAVEEEVK.G	Y	57.73	2599.18	23	0.1	867.4	3	51.73		F17:479875	4	615	637	Phosphorylation (STY)	S12:Phosphorylation (STY):19.69
5	8	Q06738|LTI78_ARATH	R.SHEFDLKTESGNDKNSPM(+15.99)GFGSESGAELEK.E	Y	57.72	3242.43	30	1.5	1081.82	3	47.31		F18:506812	6	341	370	Oxidation (M)	M18:Oxidation (M):1000.00
5	8	Q06738|LTI78_ARATH	K.TESGNDKNSPM(+15.99)GFGS(+79.97)ESGAELEK.E	Y	57.71	2465.99	23	-0.5	823.003	3	40.64		F17:477319	4	348	370	Oxidation (M); Phosphorylation (STY)	M11:Oxidation (M):1000.00;S15:Phosphorylation (STY):14.63
5	8	Q06738|LTI78_ARATH	K.EETGGVPEIAESFGNMEVTDESPDQKPGQFER.D	Y	57.49	3508.56	32	-0.9	1170.53	3	77.32		F10:290567	21	235	266
5	8	Q06738|LTI78_ARATH	K.SPHSVEESPQ(+.98)SLGSTVVPV.Q	Y	57.21	1935.94	19	-2	968.977	2	62.08		F15:423171	3	688	706	Deamidation (NQ)	Q10:Deamidation (NQ):1000.00
5	8	Q06738|LTI78_ARATH	R.ETHHESLNTPVSLLSGTEDVTSTFAPSGDD.E	Y	56.51	3142.42	30	-5.4	1048.48	3	82.28		F7:199709	4	163	192
5	8	Q06738|LTI78_ARATH	K.FASM(+15.99)LGYSGEIPVGDQ(+.98)TQVAGTVDEKLTPVNEK.D	Y	55.93	3496.69	33	4.3	1166.58	3	71.37		F18:512162	1	510	542	Oxidation (M); Deamidation (NQ)	M4:Oxidation (M):1000.00;Q16:Deamidation (NQ):0.00
5	8	Q06738|LTI78_ARATH	W.FGGGATDEVKPESPHSVEEAPK.S	Y	55.74	2267.07	22	0.1	756.697	3	32.75		F23:653471	1	650	671
5	8	Q06738|LTI78_ARATH	K.EFKEFDQDFDSVLGK.D	Y	55.52	1802.84	15	3.8	902.429	2	74.34		F17:484928	4	274	288
5	8	Q06738|LTI78_ARATH	D.DDDELEPEVIDAPGVTGKPR.E	Y	55.44	2151.03	20	-0.4	718.018	3	56.68		F17:480996	4	65	84
5	8	Q06738|LTI78_ARATH	K.SPHSVEESPQ(+.98)SLGSTVVPVQK.E	Y	55.42	2192.1	21	-3.5	731.703	3	49.96		F15:420865	3	688	708	Deamidation (NQ)	Q10:Deamidation (NQ):110.46
5	8	Q06738|LTI78_ARATH	D.SPAKFPGESGVVFPVGFGDESGAELEK.D	Y	55.35	2736.33	27	-6.5	913.111	3	78.08		F17:485737	2	290	316
5	8	Q06738|LTI78_ARATH	K.FASMLGYSGEIPVGDQTQ(+.98)VAGTVDEK.L	Y	55.32	2699.26	26	5.8	900.767	3	73.65		F6:164585	8	510	535	Deamidation (NQ)	Q18:Deamidation (NQ):26.31
5	8	Q06738|LTI78_ARATH	K.TETGM(+15.99)DTNSPSRSHEFDLK.T	Y	55.23	2166.95	19	-2.2	1084.48	2	32.28		F20:560731	6	329	347	Oxidation (M)	M5:Oxidation (M):1000.00
5	8	Q06738|LTI78_ARATH	K.EEKRDVPIHHPLSELSDR.E	Y	54.2	2156.1	18	2	719.708	3	35.38		F20:561428	7	141	158
5	8	Q06738|LTI78_ARATH	K.TETLDQ(+.98)FSPELSHPK.E	Y	54.17	1728.82	15	1.6	577.282	3	54.8		F15:421796	4	464	478	Deamidation (NQ)	Q6:Deamidation (NQ):1000.00
5	8	Q06738|LTI78_ARATH	V.GFGDESGAELEK.D	Y	54.03	1237.55	12	-2.4	619.779	2	39.17		F14:394065	1	305	316
5	8	Q06738|LTI78_ARATH	M(+15.99)(+42.01)DQTEEPPLNTHQQHPEEVEHHENGATK.M	Y	53.9	3319.44	28	-2.4	1107.49	3	31.66		F14:392688	17	1	28	Oxidation (M); Acetylation (N-term)	M1:Oxidation (M):1000.00;M1:Acetylation (N-term):1000.00
5	8	Q06738|LTI78_ARATH	K.ISTEKAASEEGEAVEEEVKGGGGMVGR.I	Y	53.2	2705.28	27	-5.2	902.763	3	59.54		F16:450353	4	619	645
5	8	Q06738|LTI78_ARATH	K.NESDIDKDVPTGFD.G	Y	52.34	1550.67	14	-4.7	776.341	2	54.03		F8:223020	6	410	423
5	8	Q06738|LTI78_ARATH	K.DQETESAVTTK.L	Y	52.34	1207.56	11	-2.2	604.784	2	16.93		F15:415093	5	543	553
5	8	Q06738|LTI78_ARATH	K.HGQSNEHEQ(+.98)DHDLVEEDDDDDELEPEVIDAPGVTGKPR.E	Y	52.27	4265.84	38	-1.7	1422.95	3	54.72		F14:397094	20	47	84	Deamidation (NQ)	Q9:Deamidation (NQ):26.50
5	8	Q06738|LTI78_ARATH	K.DSPAKFPGESGVVFPVGFGDESGAELEKDFPTR.S	Y	52.25	3467.65	33	-2.7	1156.89	3	86.39		F16:457597	5	289	321
5	8	Q06738|LTI78_ARATH	R.IKGWFGGGATDEVKPESPHSVE.E	Y	51.76	2326.12	22	-0.3	776.381	3	50.61		F6:157696	9	646	667
5	8	Q06738|LTI78_ARATH	G.DQTQVAGTVDEK.L	Y	51.58	1289.61	12	0.2	645.812	2	19.29		F23:651043	2	524	535
5	8	Q06738|LTI78_ARATH	K.DFPTRSHDFDM(+15.99)K.T	Y	51.4	1510.65	12	-0.7	756.332	2	31.65		F17:475399	13	317	328	Oxidation (M)	M11:Oxidation (M):1000.00
5	8	Q06738|LTI78_ARATH	K.SPHSVEESPQSLGSTVVPVQ.K	Y	51.35	2063.02	20	-3.6	1032.51	2	54.61		F14:397072	1	688	707
5	8	Q06738|LTI78_ARATH	G.APLGGNFPVR.S	Y	49.97	1026.56	10	-0.6	514.288	2	47.51		F10:282734	4	393	402
5	8	Q06738|LTI78_ARATH	K.GRPGYGEASEEDK.F	Y	49.38	1393.61	13	-1.7	465.543	3	16.77		F18:500673	2	432	444
5	8	Q06738|LTI78_ARATH	K.LQIGGEEEK.K	Y	49.38	1001.5	9	-1.4	501.758	2	29.02		F15:416928	5	600	608
5	8	Q06738|LTI78_ARATH	R.ETHHESLNTPVSLLSGTEDVTSTFAPSGDDEYLDGQRK.V	Y	49.01	4131.91	38	-7.2	1378.3	3	78.43		F11:321201	7	163	200
5	8	Q06738|LTI78_ARATH	D.LVEEDDDDDELEPEVIDAPGVTGKPR.E	Y	48.44	2851.32	26	5.1	951.454	3	61.32		F18:509942	1	59	84
5	8	Q06738|LTI78_ARATH	K.SPHSVEESPQ(+.98)SLGSTVVPVQ(+.98)K.E	Y	48.09	2193.08	21	5.2	732.038	3	49		F14:395981	1	688	708	Deamidation (NQ)	Q10:Deamidation (NQ):1000.00;Q20:Deamidation (NQ):1000.00
5	8	Q06738|LTI78_ARATH	K.GRPGYGEAS(+79.97)EEDKFPAR.S	Y	48.06	1944.84	17	1.5	649.287	3	36.5		F11:310063	1	432	448	Phosphorylation (STY)	S9:Phosphorylation (STY):11.75
5	8	Q06738|LTI78_ARATH	K.EFDQDFDSVLGKDSPAKFPGESGVVFPVGFGDESGAELEK.D	Y	47.98	4231.97	40	-2.9	1411.66	3	93.66		F17:488942	4	277	316
5	8	Q06738|LTI78_ARATH	R.NEYSPESDGGLGAPLGGNFPVRSHELDLK.N	Y	47.85	3054.47	29	-1.7	764.623	4	67.92		F16:452633	6	381	409
5	8	Q06738|LTI78_ARATH	R.ETHHESLN(+.98)TPVSLLSGTEDVTSTFAPSGDDEYLDGQR.K	Y	47.5	4004.8	37	-2.8	1335.94	3	83.22		F22:634438	18	163	199	Deamidation (NQ)	N8:Deamidation (NQ):100.41
5	8	Q06738|LTI78_ARATH	K.Q(+.98)STYTEKFASM(+15.99)LGYSGEIPVGDQTQVAGTVDEK.L	Y	47.45	3552.65	33	6.2	1185.23	3	72.11		F19:540821	1	503	535	Deamidation (NQ); Oxidation (M)	Q1:Deamidation (NQ):3.91;M11:Oxidation (M):1000.00
5	8	Q06738|LTI78_ARATH	Y.TKPTESVPVQEASYGHDAPAHSVR.T	Y	47.37	2562.25	24	-1.5	641.568	4	33.98		F15:417815	1	110	133
5	8	Q06738|LTI78_ARATH	K.TEEPKQSTYTEK.F	Y	47.14	1439.68	12	-4.1	720.843	2	16.38		F17:472656	7	498	509
5	8	Q06738|LTI78_ARATH	K.SPHSVEESPQSLGST.V	Y	47.07	1540.7	15	0.9	771.358	2	33.32		F15:417694	2	688	702
5	8	Q06738|LTI78_ARATH	K.GWFGGGATDEVKPES(+79.97)PHSVEEAPK.S	Y	46.92	2590.14	24	0.1	864.387	3	55.04		F11:314891	4	648	671	Phosphorylation (STY)	S15:Phosphorylation (STY):10.22
5	8	Q06738|LTI78_ARATH	R.SHDFDMK.T	Y	46.46	878.359	7	-1.1	440.186	2	20.45		F15:415528	2	322	328
5	8	Q06738|LTI78_ARATH	K.ESRDDFEETR.D	Y	46.03	1282.54	10	-4.9	642.275	2	22.37		F16:441120	2	485	494
5	8	Q06738|LTI78_ARATH	K.QSTYTEKFASM(+15.99)LGYSGEIPVGDQ(+.98)TQ(+.98)VAGTVDEK.L	Y	46.02	3553.63	33	5	1185.56	3	71.92		F19:540776	1	503	535	Oxidation (M); Deamidation (NQ)	M11:Oxidation (M):1000.00;Q23:Deamidation (NQ):58.78;Q25:Deamidation (NQ):57.68
5	8	Q06738|LTI78_ARATH	K.QSTYTEKFASM(+15.99)LG.Y	Y	45.99	1477.68	13	-1.3	739.844	2	54.29		F18:508381	3	503	515	Oxidation (M)	M11:Oxidation (M):1000.00
5	8	Q06738|LTI78_ARATH	K.LTPVNEKDQ(+.98)ETESAVTTKLPISGGGSGVEEQR.G	Y	45.82	3356.66	32	0.8	840.173	4	52.27		F14:396628	7	536	567	Deamidation (NQ)	Q9:Deamidation (NQ):0.00
5	8	Q06738|LTI78_ARATH	K.VFPVVSSDYTKPTESVPVQEASYGH.D	Y	45.5	2722.31	25	-0.8	908.444	3	62.87		F14:398648	2	101	125
5	8	Q06738|LTI78_ARATH	R.SHEFDLK.T	N	45.45	874.418	7	-0.9	438.216	2	28.87		F14:392194	9	341	347
5	8	Q06738|LTI78_ARATH	K.SSGWFGGGATEEVKPKSPHSVEESPQ(+.98)SLGSTVVPVQKEL	Y	45.44	4052	39	3.8	1014.01	4	65.52		F16:451976	1	672	710	Deamidation (NQ)	Q26:Deamidation (NQ):23.97
5	8	Q06738|LTI78_ARATH	K.FASMLGYSGEIPVGDQ(+.98)TQVAGTVDEK.L	Y	45.33	2699.26	26	3.7	1350.64	2	73.04		F23:663796	4	510	535	Deamidation (NQ)	Q16:Deamidation (NQ):15.64
5	8	Q06738|LTI78_ARATH	K.TETLDQFSPELSHPKERDEFK.E	Y	45.26	2532.21	21	-2	845.077	3	51.4		F17:479799	11	464	484
5	8	Q06738|LTI78_ARATH	K.VFPVVSSDYTKPTESVPVQEASYGHDAPA.H	Y	45	3076.47	29	-3.2	1026.49	3	63.69		F14:398801	9	101	129
5	8	Q06738|LTI78_ARATH	K.N(+.98)ESDIDKDVPTGFDGEPDFLAK.G	Y	44.8	2409.09	22	1.8	1205.55	2	71.5		F17:484327	2	410	431	Deamidation (NQ)	N1:Deamidation (NQ):1000.00
5	8	Q06738|LTI78_ARATH	K.EETGGVPEIAESFGNMEVTDESPDQ(+.98)KPGQFER.D	Y	44.37	3509.54	32	3.3	1170.86	3	77.35		F11:320905	2	235	266	Deamidation (NQ)	Q25:Deamidation (NQ):6.93
5	8	Q06738|LTI78_ARATH	M(+42.01)DQTEEPPLN(+.98)THQQHPEEVEHHENGATK.M	Y	44.13	3304.43	28	2.9	1102.49	3	36.19		F18:504302	2	1	28	Acetylation (N-term); Deamidation (NQ)	M1:Acetylation (N-term):1000.00;N10:Deamidation (NQ):0.00
5	8	Q06738|LTI78_ARATH	K.FASM(+15.99)LGYSGEIPVGDQ(+.98)TQVAGTVDEK.L	Y	44.09	2715.26	26	2.2	906.096	3	65.62		F12:348238	4	510	535	Oxidation (M); Deamidation (NQ)	M4:Oxidation (M):1000.00;Q16:Deamidation (NQ):0.00
5	8	Q06738|LTI78_ARATH	K.IST(+79.97)EKAASEEGEAVEEEVK.G	Y	44.07	2113.93	19	-1.5	705.65	3	51.79		F20:565479	1	619	637	Phosphorylation (STY)	T3:Phosphorylation (STY):0.00
5	8	Q06738|LTI78_ARATH	K.GRPGYGEASEED.K	Y	44.06	1265.52	12	-0.4	633.765	2	21.67		F11:307251	2	432	443
5	8	Q06738|LTI78_ARATH	K.DSPAKFPGESGVVFPV.G	Y	43.76	1631.82	16	-2	816.915	2	77.77		F6:165805	8	289	304
5	8	Q06738|LTI78_ARATH	R.DDFEETRDEK.T	Y	43.38	1282.53	10	-0.6	642.273	2	20.43		F18:501271	3	488	497
5	8	Q06738|LTI78_ARATH	R.SDDVEVETELGRDPKTETLDQFSPELSHPK.E	Y	43.38	3397.62	30	-0.6	680.53	5	64.25		F18:510581	4	449	478
5	8	Q06738|LTI78_ARATH	D.DDDDELEPEVIDAPGVTGKPR.E	Y	43.34	2266.06	21	0.7	756.361	3	57.67		F19:537340	5	64	84
5	8	Q06738|LTI78_ARATH	R.KVNVETPITLEEESAVSDYLSGVSNYQSKVTDPTK.E	Y	42.84	3826.9	35	2.8	957.735	4	89.07		F18:515848	1	200	234
5	8	Q06738|LTI78_ARATH	K.FASMLGYSGEIPVGDQTQVAGT.V	Y	42.75	2227.05	22	-0.8	1114.53	2	80.15		F10:291278	2	510	531
5	8	Q06738|LTI78_ARATH	K.EETGGVPEIAESFGNM(+15.99)EVTDESPDQ(+.98)KPGQFER.D	Y	42.69	3525.54	32	3.9	1176.19	3	69.09		F13:374882	1	235	266	Oxidation (M); Deamidation (NQ)	M16:Oxidation (M):1000.00;Q25:Deamidation (NQ):19.20
5	8	Q06738|LTI78_ARATH	K.EETGGVPEIAESFGNM(+15.99)EVTDESPDQKPGQFER.D	Y	42.35	3524.55	32	-1.3	1175.86	3	69.88		F14:399957	17	235	266	Oxidation (M)	M16:Oxidation (M):1000.00
5	8	Q06738|LTI78_ARATH	K.SSGWFGGGATEEVKPKSPHSVEESPQSLG.S	Y	42.23	2970.4	29	-1.1	991.139	3	53.74		F16:448773	1	672	700
5	8	Q06738|LTI78_ARATH	K.TETGM(+15.99)DTNS(+79.97)PSRSHEFDLK.T	Y	41.88	2246.91	19	0.5	749.979	3	35.29		F20:561405	1	329	347	Oxidation (M); Phosphorylation (STY)	M5:Oxidation (M):1000.00;S9:Phosphorylation (STY):8.64
5	8	Q06738|LTI78_ARATH	K.VTDPTKEETGGVPEIAESFGN(+.98)MEVTDESPDQKPGQFER.D	Y	41.63	4150.88	38	1.6	1384.64	3	74.15		F16:454310	4	229	266	Deamidation (NQ)	N21:Deamidation (NQ):44.17
5	8	Q06738|LTI78_ARATH	R.SHEFDLKTESGN(+.98)DKNSPM(+15.99)GFGSESGAELEK.E	Y	40.93	3243.41	30	5	811.865	4	47.09		F16:446983	1	341	370	Deamidation (NQ); Oxidation (M)	N12:Deamidation (NQ):5.08;M18:Oxidation (M):1000.00
5	8	Q06738|LTI78_ARATH	K.DFPTRSHDFDMK.T	Y	40.31	1494.66	12	-1	499.226	3	40.52		F16:445184	2	317	328
5	8	Q06738|LTI78_ARATH	K.TETLDQ(+.98)FSPELSHPKER.D	Y	40.27	2013.96	17	-0.3	504.498	4	49.34		F17:479330	3	464	480	Deamidation (NQ)	Q6:Deamidation (NQ):1000.00
5	8	Q06738|LTI78_ARATH	M(+15.99)(+42.01)DQTEEPPLN(+.98)THQQHPEEVEHHENGATK.M	Y	40.24	3320.43	28	2.9	1107.82	3	31.15		F12:341087	2	1	28	Oxidation (M); Acetylation (N-term); Deamidation (NQ)	M1:Oxidation (M):1000.00;M1:Acetylation (N-term):1000.00;N10:Deamidation (NQ):0.00
5	8	Q06738|LTI78_ARATH	K.FASM(+15.99)LGYSGEIPVGDQ(+.98)TQ(+.98)VAGTVDEK.L	Y	39.56	2716.24	26	4.8	1359.13	2	65.54		F19:539242	1	510	535	Oxidation (M); Deamidation (NQ)	M4:Oxidation (M):1000.00;Q16:Deamidation (NQ):1000.00;Q18:Deamidation (NQ):1000.00
5	8	Q06738|LTI78_ARATH	K.EETGGVPEIAESFGN(+.98)M(+15.99)EVTDESPDQKPGQFER.D	Y	39.38	3525.54	32	3.1	1176.19	3	69.07		F14:399811	7	235	266	Deamidation (NQ); Oxidation (M)	N15:Deamidation (NQ):36.69;M16:Oxidation (M):1000.00
5	8	Q06738|LTI78_ARATH	K.HGQ(+.98)SNEHEQDHDLVEEDDDDDELEPEVIDAPGVTGKPR.E	Y	39.27	4265.84	38	-0.3	1067.47	4	54.89		F18:508525	2	47	84	Deamidation (NQ)	Q3:Deamidation (NQ):14.04
5	8	Q06738|LTI78_ARATH	K.S(+79.97)PHSVEESPQ(+.98)SLGSTVVPVQK.E	Y	39.24	2272.06	21	0.4	758.362	3	51.14		F6:157862	2	688	708	Phosphorylation (STY); Deamidation (NQ)	S1:Phosphorylation (STY):0.00;Q10:Deamidation (NQ):55.60
5	8	Q06738|LTI78_ARATH	G.YSGEIPVGDQTQ(+.98)VAGTVDEKLTPVNEK.D	Y	39.12	2874.41	27	4.8	959.15	3	60.4		F17:481831	1	516	542	Deamidation (NQ)	Q12:Deamidation (NQ):0.00
5	8	Q06738|LTI78_ARATH	R.KVNVETPITLE.E	Y	38.82	1241.69	11	0.9	621.851	2	54.47		F6:158842	5	200	210
5	8	Q06738|LTI78_ARATH	K.TESGNDKN(+.98)SPM(+15.99)GFGS(+79.97)ESGAELEK.E	Y	38.34	2466.97	23	3.4	1234.5	2	40.61		F18:505278	1	348	370	Deamidation (NQ); Oxidation (M); Phosphorylation (STY)	N8:Deamidation (NQ):21.57;M11:Oxidation (M):1000.00;S15:Phosphorylation (STY):45.01
5	8	Q06738|LTI78_ARATH	R.ETHHESLNTPVSLL.S	Y	38.27	1575.79	14	1.8	788.903	2	60.38		F18:509738	6	163	176
5	8	Q06738|LTI78_ARATH	R.SDDVEVETELGRDPKTETLDQ(+.98)FSPELSHPK.E	Y	38.13	3398.6	30	5.9	850.662	4	63.92		F20:568442	2	449	478	Deamidation (NQ)	Q21:Deamidation (NQ):1000.00
5	8	Q06738|LTI78_ARATH	K.DFPTRSHDFDM(+15.99)KTETGM(+15.99)DTNSPSR.S	Y	38.06	2803.18	24	2.2	935.403	3	33.58		F17:475808	5	317	340	Oxidation (M)	M11:Oxidation (M):1000.00;M17:Oxidation (M):1000.00
5	8	Q06738|LTI78_ARATH	K.HGQ(+.98)SNEHEQ(+.98)DHDLVEEDDDDDELEPEVIDAPGVTGKPR.E	Y	37.96	4266.82	38	3.1	1067.72	4	55.05		F19:536697	1	47	84	Deamidation (NQ)	Q3:Deamidation (NQ):0.00;Q9:Deamidation (NQ):16.08
5	8	Q06738|LTI78_ARATH	H.GQSNEHEQDHDLVEEDDDDDELEPEVIDAPGVTGKPR.E	Y	37.94	4127.79	37	-1.7	1032.95	4	57.69		F15:422348	6	48	84
5	8	Q06738|LTI78_ARATH	K.VTDPTKEETGGVPEIAESFGN(+.98)M(+15.99)EVTDESPDQKPGQFER.D	Y	37.91	4166.88	38	2.5	1389.97	3	67.68		F20:569392	2	229	266	Deamidation (NQ); Oxidation (M)	N21:Deamidation (NQ):37.41;M22:Oxidation (M):1000.00
5	8	Q06738|LTI78_ARATH	K.SSGWFGGGATEEVKPKSPHS(+79.97)VEESPQSLGSTVVPVQK.E	Y	37.75	3888.86	37	1.4	973.223	4	63		F15:423347	2	672	708	Phosphorylation (STY)	S20:Phosphorylation (STY):0.00
5	8	Q06738|LTI78_ARATH	R.ETHHESLN(+.98)TPVSLLSGTEDVTSTFAPSGDDEYLD.G	Y	37.63	3663.62	34	0.9	1222.22	3	89.68		F7:201461	1	163	196	Deamidation (NQ)	N8:Deamidation (NQ):1000.00
5	8	Q06738|LTI78_ARATH	M(+15.99)(+42.01)DQTEEPPLNTHQQHPEEVEHHEN(+.98)GATK.M	Y	37.57	3320.43	28	1.6	1107.82	3	31.82		F18:503395	3	1	28	Oxidation (M); Acetylation (N-term); Deamidation (NQ)	M1:Oxidation (M):1000.00;M1:Acetylation (N-term):1000.00;N24:Deamidation (NQ):60.24
5	8	Q06738|LTI78_ARATH	R.ETHHESLN(+.98)TPVSLLSGTEDVTSTFAPSGDD.E	Y	36.82	3143.41	30	6.1	1048.82	3	82.02		F6:167042	2	163	192	Deamidation (NQ)	N8:Deamidation (NQ):1000.00
5	8	Q06738|LTI78_ARATH	R.ETHHESLNTPVSLLS.G	Y	36.81	1662.82	15	-0.2	832.418	2	56.88		F16:449633	6	163	177
5	8	Q06738|LTI78_ARATH	K.ERDEFKESR.D	Y	36.75	1194.56	9	3.5	598.291	2	12.09		F16:439473	1	479	487
5	8	Q06738|LTI78_ARATH	R.DVPIHHPLSELS(+79.97)DREESR.E	Y	36.55	2195	18	1.3	732.675	3	43.32		F16:445949	1	145	162	Phosphorylation (STY)	S12:Phosphorylation (STY):5.08
5	8	Q06738|LTI78_ARATH	K.SSGWFGGGATEEVKPKSPHSVEESPQSLGSTVVPVQKEL	Y	36.04	4051.02	39	0	1013.76	4	65.59		F16:451993	1	672	710
5	8	Q06738|LTI78_ARATH	R.KVN(+.98)VETPITLEEESAVSDYLSGVSNYQ(+.98)SK.V	Y	36.03	3187.53	29	3.1	1063.52	3	91.58		F14:403961	2	200	228	Deamidation (NQ)	N3:Deamidation (NQ):72.45;Q27:Deamidation (NQ):9.40
5	8	Q06738|LTI78_ARATH	R.EESRETHHESLNTPVSLLSGTEDVTSTFAPSGDDEYLDGQRK.V	Y	36.02	4633.13	42	0.6	1159.29	4	75.75		F17:485245	2	159	200
5	8	Q06738|LTI78_ARATH	F.GNMEVTDESPDQKPGQFER.D	Y	35.95	2162.95	19	-2.5	721.99	3	39.43		F9:250117	1	248	266
5	8	Q06738|LTI78_ARATH	K.TESGNDKNSPMGFGSESGAELEKEFDQK.N	Y	35.92	3017.32	28	-3.3	755.335	4	65.49		F16:451967	1	348	375
5	8	Q06738|LTI78_ARATH	K.TESGNDKNSPM(+15.99)GFG.S	Y	35.87	1455.59	14	-6.1	728.8	2	24.48		F17:474028	2	348	361	Oxidation (M)	M11:Oxidation (M):1000.00
5	8	Q06738|LTI78_ARATH	K.TETGMDT(+79.97)NSPSRSHEFDLK.T	Y	35.59	2230.92	19	1.6	744.649	3	42.12		F14:394642	3	329	347	Phosphorylation (STY)	T7:Phosphorylation (STY):0.00
5	8	Q06738|LTI78_ARATH	K.FASM(+15.99)LGYSGEIPVGDQ(+.98)TQ(+.98)VAGTVDEKLTPVNEK.D	Y	35.36	3497.68	33	4.1	1166.9	3	71.59		F18:512213	1	510	542	Oxidation (M); Deamidation (NQ)	M4:Oxidation (M):1000.00;Q16:Deamidation (NQ):70.62;Q18:Deamidation (NQ):63.13
5	8	Q06738|LTI78_ARATH	G.YSGEIPVGDQ(+.98)TQVAGTVDEKLTPVNEK.D	Y	35.28	2874.41	27	6.1	959.151	3	60.4		F18:509744	1	516	542	Deamidation (NQ)	Q10:Deamidation (NQ):13.67
5	8	Q06738|LTI78_ARATH	K.HGQSN(+.98)EHEQ(+.98)DHDLVEEDDDDDELEPEVIDAPGVTGKPR.E	Y	35.16	4266.82	38	2.7	1067.72	4	54.61		F11:314778	2	47	84	Deamidation (NQ)	N5:Deamidation (NQ):7.32;Q9:Deamidation (NQ):6.67
5	8	Q06738|LTI78_ARATH	K.FASMLGYSGEIPVGDQTQ(+.98)VAGTVDEKLTPVNEK.D	Y	35.05	3480.7	33	4.3	1161.24	3	78.22		F15:426202	1	510	542	Deamidation (NQ)	Q18:Deamidation (NQ):14.04
5	8	Q06738|LTI78_ARATH	G.YSGEIPVGDQTQVAGTVDEKLTPVNEK.D	Y	35.04	2873.43	27	-5.8	958.812	3	60.51		F18:509766	1	516	542
5	8	Q06738|LTI78_ARATH	R.SHEFDLKTESGNDK.N	Y	34.77	1605.73	14	-3.5	536.248	3	27.99		F17:474673	2	341	354
5	8	Q06738|LTI78_ARATH	R.SKEFKEFDQ(+.98)DFDSVLGK.D	Y	34.76	2018.95	17	4.2	673.993	3	67.37		F20:569315	1	272	288	Deamidation (NQ)	Q9:Deamidation (NQ):1000.00
5	8	Q06738|LTI78_ARATH	M(+42.01)DQTEEPPLNTHQQ(+.98)HPEEVEHHENGATK.M	Y	34.57	3304.43	28	4.7	1102.49	3	34.52		F22:620482	4	1	28	Acetylation (N-term); Deamidation (NQ)	M1:Acetylation (N-term):1000.00;Q14:Deamidation (NQ):0.00
5	8	Q06738|LTI78_ARATH	M(+42.01)DQTEEPPLNTHQ(+.98)QHPEEVEHHENGATK.M	Y	34.28	3304.43	28	4.3	1102.49	3	35.89		F6:153511	4	1	28	Acetylation (N-term); Deamidation (NQ)	M1:Acetylation (N-term):1000.00;Q13:Deamidation (NQ):0.00
5	8	Q06738|LTI78_ARATH	R.DLSTRSKEFK.E	Y	34.27	1209.64	10	-1.6	605.824	2	21.74		F16:441010	2	267	276
5	8	Q06738|LTI78_ARATH	K.TESGN(+.98)DKN(+.98)SPMGFGSESGAELEK.E	Y	34.21	2372	23	0.5	791.673	3	37.65		F18:504627	4	348	370	Deamidation (NQ)	N5:Deamidation (NQ):1000.00;N8:Deamidation (NQ):1000.00
5	8	Q06738|LTI78_ARATH	K.DQETESAVTTKLPISGGGSGVEEQ(+.98)RGEDK.S	Y	34.11	3004.41	29	5	1002.48	3	46.69		F20:564206	1	543	571	Deamidation (NQ)	Q24:Deamidation (NQ):0.00
5	8	Q06738|LTI78_ARATH	K.VFPVVSSDYTKPTESVPVQ(+.98)EASYGHD.A	Y	34.04	2838.32	26	0.7	947.116	3	62.93		F13:373618	1	101	126	Deamidation (NQ)	Q19:Deamidation (NQ):1000.00
5	8	Q06738|LTI78_ARATH	R.DVPIHHPLS(+79.97)ELSDREESR.E	Y	33.91	2195	18	-0.9	732.673	3	43.39		F20:563367	1	145	162	Phosphorylation (STY)	S9:Phosphorylation (STY):0.00
5	8	Q06738|LTI78_ARATH	M(+15.99)(+42.01)DQTEEPPLNTHQ(+.98)QHPEEVEHHENGATK.M	Y	33.86	3320.43	28	3.5	1107.82	3	31.03		F15:417287	1	1	28	Oxidation (M); Acetylation (N-term); Deamidation (NQ)	M1:Oxidation (M):1000.00;M1:Acetylation (N-term):1000.00;Q13:Deamidation (NQ):20.92
5	8	Q06738|LTI78_ARATH	K.SSGWFGGGATEEVKPKSPHS(+79.97)VEESPQ(+.98)SLGSTVVPVQKEL	Y	33.72	4131.97	39	6.5	1034.01	4	70.08		F19:540347	1	672	710	Phosphorylation (STY); Deamidation (NQ)	S20:Phosphorylation (STY):0.00;Q26:Deamidation (NQ):18.54
5	8	Q06738|LTI78_ARATH	M(+15.99)(+42.01)DQTEEPPLNTHQQ(+.98)HPEEVEHHENGATK.M	Y	33.56	3320.43	28	2.9	1107.82	3	30.47		F7:186559	7	1	28	Oxidation (M); Acetylation (N-term); Deamidation (NQ)	M1:Oxidation (M):1000.00;M1:Acetylation (N-term):1000.00;Q14:Deamidation (NQ):11.06
5	8	Q06738|LTI78_ARATH	K.VNVETPITLEEESAVSDYLSGVSNYQSKVTDPTK.E	Y	33.55	3698.8	34	-0.6	1233.94	3	96.48		F17:489471	1	201	234
5	8	Q06738|LTI78_ARATH	K.TESGN(+.98)DKN(+.98)SPM(+15.99)GFGSESGAELEK.E	Y	33.55	2387.99	23	4.2	797.008	3	39.38		F17:477054	2	348	370	Deamidation (NQ); Oxidation (M)	N5:Deamidation (NQ):1000.00;N8:Deamidation (NQ):1000.00;M11:Oxidation (M):1000.00
5	8	Q06738|LTI78_ARATH	D.PTKEETGGVPEIAESFGNM(+15.99)EVTDESPDQKPGQFER.D	Y	33.23	3850.75	35	1.3	963.695	4	63.9		F17:482606	2	232	266	Oxidation (M)	M19:Oxidation (M):1000.00
5	8	Q06738|LTI78_ARATH	R.KVNVETPITLEEESAVSDYLSGVSNYQSKVTD.P	Y	32.82	3500.7	32	-3.7	1167.9	3	92.5		F18:516518	2	200	231
5	8	Q06738|LTI78_ARATH	R.ETHHESLN(+.98)TPVSLLSGTEDVTSTFAPSGDDEYLDGQRK.V	Y	32.63	4132.9	38	1.7	1378.64	3	79.28		F15:426394	5	163	200	Deamidation (NQ)	N8:Deamidation (NQ):47.88
5	8	Q06738|LTI78_ARATH	N.MEVTDESPDQKPGQFER.D	Y	32.31	1991.89	17	-1.9	664.969	3	38.6		F11:310556	1	250	266
5	8	Q06738|LTI78_ARATH	D.YTKPTESVPVQ(+.98)EASYGHDAPAHSVR.T	Y	32.24	2726.29	25	0.7	546.266	5	36.93		F17:476511	2	109	133	Deamidation (NQ)	Q11:Deamidation (NQ):1000.00
5	8	Q06738|LTI78_ARATH	K.EETGGVPEIAESFGN(+.98)MEVTDESPDQ(+.98)KPGQFER.D	Y	32.21	3510.53	32	5.1	1171.19	3	78.22		F15:426201	2	235	266	Deamidation (NQ)	N15:Deamidation (NQ):58.83;Q25:Deamidation (NQ):12.63
5	8	Q06738|LTI78_ARATH	D.QTQVAGTVDEK.L	Y	32.15	1174.58	11	-1	588.298	2	18.99		F11:306874	1	525	535
5	8	Q06738|LTI78_ARATH	K.TETGM(+15.99)DT(+79.97)NSPSRSHEFDLK.T	Y	32.04	2246.91	19	-3.1	749.977	3	35.84		F15:418147	3	329	347	Oxidation (M); Phosphorylation (STY)	M5:Oxidation (M):1000.00;T7:Phosphorylation (STY):0.00
5	8	Q06738|LTI78_ARATH	K.VTDPTKEETGGVPEIAESFGNMEVTDESPDQKPGQFER.D	Y	31.82	4149.9	38	0.6	1038.48	4	75.07		F15:425623	5	229	266
5	8	Q06738|LTI78_ARATH	K.RDVPIHHPLSELS(+79.97)DR.E	Y	31.82	1849.88	15	-1.2	617.634	3	39.16		F15:418773	4	144	158	Phosphorylation (STY)	S13:Phosphorylation (STY):0.00
5	8	Q06738|LTI78_ARATH	S.SDYTKPTESVPVQEASYGHDAPAHSVR.T	Y	31.76	2927.37	27	-1.8	732.848	4	38.12		F22:621396	6	107	133
5	8	Q06738|LTI78_ARATH	K.QSTYTEKFASM(+15.99)LGYSGEIPVGDQ(+.98)TQVAGTVDEK.L	Y	31.6	3552.65	33	0.9	1185.22	3	71.82		F20:570400	1	503	535	Oxidation (M); Deamidation (NQ)	M11:Oxidation (M):1000.00;Q23:Deamidation (NQ):0.00
5	8	Q06738|LTI78_ARATH	K.SSGWFGGGATEEVKPKSPHS(+79.97)VEESPQ(+.98)SLGSTVVPVQK.E	Y	31.46	3889.84	37	6.6	973.474	4	62.83		F14:398641	2	672	708	Phosphorylation (STY); Deamidation (NQ)	S20:Phosphorylation (STY):4.52;Q26:Deamidation (NQ):74.64
5	8	Q06738|LTI78_ARATH	K.SPHS(+79.97)VEESPQSLGSTVVPVQK.E	Y	31.43	2271.08	21	3.5	758.036	3	51.59		F7:191744	1	688	708	Phosphorylation (STY)	S4:Phosphorylation (STY):0.00
5	8	Q06738|LTI78_ARATH	M(+15.99)(+42.01)DQTEEPPLNTHQQ(+.98)HPEEVEHHEN(+.98)GATK.M	Y	31.41	3321.41	28	4.7	1108.15	3	31.94		F17:475458	1	1	28	Oxidation (M); Acetylation (N-term); Deamidation (NQ)	M1:Oxidation (M):1000.00;M1:Acetylation (N-term):1000.00;Q14:Deamidation (NQ):0.00;N24:Deamidation (NQ):32.26
5	8	Q06738|LTI78_ARATH	K.GWFGGGATDEVKPESPHSVE.E	Y	31.14	2084.94	20	-4.2	695.986	3	54.5		F7:192509	1	648	667
5	8	Q06738|LTI78_ARATH	R.DPKTETLDQFSPELSHPK.E	Y	30.99	2068.01	18	-2.1	690.343	3	53.31		F17:480233	2	461	478
5	8	Q06738|LTI78_ARATH	D.APAHSVRTTFTSDKEEK.R	Y	30.83	1902.94	17	-1.6	635.321	3	19.9		F16:440688	3	127	143
5	8	Q06738|LTI78_ARATH	S.GTEDVTSTFAPSGDDEYLDGQRK.V	Y	30.78	2487.1	23	-0.8	830.041	3	54		F22:625908	2	178	200
5	8	Q06738|LTI78_ARATH	K.VNVETPITLEEESAVSDYLSGVSN(+.98)YQSKVTDPTK.E	Y	30.77	3699.79	34	3	1234.27	3	96.21		F18:517224	2	201	234	Deamidation (NQ)	N24:Deamidation (NQ):0.00
5	8	Q06738|LTI78_ARATH	D.VPIHHPLSELSDR.E	Y	30.72	1498.79	13	-0.5	500.603	3	35.99		F18:504260	1	146	158
5	8	Q06738|LTI78_ARATH	H.GQSNEHEQ(+.98)DHDLVEEDDDDDELEPEVIDAPGVTGKPR.E	Y	30.69	4128.78	37	2.4	1033.2	4	57.64		F14:397662	1	48	84	Deamidation (NQ)	Q8:Deamidation (NQ):4.56
5	8	Q06738|LTI78_ARATH	M(+15.99)(+42.01)DQTEEPPLNTHQ(+.98)Q(+.98)HPEEVEHHENGATK.M	Y	30.48	3321.41	28	0	1108.14	3	32.21		F20:560717	1	1	28	Oxidation (M); Acetylation (N-term); Deamidation (NQ)	M1:Oxidation (M):1000.00;M1:Acetylation (N-term):1000.00;Q13:Deamidation (NQ):0.00;Q14:Deamidation (NQ):0.00
5	8	Q06738|LTI78_ARATH	K.NSLTKHGQSNEHEQDHDLVEEDDDDDELEPEVIDAPGVTGKPR.E	Y	30.41	4808.16	43	-0.1	1203.05	4	52.37		F18:507961	4	42	84
5	8	Q06738|LTI78_ARATH	D.DELEPEVIDAPGVTGKPR.E	Y	30.4	1920.98	18	-2	641.332	3	53.76		F14:396913	1	67	84
5	8	Q06738|LTI78_ARATH	R.SHELDLKNES(+79.97)DIDKDVPTGFDGEPDFLAK.G	Y	30.39	3310.49	29	-0.5	828.63	4	74.56		F18:512845	1	403	431	Phosphorylation (STY)	S10:Phosphorylation (STY):17.67
5	8	Q06738|LTI78_ARATH	R.SHELDLK.N	Y	30.24	840.434	7	-2.1	421.223	2	20.99		F15:415607	7	403	409
5	8	Q06738|LTI78_ARATH	K.VFPVVSSDYTKPTESVPVQ(+.98)EA.S	Y	30.16	2279.12	21	6.9	1140.58	2	64.68		F10:287244	1	101	121	Deamidation (NQ)	Q19:Deamidation (NQ):1000.00
5	8	Q06738|LTI78_ARATH	K.VFPVVSSDYTKPTESVPVQEASYGHDAPAHSV.R	Y	30.03	3399.63	32	0.1	850.914	4	61.14		F15:422999	1	101	132
5	8	Q06738|LTI78_ARATH	K.RDVPIHHPLSELSDREESR.E	Y	29.98	2271.14	19	0.6	568.792	4	37.04		F14:393657	1	144	162
5	8	Q06738|LTI78_ARATH	R.NEYSPESDGGLGAPLGGN(+.98)FPVRSHELDLK.N	Y	29.84	3055.45	29	5.6	1019.5	3	68.4		F17:483627	2	381	409	Deamidation (NQ)	N18:Deamidation (NQ):12.08
5	8	Q06738|LTI78_ARATH	K.VNVETPITLEEESAVSDYLSGVSN(+.98)YQSK.V	Y	29.55	3058.45	28	1.4	1020.49	3	98.15		F10:295580	2	201	228	Deamidation (NQ)	N24:Deamidation (NQ):9.70
5	8	Q06738|LTI78_ARATH	K.LTTEEEDKAFSDM(+15.99)VAEKLQIGGEEEK.K	Y	29.52	2941.38	26	2	736.352	4	71.17		F18:512117	1	583	608	Oxidation (M)	M13:Oxidation (M):1000.00
5	8	Q06738|LTI78_ARATH	D.SVLGKDSPAKFPGESGVVFPVGFGDESGAELEK.D	Y	29.39	3335.66	33	3.2	834.924	4	78.14		F18:513601	1	284	316
5	8	Q06738|LTI78_ARATH	R.KVNVETPITLEEESAVSDYLSGVSNYQ(+.98)SKVTDPTK.E	Y	29.27	3827.88	35	5.9	957.984	4	88.97		F17:488005	1	200	234	Deamidation (NQ)	Q27:Deamidation (NQ):14.04
5	8	Q06738|LTI78_ARATH	K.FASM(+15.99)LGYSGEIPVGDQTQ(+.98)VAGTVDEK.L	Y	29.19	2715.26	26	6.1	1358.64	2	65.44		F17:482938	1	510	535	Oxidation (M); Deamidation (NQ)	M4:Oxidation (M):1000.00;Q18:Deamidation (NQ):14.04
5	8	Q06738|LTI78_ARATH	K.HGQ(+.98)SN(+.98)EHEQDHDLVEEDDDDDELEPEVIDAPGVTGKPR.E	Y	28.85	4266.82	38	4.5	1067.72	4	55.51		F15:421931	1	47	84	Deamidation (NQ)	Q3:Deamidation (NQ):0.00;N5:Deamidation (NQ):0.00
5	8	Q06738|LTI78_ARATH	V.VSSDYTKPTESVPVQEASYGHDAPAHSVR.T	Y	28.67	3113.47	29	-0.2	623.701	5	41.06		F9:250524	2	105	133
5	8	Q06738|LTI78_ARATH	K.VFPVVSSDYTKPTESVPVQEASYGHDAPAHS.V	Y	28.55	3300.56	31	0	826.147	4	59.18		F14:397959	1	101	131
5	8	Q06738|LTI78_ARATH	M(+42.01)DQTEEPPLN(+.98)THQQ(+.98)HPEEVEHHENGATK.M	Y	28.5	3305.42	28	0	1102.81	3	37.94		F14:393829	2	1	28	Acetylation (N-term); Deamidation (NQ)	M1:Acetylation (N-term):1000.00;N10:Deamidation (NQ):0.00;Q14:Deamidation (NQ):0.00
5	8	Q06738|LTI78_ARATH	R.KVNVETPITLEEESAVSDYLSGVSN(+.98)YQSKVTD.P	Y	27.94	3501.69	32	2	1168.24	3	92.37		F18:516492	1	200	231	Deamidation (NQ)	N25:Deamidation (NQ):7.32
5	8	Q06738|LTI78_ARATH	W.FGGGATEEVKPK.S	Y	27.93	1218.62	12	2.7	407.216	3	23.91		F15:416061	2	676	687
5	8	Q06738|LTI78_ARATH	M(+42.01)DQTEEPPLNTHQQHPEEVEHHEN(+.98)GATK.M	Y	27.86	3304.43	28	0.6	827.116	4	37.55		F14:393755	1	1	28	Acetylation (N-term); Deamidation (NQ)	M1:Acetylation (N-term):1000.00;N24:Deamidation (NQ):49.39
5	8	Q06738|LTI78_ARATH	K.DQETESAVTTKLPISGGGSGVEEQ(+.98)R.G	Y	27.61	2575.22	25	6.2	859.421	3	51.43		F11:313900	2	543	567	Deamidation (NQ)	Q24:Deamidation (NQ):0.00
5	8	Q06738|LTI78_ARATH	D.YTKPTESVPVQEASYGHDAPAHSVR.T	Y	27.39	2725.31	25	-3.3	682.332	4	36.94		F17:476512	2	109	133
5	8	Q06738|LTI78_ARATH	K.TETGM(+15.99)DTNSPSRSHEFDLKTESGNDK.N	Y	27.29	2898.26	26	-1.7	725.57	4	30.79		F18:503189	1	329	354	Oxidation (M)	M5:Oxidation (M):1000.00
5	8	Q06738|LTI78_ARATH	S.SDYTKPTESVPVQ(+.98)EASYGHDAPAHSVR.T	Y	27.08	2928.35	27	3.7	733.098	4	39.81		F10:280759	1	107	133	Deamidation (NQ)	Q13:Deamidation (NQ):1000.00
5	8	Q06738|LTI78_ARATH	R.SHEFDLKTESGNDKNSPM(+15.99)GFGS(+79.97)ESGAELEK.E	Y	26.9	3322.4	30	0.4	831.607	4	49.7		F18:507353	1	341	370	Oxidation (M); Phosphorylation (STY)	M18:Oxidation (M):1000.00;S22:Phosphorylation (STY):18.53
5	8	Q06738|LTI78_ARATH	K.VNVETPITLEEESAVSDYLSGVSNYQ(+.98)SKVTDPTK.E	Y	26.9	3699.79	34	4.9	1234.28	3	96.18		F17:489416	1	201	234	Deamidation (NQ)	Q26:Deamidation (NQ):5.03
5	8	Q06738|LTI78_ARATH	K.LTPVN(+.98)EKDQETESAVTTKLPISGGGSGVEEQR.G	Y	26.71	3356.66	32	2	840.173	4	51.91		F19:535938	1	536	567	Deamidation (NQ)	N5:Deamidation (NQ):0.00
5	8	Q06738|LTI78_ARATH	R.GEDKSVSGRDYVAEK.L	Y	26.65	1638.78	15	-0.7	547.269	3	21.34		F16:440937	1	568	582
5	8	Q06738|LTI78_ARATH	D.DDELEPEVIDAPGVTGKPR.E	Y	26.63	2036.01	19	0.7	679.677	3	55.76		F15:421980	1	66	84
5	8	Q06738|LTI78_ARATH	K.DFPTRSHDFDMKTETGM(+15.99)DTNSPSR.S	Y	26.44	2787.19	24	-1.4	697.803	4	40.79		F17:477356	1	317	340	Oxidation (M)	M17:Oxidation (M):23.62
5	8	Q06738|LTI78_ARATH	MDQT(+79.97)EEPPLNTHQQHPEEVEHHENGATK.M	Y	26.41	3341.4	28	-0.4	836.358	4	30.93		F16:442822	2	1	28	Phosphorylation (STY)	T4:Phosphorylation (STY):15.08
5	8	Q06738|LTI78_ARATH	K.DFPTRSHDFDMKTETGMDTNSPSR.S	Y	26.29	2771.19	24	-2.1	693.804	4	46		F16:446678	1	317	340
5	8	Q06738|LTI78_ARATH	K.VFPVVSSDYTKPTESVPVQ(+.98)EASYGHDAPA.H	Y	26.09	3077.45	29	4.6	1026.83	3	63.68		F15:423474	1	101	129	Deamidation (NQ)	Q19:Deamidation (NQ):1000.00
5	8	Q06738|LTI78_ARATH	G.ATDEVKPESPHSVEEAPK.S	Y	25.89	1948.94	18	2.7	650.655	3	27.15		F14:391899	1	654	671
5	8	Q06738|LTI78_ARATH	K.TEEPKQSTYTEKFASM(+15.99)LGYSGEIPVGDQTQVAGTVDEK.L	Y	25.84	4135.94	38	-0.5	1034.99	4	69.35		F17:483842	1	498	535	Oxidation (M)	M16:Oxidation (M):1000.00
5	8	Q06738|LTI78_ARATH	K.SPHSVEESPQ(+.98)SLGSTVVPVQKEL	Y	25.78	2434.22	23	5.6	812.419	3	59.09		F20:567255	1	688	710	Deamidation (NQ)	Q10:Deamidation (NQ):0.00
5	8	Q06738|LTI78_ARATH	G.GGATDEVKPESPHSVEEAPK.S	Y	25.5	2062.98	20	-0.5	688.667	3	27.08		F22:618885	1	652	671
5	8	Q06738|LTI78_ARATH	K.SSGWFGGGATEEVKPKSPHSVEESPQ(+.98)SLGST(+79.97)VVPVQKEL	Y	25.39	4131.97	39	-2	1034	4	70.19		F18:511908	1	672	710	Deamidation (NQ); Phosphorylation (STY)	Q26:Deamidation (NQ):8.76;T31:Phosphorylation (STY):0.00
5	8	Q06738|LTI78_ARATH	K.VFPVVSSDYTKPTESVPVQEASYGHDAPAH.S	Y	25.2	3213.53	30	-0.9	804.388	4	59.4		F15:422675	1	101	130
5	8	Q06738|LTI78_ARATH	R.SHDFDMKTETGMDTNSPSRSHEFDLK.T	Y	25.14	3011.3	26	1.5	603.269	5	47.16		F16:447001	1	322	347
5	8	Q06738|LTI78_ARATH	K.N(+.98)SLTKHGQSNEHEQDHDLVEEDDDDDELEPEVIDAPGVTGKPR.E	Y	25.13	4809.14	43	2.5	1203.3	4	52.15		F19:535997	1	42	84	Deamidation (NQ)	N1:Deamidation (NQ):0.00
5	8	Q06738|LTI78_ARATH	D.PTKEETGGVPEIAESFGN(+.98)M(+15.99)EVTDESPDQKPGQFER.D	Y	25.12	3851.73	35	-1	963.939	4	63.86		F18:510504	1	232	266	Deamidation (NQ); Oxidation (M)	N18:Deamidation (NQ):28.78;M19:Oxidation (M):1000.00
5	8	Q06738|LTI78_ARATH	D.PTKEETGGVPEIAESFGNMEVTDESPDQKPGQFER.D	Y	24.93	3834.75	35	-2.8	959.693	4	71.39		F17:484303	1	232	266
5	8	Q06738|LTI78_ARATH	K.SSGWFGGGATEEVKPKSPHSVEES(+79.97)PQSLGSTVVPVQK.E	Y	24.91	3888.86	37	-4.3	973.217	4	62.32		F16:451093	1	672	708	Phosphorylation (STY)	S24:Phosphorylation (STY):0.00
5	8	Q06738|LTI78_ARATH	R.ETHHESLNTPVSLLSGTEDVTSTFAPSGDDEYLD.G	Y	24.76	3662.64	34	-3.2	1221.88	3	89.8		F9:263149	2	163	196
5	8	Q06738|LTI78_ARATH	M(+15.99)DQTEEPPLNTHQQHPEEVEHHENGATK.M	Y	24.65	3277.43	28	-1.2	820.365	4	27.12		F20:559636	1	1	28	Oxidation (M)	M1:Oxidation (M):1000.00
5	8	Q06738|LTI78_ARATH	D.PKTETLDQFSPELSHPKER.D	Y	24.63	2238.13	19	-2.2	560.538	4	43.35		F19:533845	1	462	480
5	8	Q06738|LTI78_ARATH	K.DFPTRSHDFDM(+15.99)KTETGMDTNSPSR.S	Y	24.57	2787.19	24	-3.5	697.802	4	38.34		F17:476821	1	317	340	Oxidation (M)	M11:Oxidation (M):36.01
5	8	Q06738|LTI78_ARATH	R.SHDFDMKTETGM(+15.99)DTNSPSRSHEFDLK.T	Y	24.4	3027.3	26	-3.5	757.829	4	42.59		F18:505724	1	322	347	Oxidation (M)	M12:Oxidation (M):2.81
5	8	Q06738|LTI78_ARATH	R.ETNVPASEEIIPPGTKVFPVVSSDYTKPTESVPVQEA.S	Y	24.37	3940.98	37	-1.9	1314.67	3	76.77		F17:485462	1	85	121
5	8	Q06738|LTI78_ARATH	K.SSGWFGGGATEEVKPKS(+79.97)PHSVEESPQSLGSTVVPVQK.E	Y	24.33	3888.86	37	-3.4	973.218	4	62.93		F14:398660	1	672	708	Phosphorylation (STY)	S17:Phosphorylation (STY):5.77
5	8	Q06738|LTI78_ARATH	M(+42.01)DQTEEPPLNTHQQ(+.98)HPEEVEHHENGATKMFR.K	Y	24.24	3738.64	31	6.7	1247.23	3	44.7		F16:446321	1	1	31	Acetylation (N-term); Deamidation (NQ)	M1:Acetylation (N-term):1000.00;Q14:Deamidation (NQ):0.00
3	2	O03042|RBL_ARATH	R.EAC(+57.02)KWSPELAAAC(+57.02)EVWK.E	Y	112.24	2033.93	17	0.9	1017.98	2	70.68		F11:319113	40	447	463	Carbamidomethylation	C3:Carbamidomethylation:1000.00;C13:Carbamidomethylation:1000.00
3	2	O03042|RBL_ARATH	R.GGLDFTKDDENVNSQPFMR.W	Y	110.08	2168.98	19	-0.2	1085.5	2	62.09		F10:286576	56	195	213
3	2	O03042|RBL_ARATH	K.AGVKEYKLTYYTPEYETK.D	Y	106.58	2182.08	18	-0.1	1092.05	2	50.13		F17:479504	51	15	32
3	2	O03042|RBL_ARATH	K.GHYLNATAGTC(+57.02)EEMIKR.A	N	105.92	1949.91	17	-3	975.959	2	38.29		F21:591307	79	237	253	Carbamidomethylation	C11:Carbamidomethylation:1000.00
3	2	O03042|RBL_ARATH	R.LSGGDHIHAGTVVGKLEGDR.E	Y	104.91	2017.03	20	1.1	1009.53	2	41.43		F16:445436	41	320	339
3	2	O03042|RBL_ARATH	R.GGLDFTKDDENVNSQ(+.98)PFMR.W	Y	103.25	2169.96	19	-0.1	1085.99	2	64.37		F11:317364	8	195	213	Deamidation (NQ)	Q15:Deamidation (NQ):39.76
3	2	O03042|RBL_ARATH	R.LSGGDHIHAGTVVGK.L	Y	100.28	1446.76	15	-2.2	724.385	2	25.81		F10:277786	124	320	334
3	2	O03042|RBL_ARATH	K.GHYLNATAGTC(+57.02)EEMIK.R	N	100.12	1793.81	16	-2.5	897.909	2	43.57		F3:68041	27	237	252	Carbamidomethylation	C11:Carbamidomethylation:1000.00
3	2	O03042|RBL_ARATH	K.LTYYTPEYETKDTDILAAFR.V	Y	98.83	2409.17	20	0	1205.59	2	81.65		F11:322073	15	22	41
3	2	O03042|RBL_ARATH	K.GHYLNATAGTC(+57.02)EEM(+15.99)IK.R	N	96.28	1809.8	16	-1.3	905.907	2	35.51		F2:36271	27	237	252	Carbamidomethylation; Oxidation (M)	C11:Carbamidomethylation:1000.00;M14:Oxidation (M):1000.00
3	2	O03042|RBL_ARATH	R.ESTLGFVDLLRDDYVEK.D	Y	92	1997.99	17	0.7	1000.01	2	88.05		F20:574072	15	340	356
3	2	O03042|RBL_ARATH	K.EYKLTYYTPEYETK.D	Y	90.98	1826.86	14	-2.1	914.436	2	53.15		F21:594892	30	19	32
3	2	O03042|RBL_ARATH	R.ELGVPIVMHDYLTGGFTANTSLSHYC(+57.02)R.D	Y	89.7	3037.44	27	-1.4	1013.49	3	85.9		F3:78560	126	259	285	Carbamidomethylation	C26:Carbamidomethylation:1000.00
3	2	O03042|RBL_ARATH	K.EITFNFPTIDKLDGQE	Y	89.7	1865.9	16	0.2	933.96	2	88.72		F5:137280	74	464	479
3	2	O03042|RBL_ARATH	K.SQAETGEIKGHYLNATAGTC(+57.02)EEMIKR.A	Y	89.28	2893.37	26	0.1	965.464	3	45.29		F2:38575	68	228	253	Carbamidomethylation	C20:Carbamidomethylation:1000.00
3	2	O03042|RBL_ARATH	K.GHYLNATAGTC(+57.02)EEM(+15.99)IKR.A	N	88.95	1965.9	17	-0.4	983.959	2	32.28		F1:3957	52	237	253	Carbamidomethylation; Oxidation (M)	C11:Carbamidomethylation:1000.00;M14:Oxidation (M):1000.00
3	2	O03042|RBL_ARATH	R.GGLDFTKDDENVNSQPFM(+15.99)R.W	Y	88.74	2184.97	19	-1.5	1093.49	2	54.43		F6:158829	46	195	213	Oxidation (M)	M18:Oxidation (M):1000.00
3	2	O03042|RBL_ARATH	K.WSPELAAAC(+57.02)EVWK.E	Y	88.22	1545.73	13	1.3	773.873	2	75.92		F11:320525	31	451	463	Carbamidomethylation	C9:Carbamidomethylation:1000.00
3	2	O03042|RBL_ARATH	K.ALRLSGGDHIHAGTVVGK.L	Y	87.97	1786.98	18	-1	894.496	2	34.88		F2:36129	84	317	334
3	2	O03042|RBL_ARATH	S.VTNMFTSIVGNVFGFK.A	Y	87.69	1759.9	16	0	880.956	2	116.05		F3:84903	7	113	128
3	2	O03042|RBL_ARATH	S.VTNM(+15.99)FTSIVGNVFGFK.A	Y	86.56	1775.89	16	-1	888.952	2	100.39		F3:81860	5	113	128	Oxidation (M)	M4:Oxidation (M):1000.00
3	2	O03042|RBL_ARATH	L.FEEGSVTNMFTSIVGNVFGFK.A	Y	86.45	2309.1	21	-5.5	1155.55	2	129.03		F3:87041	6	108	128
3	2	O03042|RBL_ARATH	R.AVYEC(+57.02)LRGGLDFTKDDENVNSQPFMR.W	Y	86.34	3060.41	26	-0.9	1021.14	3	69.85		F16:453153	13	188	213	Carbamidomethylation	C5:Carbamidomethylation:1000.00
3	2	O03042|RBL_ARATH	K.DDENVNSQPFMR.W	N	84.55	1450.61	12	-0.7	726.314	2	42.22		F21:592241	23	202	213
3	2	O03042|RBL_ARATH	K.SQAETGEIKGHYLNATAGTC(+57.02)EEM(+15.99)IKR.A	Y	83.4	2909.36	26	-0.7	970.795	3	40.38		F15:419013	32	228	253	Carbamidomethylation; Oxidation (M)	C20:Carbamidomethylation:1000.00;M23:Oxidation (M):1000.00
3	2	O03042|RBL_ARATH	R.ELGVPIVM(+15.99)HDYLTGGFTANTSLSHYC(+57.02)R.D	Y	83.39	3053.44	27	-3.1	1018.82	3	74.71		F17:485020	31	259	285	Oxidation (M); Carbamidomethylation	M8:Oxidation (M):1000.00;C26:Carbamidomethylation:1000.00
3	2	O03042|RBL_ARATH	G.VPIVMHDYLTGGFTANTSLSHYC(+57.02)R.D	Y	83.29	2738.29	24	-1.5	913.771	3	71.47		F22:631062	7	262	285	Carbamidomethylation	C23:Carbamidomethylation:1000.00
3	2	O03042|RBL_ARATH	K.ASVGFKAGVKEYK.L	Y	82.7	1382.76	13	-2	692.384	2	29.09		F1:3326	24	9	21
3	2	O03042|RBL_ARATH	M.HDYLTGGFTANTSLSHYC(+57.02)R.D	Y	82.37	2198.98	19	-2.2	733.999	3	56.06		F2:41266	7	267	285	Carbamidomethylation	C18:Carbamidomethylation:1000.00
3	2	O03042|RBL_ARATH	V.PIVMHDYLTGGFTANTSLSHYC(+57.02)R.D	Y	82.16	2639.23	23	-4.6	880.745	3	68.54		F21:598814	9	263	285	Carbamidomethylation	C22:Carbamidomethylation:1000.00
3	2	O03042|RBL_ARATH	D.FTKDDENVNSQPFMR.W	N	81.83	1826.83	15	-0.5	914.42	2	42.09		F6:155191	17	199	213
3	2	O03042|RBL_ARATH	T.GGFTANTSLSHYC(+57.02)R.D	Y	81.65	1569.7	14	0.4	785.857	2	41.97		F8:219902	13	272	285	Carbamidomethylation	C13:Carbamidomethylation:1000.00
3	2	O03042|RBL_ARATH	K.GHYLN(+.98)ATAGTC(+57.02)EEMIKR.A	N	81.5	1950.89	17	0	651.305	3	42.64		F11:311571	14	237	253	Deamidation (NQ); Carbamidomethylation	N5:Deamidation (NQ):1000.00;C11:Carbamidomethylation:1000.00
3	2	O03042|RBL_ARATH	K.TFQGPPHGIQVER.D	Y	80.35	1464.75	13	-0.5	733.381	2	40.15		F8:219434	117	147	159
3	2	O03042|RBL_ARATH	K.TFQ(+.98)GPPHGIQVER.D	Y	79.64	1465.73	13	-1	733.872	2	42.18		F3:67709	19	147	159	Deamidation (NQ)	Q3:Deamidation (NQ):69.87
3	2	O03042|RBL_ARATH	V.TNMFTSIVGNVFGFK.A	Y	78.57	1660.83	15	-3.8	831.418	2	112.43		F3:84233	2	114	128
3	2	O03042|RBL_ARATH	R.AVYEC(+57.02)LRGGLDFTKDDENVNSQPFM(+15.99)R.W	Y	78.26	3076.4	26	-2.9	1026.47	3	65.31		F13:374101	33	188	213	Carbamidomethylation; Oxidation (M)	C5:Carbamidomethylation:1000.00;M25:Oxidation (M):1000.00
3	2	O03042|RBL_ARATH	K.ALRLSGGDHIHAGTVVGKLEGDR.E	Y	77.98	2357.26	23	-1.9	786.758	3	47.12		F2:39022	38	317	339
3	2	O03042|RBL_ARATH	V.TNM(+15.99)FTSIVGNVFGFK.A	Y	77.81	1676.82	15	-3.7	839.416	2	97.23		F2:51398	4	114	128	Oxidation (M)	M3:Oxidation (M):1000.00
3	2	O03042|RBL_ARATH	R.ELGVPIVMHDYLTGGFTAN.T	N	77.55	2032.99	19	1.6	1017.51	2	92.96		F7:202195	5	259	277
3	2	O03042|RBL_ARATH	K.SQAETGEIKGHYLNATAGTC(+57.02)EEM(+15.99)IK.R	Y	77.47	2753.26	25	-2.1	918.76	3	42.91		F17:477843	32	228	252	Carbamidomethylation; Oxidation (M)	C20:Carbamidomethylation:1000.00;M23:Oxidation (M):1000.00
3	2	O03042|RBL_ARATH	K.EYKLTYYTPEYETKDTDILAAFR.V	Y	76.16	2829.37	23	-1.2	944.131	3	81.06		F11:321912	5	19	41
3	2	O03042|RBL_ARATH	R.GIFFTQDWVSLPGVLPVASGGIH.V	Y	76.06	2396.25	23	0.5	1199.13	2	111.88		F6:174866	2	361	383
3	2	O03042|RBL_ARATH	K.SQAETGEIKGHYLNATAGTC(+57.02)EEMIK.R	Y	75.77	2737.27	25	-0.1	913.43	3	48.44		F1:7859	32	228	252	Carbamidomethylation	C20:Carbamidomethylation:1000.00
3	2	O03042|RBL_ARATH	S.P(+42.01)QTETKASVGFK.A	Y	75.69	1333.69	12	-1.2	667.85	2	39.02		F3:66947	39	3	14	Acetylation (N-term)	P1:Acetylation (N-term):1000.00
3	2	O03042|RBL_ARATH	R.DNGLLLHIHR.A	Y	75.61	1186.66	10	-1	594.335	2	45.28		F13:369899	23	286	295
3	2	O03042|RBL_ARATH	H.YLNATAGTC(+57.02)EEMIKR.A	N	75.4	1755.83	15	-0.9	878.921	2	42.42		F11:311519	1	239	253	Carbamidomethylation	C9:Carbamidomethylation:1000.00
3	2	O03042|RBL_ARATH	R.AVYEC(+57.02)LRGGLDFTK.D	Y	74.35	1627.8	14	-0.6	814.908	2	59.36		F12:346938	14	188	201	Carbamidomethylation	C5:Carbamidomethylation:1000.00
3	2	O03042|RBL_ARATH	K.LEGDRESTLGFVDLLR.D	Y	74.31	1818.95	16	-1.9	607.322	3	80.38		F5:135369	46	335	350
3	2	O03042|RBL_ARATH	T.NMFTSIVGNVFGFK.A	Y	74.03	1559.78	14	-1	780.897	2	116.86		F3:85048	9	115	128
3	2	O03042|RBL_ARATH	A.AESSTGTWTTVWTDGLTSLDR.Y	Y	73.7	2283.07	21	-3.8	1142.54	2	94.87		F9:264304	4	59	79
3	2	O03042|RBL_ARATH	E.EGSVTNMFTSIVGNVFGFK.A	Y	73.55	2032.99	19	-6.6	1017.5	2	122.73		F2:56116	8	110	128
3	2	O03042|RBL_ARATH	R.NEGRDLAVEGNEIIR.E	Y	73.55	1683.85	15	-1.5	842.933	2	47.46		F1:7610	39	432	446
3	2	O03042|RBL_ARATH	K.DDENVNSQ(+.98)PFM(+15.99)R.W	N	73.54	1467.59	12	-3.3	734.802	2	36.93		F12:342196	2	202	213	Deamidation (NQ); Oxidation (M)	Q8:Deamidation (NQ):45.01;M11:Oxidation (M):1000.00
3	2	O03042|RBL_ARATH	K.EITFNFPTIDK.L	Y	73.37	1323.67	11	-0.2	662.843	2	76.22		F22:632453	53	464	474
3	2	O03042|RBL_ARATH	R.FLFC(+57.02)AEAIYK.S	Y	72.4	1260.62	10	-0.5	631.318	2	74.24		F3:75680	50	218	227	Carbamidomethylation	C4:Carbamidomethylation:1000.00
3	2	O03042|RBL_ARATH	N.MFTSIVGNVFGFK.A	Y	72.32	1445.74	13	-0.7	723.876	2	95.73		F21:605504	5	116	128
3	2	O03042|RBL_ARATH	R.VALEAC(+57.02)VQAR.N	Y	71.82	1115.58	10	-1.3	558.794	2	38.01		F14:393845	145	422	431	Carbamidomethylation	C6:Carbamidomethylation:1000.00
3	2	O03042|RBL_ARATH	R.DRFLFC(+57.02)AEAIYK.S	Y	71.62	1531.75	12	-0.3	766.882	2	69.18		F11:318687	86	216	227	Carbamidomethylation	C6:Carbamidomethylation:1000.00
3	2	O03042|RBL_ARATH	K.DTDILAAFR.V	Y	71.61	1020.52	9	-0.1	511.269	2	74.62		F18:512855	64	33	41
3	2	O03042|RBL_ARATH	R.DKLNKYGRPLLGC(+57.02)TIKPK.L	Y	71.45	2100.19	18	-1.2	1051.1	2	38.15		F3:66758	97	160	177	Carbamidomethylation	C13:Carbamidomethylation:1000.00
3	2	O03042|RBL_ARATH	R.LEDLRIPPAYTK.T	Y	70.84	1414.78	12	-1.7	708.397	2	50.84		F21:594314	237	135	146
3	2	O03042|RBL_ARATH	V.PIVM(+15.99)HDYLTGGFTANTSLSHYC(+57.02)R.D	Y	70.76	2655.22	23	-6.7	886.075	3	61.51		F21:596997	5	263	285	Oxidation (M); Carbamidomethylation	M4:Oxidation (M):1000.00;C22:Carbamidomethylation:1000.00
3	2	O03042|RBL_ARATH	K.DDENVNSQPFM(+15.99)R.W	N	70.63	1466.61	12	-3	734.31	2	33.98		F18:503842	37	202	213	Oxidation (M)	M11:Oxidation (M):1000.00
3	2	O03042|RBL_ARATH	M.PALTEIFGDDSVLQFGGGTLGHPWGNAPGAVANR.V	Y	70.43	3420.69	34	-1	1141.23	3	99.21		F2:51812	10	388	421
3	2	O03042|RBL_ARATH	R.DLAVEGNEIIR.E	Y	69.86	1227.65	11	1	614.831	2	55.41		F2:41109	125	436	446
3	2	O03042|RBL_ARATH	K.SQAETGEIKGHYLN.A	Y	68.82	1545.74	14	-1.9	773.877	2	33.63		F10:279330	11	228	241
3	2	O03042|RBL_ARATH	R.AVYEC(+57.02)LRGGLDFTKDDEN(+.98)VNSQPFMR.W	Y	67.92	3061.39	26	-1.9	1021.47	3	68.61		F23:662645	12	188	213	Carbamidomethylation; Deamidation (NQ)	C5:Carbamidomethylation:1000.00;N18:Deamidation (NQ):32.28
3	2	O03042|RBL_ARATH	R.DLAVEGN(+.98)EIIR.E	Y	67.61	1228.63	11	-1.4	615.321	2	57.68		F15:422345	5	436	446	Deamidation (NQ)	N7:Deamidation (NQ):1000.00
3	2	O03042|RBL_ARATH	K.TFQGPPHGIQ(+.98)VER.D	Y	67.32	1465.73	13	3.5	733.875	2	41.58		F16:445478	23	147	159	Deamidation (NQ)	Q10:Deamidation (NQ):41.52
3	2	O03042|RBL_ARATH	R.ELGVPIVMHDYLTGGFTANTSLS.H	Y	66.16	2421.19	23	0.2	1211.6	2	96.23		F22:638008	8	259	281
3	2	O03042|RBL_ARATH	K.T(+42.01)FQ(+.98)GPPHGIQVER.D	Y	66	1507.74	13	0.6	754.879	2	50.44		F14:396271	14	147	159	Acetylation (N-term); Deamidation (NQ)	T1:Acetylation (N-term):1000.00;Q3:Deamidation (NQ):125.04
3	2	O03042|RBL_ARATH	R.FLFC(+57.02)AEAIYKSQAETGEIK.G	Y	65.59	2204.08	19	-1.3	735.7	3	72.48		F11:319588	4	218	236	Carbamidomethylation	C4:Carbamidomethylation:1000.00
3	2	O03042|RBL_ARATH	R.NEGRDLAVEGNEIIREAC(+57.02)K.W	Y	65.38	2172.06	19	-2.5	725.025	3	59.76		F15:422740	7	432	450	Carbamidomethylation	C18:Carbamidomethylation:1000.00
3	2	O03042|RBL_ARATH	K.LGLSAKNYGR.A	Y	65.08	1077.59	10	-1.6	539.803	2	31.53		F15:417373	17	178	187
3	2	O03042|RBL_ARATH	R.VTPQPGVPPEEAGAAVAAESSTGTWTTVWTDGLTSLDR.Y	Y	64.88	3853.86	38	-1.4	964.472	4	104.63		F2:52914	84	42	79
3	2	O03042|RBL_ARATH	K.GHYLNATAGTC(+57.02)EEM.I	N	64.67	1552.63	14	-2.6	777.32	2	39.25		F23:654987	4	237	250	Carbamidomethylation	C11:Carbamidomethylation:1000.00
3	2	O03042|RBL_ARATH	K.GHYLNATAGTC(+57.02)EEM(+15.99).I	N	64.32	1568.62	14	0	785.319	2	31.4		F1:3781	5	237	250	Carbamidomethylation; Oxidation (M)	C11:Carbamidomethylation:1000.00;M14:Oxidation (M):1000.00
3	2	O03042|RBL_ARATH	I.FGDDSVLQFGGGTLGHPWGNAPGAVANR.V	Y	64.07	2796.34	28	-1	933.119	3	79.6		F3:77023	2	394	421
3	2	O03042|RBL_ARATH	F.EEGSVTNMFTSIVGNVFGFK.A	Y	63.97	2162.04	20	1.1	1082.03	2	124		F22:644209	6	109	128
3	2	O03042|RBL_ARATH	K.DDENVNSQ(+.98)PFMR.W	N	63.66	1451.6	12	2.9	726.809	2	47.24		F15:420329	1	202	213	Deamidation (NQ)	Q8:Deamidation (NQ):39.76
3	2	O03042|RBL_ARATH	R.DNGLLLHIHRAMHAVIDR.Q	Y	63.42	2080.11	18	1.5	694.379	3	69.16		F2:44596	24	286	303
3	2	O03042|RBL_ARATH	K.EITFNFPTIDKL.D	Y	63.03	1436.76	12	-0.3	719.385	2	92.54		F9:263767	37	464	475
3	2	O03042|RBL_ARATH	R.ESTLGFVDLLR.D	Y	62.96	1248.67	11	1.9	625.344	2	85.52		F11:323100	69	340	350
3	2	O03042|RBL_ARATH	E.IFGDDSVLQFGGGTLGHPWGNAPGAVANR.V	Y	62.89	2909.42	29	-1.2	970.813	3	85.15		F3:78373	1	393	421
3	2	O03042|RBL_ARATH	K.LEGDRESTLGFVDLLRDDYVEK.D	Y	62.84	2568.27	22	-0.9	857.097	3	84.46		F14:402672	29	335	356
3	2	O03042|RBL_ARATH	R.SRGIFFTQDWVSLPGVLPVA.S	Y	62.84	2188.17	20	1.2	1095.09	2	109.5		F8:236508	6	359	378
3	2	O03042|RBL_ARATH	R.AMHAVIDRQKNHGMHFR.V	Y	62.83	2047.01	17	-2.3	683.342	3	26.11		F13:366199	27	296	312
3	2	O03042|RBL_ARATH	T.KTFQGPPHGIQVER.D	Y	62.75	1592.84	14	1.2	531.955	3	33.56		F7:187214	16	146	159
3	2	O03042|RBL_ARATH	D.LFEEGSVTNMFTSIVGNVFGFK.A	Y	62.72	2422.19	22	-5.3	1212.09	2	133.77		F1:27459	4	107	128
3	2	O03042|RBL_ARATH	R.VALEAC(+57.02)VQ(+.98)AR.N	Y	62.63	1116.56	10	-0.1	559.287	2	39.9		F12:342804	20	422	431	Carbamidomethylation; Deamidation (NQ)	C6:Carbamidomethylation:1000.00;Q8:Deamidation (NQ):1000.00
3	2	O03042|RBL_ARATH	S.GGDHIHAGTVVGK.L	Y	61.7	1246.64	13	2.1	624.33	2	18.21		F6:150092	32	322	334
3	2	O03042|RBL_ARATH	Y.TKTFQGPPHGIQVER.D	Y	61.39	1693.89	15	-2.8	565.636	3	34.99		F2:36155	9	145	159
3	2	O03042|RBL_ARATH	I.KGHYLNATAGTC(+57.02)EEMIKR.A	N	61.2	2078	18	-3	693.673	3	34.85		F3:66033	8	236	253	Carbamidomethylation	C12:Carbamidomethylation:1000.00
3	2	O03042|RBL_ARATH	K.YGRPLLGC(+57.02)TIKPK.L	Y	61.15	1501.84	13	-1.2	751.928	2	36.82		F13:368148	70	165	177	Carbamidomethylation	C8:Carbamidomethylation:1000.00
3	2	O03042|RBL_ARATH	R.DRFLFC(+57.02)AEAIYKSQAETGEIK.G	Y	61.04	2475.21	21	0.4	826.078	3	73.54		F18:512631	7	216	236	Carbamidomethylation	C6:Carbamidomethylation:1000.00
3	2	O03042|RBL_ARATH	K.GHYLN(+.98)ATAGTC(+57.02)EEM(+15.99)IKR.A	N	60.95	1966.89	17	-0.1	656.636	3	35.28		F11:309776	6	237	253	Deamidation (NQ); Carbamidomethylation; Oxidation (M)	N5:Deamidation (NQ):1000.00;C11:Carbamidomethylation:1000.00;M14:Oxidation (M):1000.00
3	2	O03042|RBL_ARATH	K.LTYYTPEYETK.D	Y	60.81	1406.66	11	0.3	704.338	2	47.84		F3:69057	79	22	32
3	2	O03042|RBL_ARATH	L.SGGDHIHAGTVVGK.L	Y	60.6	1333.67	14	-1.9	667.843	2	21.98		F23:651480	12	321	334
3	2	O03042|RBL_ARATH	K.SQAETGEIKGHYLN(+.98)ATAGTC(+57.02)EEM(+15.99)IKR.A	Y	60.36	2910.35	26	5.6	971.129	3	40		F11:310923	5	228	253	Deamidation (NQ); Carbamidomethylation; Oxidation (M)	N14:Deamidation (NQ):37.73;C20:Carbamidomethylation:1000.00;M23:Oxidation (M):1000.00
3	2	O03042|RBL_ARATH	K.LNKYGRPLLGC(+57.02)TIKPK.L	Y	60.1	1857.07	16	-1.5	620.028	3	35.36		F11:309794	34	162	177	Carbamidomethylation	C11:Carbamidomethylation:1000.00
3	2	O03042|RBL_ARATH	R.AMHAVIDR.Q	Y	59.77	911.465	8	-1.2	456.739	2	19.95		F2:33371	6	296	303
3	2	O03042|RBL_ARATH	K.EITFNFPTIDKLDGQ(+.98)E	Y	59.7	1866.89	16	1.9	934.453	2	89.16		F15:428202	10	464	479	Deamidation (NQ)	Q15:Deamidation (NQ):42.74
3	2	O03042|RBL_ARATH	T.NM(+15.99)FTSIVGNVFGFK.A	Y	59.51	1575.78	14	-1.7	788.894	2	100.44		F21:606486	4	115	128	Oxidation (M)	M2:Oxidation (M):1000.00
3	2	O03042|RBL_ARATH	R.ELGVPIVMHDYLTGGFTAN(+.98)TSLSHYC(+57.02)R.D	Y	59.33	3038.43	27	-1.2	1013.81	3	158.42		F23:681046	63	259	285	Deamidation (NQ); Carbamidomethylation	N19:Deamidation (NQ):1000.00;C26:Carbamidomethylation:1000.00
3	2	O03042|RBL_ARATH	M.PALTEIFGDDSVLQ(+.98)FGGGTLGHPWGNAPGAVANR.V	Y	58.82	3421.67	34	2.6	1141.57	3	99.46		F13:381001	9	388	421	Deamidation (NQ)	Q14:Deamidation (NQ):30.71
3	2	O03042|RBL_ARATH	E.TGEIKGHYLNATAGTC(+57.02)EEMIKR.A	Y	57.81	2478.2	22	-0.6	620.557	4	42.45		F3:67771	6	232	253	Carbamidomethylation	C16:Carbamidomethylation:1000.00
3	2	O03042|RBL_ARATH	K.SQAETGEIKGHYLN(+.98)ATAGTC(+57.02)EEMIKR.A	Y	57.59	2894.35	26	3	965.795	3	45.31		F21:592965	18	228	253	Deamidation (NQ); Carbamidomethylation	N14:Deamidation (NQ):14.45;C20:Carbamidomethylation:1000.00
3	2	O03042|RBL_ARATH	K.ASVGFKAGVK.E	Y	57.31	962.555	10	-0.6	482.284	2	23.14		F21:588328	17	9	18
3	2	O03042|RBL_ARATH	R.LSGGDHIHAGTVVGKLEGDRESTLGFVDLLR.D	Y	57.17	3247.69	31	2.2	812.933	4	76.41		F2:46478	25	320	350
3	2	O03042|RBL_ARATH	S.GGDHIHAGTVVGKLEGDR.E	Y	56.97	1816.92	18	-3.9	606.644	3	36.84		F20:561784	9	322	339
3	2	O03042|RBL_ARATH	D.SVLQFGGGTLGHPWGNAPGAVANR.V	Y	56.38	2362.19	24	-1.8	788.404	3	69.56		F2:44700	4	398	421
3	2	O03042|RBL_ARATH	R.DLAVEGNEIIREAC(+57.02)KWSPELAAAC(+57.02)EVWK.E	Y	56.36	3243.57	28	-5.5	1082.19	3	101.81		F16:461419	4	436	463	Carbamidomethylation	C14:Carbamidomethylation:1000.00;C24:Carbamidomethylation:1000.00
3	2	O03042|RBL_ARATH	R.VTPQPGVPPEEAGAAVAAE.S	Y	56.01	1788.89	19	-4	895.448	2	48.53		F23:657335	4	42	60
3	2	O03042|RBL_ARATH	R.ELGVPIVMHDYLTGGFT.A	N	55.93	1847.91	17	-6.9	924.957	2	94.89		F6:170630	3	259	275
3	2	O03042|RBL_ARATH	G.RPLLGC(+57.02)TIKPK.L	Y	55.84	1281.76	11	-0.1	428.26	3	29.78		F6:152115	11	167	177	Carbamidomethylation	C6:Carbamidomethylation:1000.00
3	2	O03042|RBL_ARATH	R.DNGLLLHIHRAM(+15.99)HAVIDR.Q	Y	55.6	2096.11	18	-1.7	699.708	3	53.19		F18:508140	30	286	303	Oxidation (M)	M12:Oxidation (M):1000.00
3	2	O03042|RBL_ARATH	K.YGRPLLGC(+57.02)TIKPKLGLSAKNYGR.A	Y	55.58	2561.43	23	-1.5	641.363	4	48.3		F1:7826	17	165	187	Carbamidomethylation	C8:Carbamidomethylation:1000.00
3	2	O03042|RBL_ARATH	L.RLSGGDHIHAGTVVGK.L	Y	55.42	1602.86	16	-1.8	535.293	3	21.94		F2:33698	25	319	334
3	2	O03042|RBL_ARATH	G.TWTTVWTDGLTSLDR.Y	Y	55.23	1750.85	15	-0.5	876.433	2	90.88		F23:668369	2	65	79
3	2	O03042|RBL_ARATH	Y.LNATAGTC(+57.02)EEMIKR.A	N	55.21	1592.77	14	-1	797.389	2	36.13		F3:66307	2	240	253	Carbamidomethylation	C8:Carbamidomethylation:1000.00
3	2	O03042|RBL_ARATH	S.P(+42.01)Q(+.98)TETKASVGFK.A	Y	55.15	1334.67	12	2.3	668.345	2	41.98		F18:505596	2	3	14	Acetylation (N-term); Deamidation (NQ)	P1:Acetylation (N-term):1000.00;Q2:Deamidation (NQ):1000.00
3	2	O03042|RBL_ARATH	K.NYGRAVYEC(+57.02)LR.G	N	55.11	1399.67	11	0.9	700.841	2	41.96		F17:477624	3	184	194	Carbamidomethylation	C9:Carbamidomethylation:1000.00
3	2	O03042|RBL_ARATH	E.SSTGTWTTVWTDGLTSLDR.Y	Y	54.98	2082.99	19	4	1042.5	2	93.62		F11:325212	1	61	79
3	2	O03042|RBL_ARATH	R.ELGVPIVM(+15.99)HDYLTGGFTAN.T	N	54.1	2048.99	19	4.1	1025.51	2	80.32		F8:229851	2	259	277	Oxidation (M)	M8:Oxidation (M):1000.00
3	2	O03042|RBL_ARATH	R.ESTLGFVDLLRDDYVEKDR.S	Y	53.75	2269.12	19	-3.1	1135.57	2	82.72		F16:456652	22	340	358
3	2	O03042|RBL_ARATH	S.P(+42.01)QTETKASVGFKAGVK.E	Y	53.39	1688.91	16	3.7	563.979	3	37.92		F4:96405	17	3	18	Acetylation (N-term)	P1:Acetylation (N-term):1000.00
3	2	O03042|RBL_ARATH	F.TSIVGNVFGFK.A	Y	53.29	1167.63	11	-0.1	584.822	2	75.84		F2:46336	10	118	128
3	2	O03042|RBL_ARATH	R.GGLDFTKDDENVNSQPF.M	Y	53.12	1881.84	17	-1.4	941.925	2	65.27		F11:317611	2	195	211
3	2	O03042|RBL_ARATH	R.GGLDFTKDDEN(+.98)VNSQPFM(+15.99)R.W	Y	52.99	2185.96	19	1.4	729.661	3	54.92		F23:659035	2	195	213	Deamidation (NQ); Oxidation (M)	N11:Deamidation (NQ):54.01;M18:Oxidation (M):1000.00
3	2	O03042|RBL_ARATH	E.STLGFVDLLR.D	Y	52.98	1119.63	10	-0.8	560.821	2	84.28		F3:78165	8	341	350
3	2	O03042|RBL_ARATH	R.AMHAVIDRQKNHGM(+15.99)HFR.V	Y	52.97	2063.01	17	-3.8	688.673	3	13.58		F23:650285	20	296	312	Oxidation (M)	M14:Oxidation (M):79.12
3	2	O03042|RBL_ARATH	R.AM(+15.99)HAVIDRQKNHGMHFR.V	Y	52.37	2063.01	17	-1.8	688.674	3	19.18		F2:33251	16	296	312	Oxidation (M)	M2:Oxidation (M):80.75
3	2	O03042|RBL_ARATH	R.GGLDFTKDDEN(+.98)VNSQPFMR.W	Y	52.24	2169.96	19	0.1	724.329	3	62.1		F23:660907	3	195	213	Deamidation (NQ)	N11:Deamidation (NQ):39.97
3	2	O03042|RBL_ARATH	K.EITFN(+.98)FPTIDK.L	Y	51.96	1324.65	11	-0.8	663.334	2	78.56		F3:76776	8	464	474	Deamidation (NQ)	N5:Deamidation (NQ):1000.00
3	2	O03042|RBL_ARATH	G.HPWGNAPGAVANR.V	Y	51.58	1345.66	13	0	449.562	3	32.36		F7:186954	11	409	421
3	2	O03042|RBL_ARATH	K.G(+42.01)HYLN(+.98)ATAGTC(+57.02)EEM(+15.99)IKR.A	N	51.36	2008.9	17	3.3	670.642	3	38.36		F23:654777	2	237	253	Acetylation (N-term); Deamidation (NQ); Carbamidomethylation; Oxidation (M)	G1:Acetylation (N-term):1000.00;N5:Deamidation (NQ):1000.00;C11:Carbamidomethylation:1000.00;M14:Oxidation (M):1000.00
3	2	O03042|RBL_ARATH	R.ELGVPIVMHDYLT.G	N	51.14	1485.75	13	-1	743.883	2	82.56		F10:291892	11	259	271
3	2	O03042|RBL_ARATH	H.IHRAMHAVIDR.Q	Y	50.72	1317.71	11	-0.1	659.862	2	17.36		F10:276362	18	293	303
3	2	O03042|RBL_ARATH	K.SQAETGEIKGHYLN(+.98)ATAGTC(+57.02)EEMIK.R	Y	50.53	2738.25	25	5.4	913.763	3	48.38		F1:7847	5	228	252	Deamidation (NQ); Carbamidomethylation	N14:Deamidation (NQ):0.00;C20:Carbamidomethylation:1000.00
3	2	O03042|RBL_ARATH	T.GEIKGHYLNATAGTC(+57.02)EEMIKR.A	Y	50.45	2377.15	21	0.4	595.295	4	40.66		F2:37468	6	233	253	Carbamidomethylation	C15:Carbamidomethylation:1000.00
3	2	O03042|RBL_ARATH	Y.LNATAGTC(+57.02)EEMIK.R	N	50.17	1436.66	13	3.9	719.342	2	39.92		F2:37302	1	240	252	Carbamidomethylation	C8:Carbamidomethylation:1000.00
3	2	O03042|RBL_ARATH	L.SGGDHIHAGTVVGKLEGDR.E	Y	49.88	1903.95	19	-3.1	635.655	3	37.37		F16:444380	1	321	339
3	2	O03042|RBL_ARATH	A.NRVALEAC(+57.02)VQAR.N	Y	49.76	1385.72	12	0.2	693.867	2	33.93		F6:153030	5	420	431	Carbamidomethylation	C8:Carbamidomethylation:1000.00
3	2	O03042|RBL_ARATH	R.AVYEC(+57.02)LRGGLDFTKDDEN(+.98)VNSQPFM(+15.99)R.W	Y	49.12	3077.39	26	2.8	1026.81	3	65.54		F15:423819	14	188	213	Carbamidomethylation; Deamidation (NQ); Oxidation (M)	C5:Carbamidomethylation:1000.00;N18:Deamidation (NQ):26.31;M25:Oxidation (M):1000.00
3	2	O03042|RBL_ARATH	R.DNGLLLHIH.R	Y	49.11	1030.56	9	-1.9	516.284	2	52.49		F9:253566	6	286	294
3	2	O03042|RBL_ARATH	K.SQ(+.98)AETGEIKGHYLNATAGTC(+57.02)EEMIKR.A	Y	49.02	2894.35	26	6	965.798	3	46.5		F15:420193	4	228	253	Deamidation (NQ); Carbamidomethylation	Q2:Deamidation (NQ):20.77;C20:Carbamidomethylation:1000.00
3	2	O03042|RBL_ARATH	F.LFC(+57.02)AEAIYK.S	Y	48.86	1113.55	9	1.8	557.785	2	54.83		F1:9513	5	219	227	Carbamidomethylation	C3:Carbamidomethylation:1000.00
3	2	O03042|RBL_ARATH	F.EEGSVTNM(+15.99)FTSIVGNVFGFK.A	Y	48.75	2178.03	20	-1.1	1090.02	2	107.52		F21:607900	1	109	128	Oxidation (M)	M8:Oxidation (M):1000.00
3	2	O03042|RBL_ARATH	K.G(+42.01)HYLN(+.98)ATAGTC(+57.02)EEMIKR.A	N	48.62	1992.9	17	4.5	665.311	3	46.49		F23:656813	4	237	253	Acetylation (N-term); Deamidation (NQ); Carbamidomethylation	G1:Acetylation (N-term):1000.00;N5:Deamidation (NQ):1000.00;C11:Carbamidomethylation:1000.00
3	2	O03042|RBL_ARATH	R.PLLGC(+57.02)TIKPK.L	Y	48.27	1125.66	10	-0.9	563.836	2	36.3		F11:310018	2	168	177	Carbamidomethylation	C5:Carbamidomethylation:1000.00
3	2	O03042|RBL_ARATH	A.LRLSGGDHIHAGTVVGK.L	Y	48.22	1715.94	17	-1.3	429.993	4	33.27		F2:35787	4	318	334
3	2	O03042|RBL_ARATH	T.TVWTDGLTSLDR.Y	Y	48.08	1362.68	12	0.5	682.347	2	68.44		F22:630159	5	68	79
3	2	O03042|RBL_ARATH	D.FTKDDENVNSQPFM(+15.99)R.W	N	47.5	1842.82	15	-3.1	615.279	3	34.01		F22:620355	6	199	213	Oxidation (M)	M14:Oxidation (M):1000.00
3	2	O03042|RBL_ARATH	K.EITFNFPTIDKLD.G	Y	47.31	1551.78	13	1	776.899	2	88.44		F13:378927	16	464	476
3	2	O03042|RBL_ARATH	T.YYTPEYETKDTDILAAFR.V	Y	47.06	2195.04	18	0.5	732.688	3	77.32		F19:541999	4	24	41
3	2	O03042|RBL_ARATH	Q.FGGGTLGHPWGNAPGAVANR.V	Y	46.94	1934.95	20	-1.5	645.99	3	51.85		F6:158070	7	402	421
3	2	O03042|RBL_ARATH	N.M(+15.99)FTSIVGNVFGFK.A	Y	46.82	1461.73	13	0.7	731.874	2	89.79		F21:604133	3	116	128	Oxidation (M)	M1:Oxidation (M):1000.00
3	2	O03042|RBL_ARATH	V.PIVM(+15.99)HDYLTGGFTAN(+.98)TSLSHYC(+57.02)R.D	Y	46.64	2656.21	23	6.9	886.415	3	61.44		F21:596976	2	263	285	Oxidation (M); Deamidation (NQ); Carbamidomethylation	M4:Oxidation (M):1000.00;N15:Deamidation (NQ):1000.00;C22:Carbamidomethylation:1000.00
3	2	O03042|RBL_ARATH	C.AEAIYKSQAETGEIKGHYLNATAGTC(+57.02)EEMIK.R	Y	46.62	3412.63	31	-0.9	854.163	4	53.06		F16:448587	1	222	252	Carbamidomethylation	C26:Carbamidomethylation:1000.00
3	2	O03042|RBL_ARATH	R.DNGLLLHIHRAMHAVIDRQK.N	Y	46.45	2336.26	20	0.6	585.074	4	64.11		F2:43312	9	286	305
3	2	O03042|RBL_ARATH	T.EIFGDDSVLQFGGGTLGHPWGN(+.98)APGAVANR.V	Y	46.35	3039.45	30	1.3	1014.16	3	87.07		F10:292981	3	392	421	Deamidation (NQ)	N22:Deamidation (NQ):47.33
3	2	O03042|RBL_ARATH	D.LAVEGNEIIR.E	Y	46.18	1112.62	10	-0.4	557.317	2	48.51		F14:395886	5	437	446
3	2	O03042|RBL_ARATH	R.DKLNKYGRPLLG.C	Y	46.07	1372.78	12	-0.8	687.398	2	37.87		F16:444507	19	160	171
3	2	O03042|RBL_ARATH	G.VPIVMHDYLTGGFTAN(+.98)TSLSHYC(+57.02)R.D	Y	45.81	2739.28	24	5.1	914.105	3	71.64		F6:163992	5	262	285	Deamidation (NQ); Carbamidomethylation	N16:Deamidation (NQ):1000.00;C23:Carbamidomethylation:1000.00
3	2	O03042|RBL_ARATH	K.S(+42.01)Q(+.98)AETGEIKGHYLNATAGTC(+57.02)EEMIKR.A	Y	45.65	2936.36	26	1	735.099	4	52.87		F14:396743	4	228	253	Acetylation (N-term); Deamidation (NQ); Carbamidomethylation	S1:Acetylation (N-term):1000.00;Q2:Deamidation (NQ):42.90;C20:Carbamidomethylation:1000.00
3	2	O03042|RBL_ARATH	A.AFRVTPQPGVPPEEAGAAVAAESSTGTWTTVWTDGLTSLDR.Y	Y	45.61	4228.07	41	-4.4	1410.36	3	100.82		F16:461190	1	39	79
3	2	O03042|RBL_ARATH	T.SIVGNVFGFK.A	Y	45.58	1066.58	10	-0.6	534.298	2	75.49		F10:290110	6	119	128
3	2	O03042|RBL_ARATH	H.YLNATAGTC(+57.02)EEM(+15.99)IKR.A	N	45.24	1771.82	15	-2.6	886.917	2	34.81		F11:309668	1	239	253	Carbamidomethylation; Oxidation (M)	C9:Carbamidomethylation:1000.00;M12:Oxidation (M):1000.00
3	2	O03042|RBL_ARATH	R.ELGVPIVMHDYLTGGFTANTSLSHY.C	Y	45.14	2721.31	25	0	908.111	3	93.69		F3:80385	6	259	283
3	2	O03042|RBL_ARATH	W.GNAPGAVANR.V	Y	45.09	925.473	10	-1.2	463.743	2	12.1		F1:608	3	412	421
3	2	O03042|RBL_ARATH	K.EITFN(+.98)FPTIDKLDGQE	Y	45.05	1866.89	16	-5.5	934.447	2	90.1		F14:403694	1	464	479	Deamidation (NQ)	N5:Deamidation (NQ):51.24
3	2	O03042|RBL_ARATH	G.DRESTLGFVDLLR.D	Y	44.6	1519.8	13	-1.5	507.606	3	78.82		F23:665303	7	338	350
3	2	O03042|RBL_ARATH	E.EGSVTN(+.98)M(+15.99)FTSIVGNVFGFK.A	Y	44.28	2049.97	19	6.8	1026	2	106.72		F21:607753	1	110	128	Deamidation (NQ); Oxidation (M)	N6:Deamidation (NQ):86.99;M7:Oxidation (M):1000.00
3	2	O03042|RBL_ARATH	C.AEAIYKSQAETGEIK.G	Y	43.88	1636.83	15	-3.4	819.42	2	32.49		F2:35621	1	222	236
3	2	O03042|RBL_ARATH	K.WSPELAAAC(+57.02)EVWKEITFNFPTIDKLDGQE	Y	43.84	3393.62	29	-2.3	1132.21	3	126.69		F23:675915	9	451	479	Carbamidomethylation	C9:Carbamidomethylation:1000.00
3	2	O03042|RBL_ARATH	P.PAYTKTFQGPPHGIQVER.D	Y	43.78	2025.04	18	-1	676.021	3	43.99		F3:68135	6	142	159
3	2	O03042|RBL_ARATH	R.DLAVEGN(+.98)EIIREAC(+57.02)KWSPELAAAC(+57.02)EVWK.E	Y	43.75	3244.55	28	3.6	1082.53	3	102.55		F5:140216	3	436	463	Deamidation (NQ); Carbamidomethylation	N7:Deamidation (NQ):1000.00;C14:Carbamidomethylation:1000.00;C24:Carbamidomethylation:1000.00
3	2	O03042|RBL_ARATH	E.GSVTNMFTSIVGNVFGFK.A	Y	43.73	1903.95	18	-2.7	952.98	2	121.48		F2:55910	1	111	128
3	2	O03042|RBL_ARATH	K.SQAETGEIKGHYLN(+.98)ATAGTC(+57.02)EEM(+15.99)IK.R	Y	43.35	2754.25	25	5.4	689.573	4	42.53		F11:311544	3	228	252	Deamidation (NQ); Carbamidomethylation; Oxidation (M)	N14:Deamidation (NQ):0.00;C20:Carbamidomethylation:1000.00;M23:Oxidation (M):1000.00
3	2	O03042|RBL_ARATH	L.HIHRAMHAVIDR.Q	Y	42.82	1454.77	12	-1.2	485.929	3	16.02		F16:440055	14	292	303
3	2	O03042|RBL_ARATH	K.NHGMHFRVLAK.A	Y	42.69	1308.69	11	-3.1	655.349	2	26.49		F21:588911	1	306	316
3	2	O03042|RBL_ARATH	R.DKLN(+.98)KYGRPLLGC(+57.02)TIKPK.L	Y	42.66	2101.17	18	2.6	421.243	5	41.66		F5:126129	7	160	177	Deamidation (NQ); Carbamidomethylation	N4:Deamidation (NQ):1000.00;C13:Carbamidomethylation:1000.00
3	2	O03042|RBL_ARATH	T.EIFGDDSVLQFGGGTLGHPWGNAPGAVANR.V	Y	42.64	3038.46	30	-2.4	1013.83	3	86.88		F8:231462	4	392	421
3	2	O03042|RBL_ARATH	I.VGNVFGFK.A	Y	42.56	866.465	8	0.4	434.24	2	55.52		F2:41136	6	121	128
[truncated: 36,269 more rows]

## Sheet: At_PXD000033
Protein Group	Protein ID	Protein Accession	Peptide	Unique	-10lgP	Mass	Length	ppm	m/z	z	RT	Area	Scan	#Spec	Start	End	PTM	AScore
2	1	O03042|RBL_ARATH	R.L(+144.10)SGGDHIHAGTVVGK(+144.10).L	Y	110.36	1734.96	15	3.6	868.489	2	22.39		F90:506580	277	320	334	iTRAQ 4plex (K N-term)	L1:iTRAQ 4plex (K N-term):1000.00;K15:iTRAQ 4plex (K N-term):1000.00
2	1	O03042|RBL_ARATH	R.G(+144.10)GLDFTK(+144.10)DDENVNSQPFMR.W	Y	105.71	2457.18	19	0.8	1229.6	2	39.91		F76:424789	15	195	213	iTRAQ 4plex (K N-term)	G1:iTRAQ 4plex (K N-term):1000.00;K7:iTRAQ 4plex (K N-term):1000.00
2	1	O03042|RBL_ARATH	K.G(+144.10)HYLNATAGTC(+45.99)EEM(+15.99)IK(+144.10).R	N	104.33	2086.97	16	3.1	1044.49	2	34.68		F82:461193	16	237	252	iTRAQ 4plex (K N-term); Beta-methylthiolation; Oxidation (M)	G1:iTRAQ 4plex (K N-term):1000.00;C11:Beta-methylthiolation:1000.00;M14:Oxidation (M):1000.00;K16:iTRAQ 4plex (K N-term):1000.00
2	1	O03042|RBL_ARATH	K.T(+144.10)FQGPPHGIQVER.D	Y	100.75	1608.85	13	1	805.432	2	27.24		F75:416766	56	147	159	iTRAQ 4plex (K N-term)	T1:iTRAQ 4plex (K N-term):1000.00
2	1	O03042|RBL_ARATH	K.G(+144.10)HYLN(+.98)ATAGTC(+45.99)EEM(+15.99)IK(+144.10).R	N	95.7	2087.95	16	1.1	696.992	3	35.37		F77:431005	23	237	252	iTRAQ 4plex (K N-term); Deamidation (NQ); Beta-methylthiolation; Oxidation (M)	G1:iTRAQ 4plex (K N-term):1000.00;N5:Deamidation (NQ):1000.00;C11:Beta-methylthiolation:1000.00;M14:Oxidation (M):1000.00;K16:iTRAQ 4plex (K N-term):1000.00
2	1	O03042|RBL_ARATH	R.G(+144.10)GLDFTK(+144.10)DDENVNSQPFM(+15.99)R.W	Y	92.68	2473.17	19	1.2	1237.6	2	35.86		F76:424362	46	195	213	iTRAQ 4plex (K N-term); Oxidation (M)	G1:iTRAQ 4plex (K N-term):1000.00;K7:iTRAQ 4plex (K N-term):1000.00;M18:Oxidation (M):1000.00
2	1	O03042|RBL_ARATH	K.D(+144.10)DENVNSQPFM(+15.99)R.W	N	89.84	1610.71	12	0.9	806.363	2	22.75		F38:203560	20	202	213	iTRAQ 4plex (K N-term); Oxidation (M)	D1:iTRAQ 4plex (K N-term):1000.00;M11:Oxidation (M):1000.00
2	1	O03042|RBL_ARATH	K.D(+144.10)DENVNSQPFMR.W	N	86.88	1594.71	12	2.3	798.366	2	29.16		F38:204257	4	202	213	iTRAQ 4plex (K N-term)	D1:iTRAQ 4plex (K N-term):1000.00
2	1	O03042|RBL_ARATH	R.D(+144.10)NGLLLHIHR.A	Y	86.15	1330.76	10	3.4	666.388	2	27.72		F92:516809	10	286	295	iTRAQ 4plex (K N-term)	D1:iTRAQ 4plex (K N-term):1000.00
2	1	O03042|RBL_ARATH	K.G(+144.10)HYLNATAGTC(+45.99)EEMIK(+144.10)R.A	N	83.58	2227.07	17	2.3	743.367	3	38.71		F91:512386	2	237	253	iTRAQ 4plex (K N-term); Beta-methylthiolation	G1:iTRAQ 4plex (K N-term):1000.00;C11:Beta-methylthiolation:1000.00;K16:iTRAQ 4plex (K N-term):1000.00
2	1	O03042|RBL_ARATH	L.S(+144.10)GGDHIHAGTVVGK(+144.10).L	Y	81.46	1621.87	14	1	811.945	2	16.83		F92:515503	8	321	334	iTRAQ 4plex (K N-term)	S1:iTRAQ 4plex (K N-term):1000.00;K14:iTRAQ 4plex (K N-term):1000.00
2	1	O03042|RBL_ARATH	K.T(+144.10)FQ(+.98)GPPHGIQVER.D	Y	80.87	1609.83	13	3	537.619	3	28.75		F70:385021	4	147	159	iTRAQ 4plex (K N-term); Deamidation (NQ)	T1:iTRAQ 4plex (K N-term):1000.00;Q3:Deamidation (NQ):127.53
2	1	O03042|RBL_ARATH	K.G(+144.10)HYLNATAGTC(+45.99)EEM(+15.99)IK(+144.10)R.A	N	79.9	2243.07	17	2	748.699	3	31.4		F91:511773	3	237	253	iTRAQ 4plex (K N-term); Beta-methylthiolation; Oxidation (M)	G1:iTRAQ 4plex (K N-term):1000.00;C11:Beta-methylthiolation:1000.00;M14:Oxidation (M):1000.00;K16:iTRAQ 4plex (K N-term):1000.00
2	1	O03042|RBL_ARATH	R.E(+144.10)STLGFVDLLR.D	Y	79.5	1392.77	11	2	697.394	2	52.82		F38:206444	23	340	350	iTRAQ 4plex (K N-term)	E1:iTRAQ 4plex (K N-term):1000.00
2	1	O03042|RBL_ARATH	R.L(+144.10)SGGDHIHAGT(+79.97)VVGK(+144.10).L	Y	79.33	1814.92	15	2.4	454.739	4	24.64		F85:479815	12	320	334	iTRAQ 4plex (K N-term); Phosphorylation (STY)	L1:iTRAQ 4plex (K N-term):1000.00;T11:Phosphorylation (STY):58.51;K15:iTRAQ 4plex (K N-term):1000.00
2	1	O03042|RBL_ARATH	K.G(+144.10)HYLNATAGTC(+45.99)EEMIK(+144.10).R	N	78.23	2070.97	16	2	691.333	3	41.83		F83:468547	2	237	252	iTRAQ 4plex (K N-term); Beta-methylthiolation	G1:iTRAQ 4plex (K N-term):1000.00;C11:Beta-methylthiolation:1000.00;K16:iTRAQ 4plex (K N-term):1000.00
2	1	O03042|RBL_ARATH	R.D(+144.10)N(+.98)GLLLHIHR.A	Y	75.94	1331.74	10	2.1	666.879	2	29.43		F91:511576	12	286	295	iTRAQ 4plex (K N-term); Deamidation (NQ)	D1:iTRAQ 4plex (K N-term):1000.00;N2:Deamidation (NQ):1000.00
2	1	O03042|RBL_ARATH	R.L(+144.10)S(+79.97)GGDHIHAGTVVGK(+144.10).L	Y	75.42	1814.92	15	2.7	605.984	3	25.55		F83:466859	6	320	334	iTRAQ 4plex (K N-term); Phosphorylation (STY)	L1:iTRAQ 4plex (K N-term):1000.00;S2:Phosphorylation (STY):39.73;K15:iTRAQ 4plex (K N-term):1000.00
2	1	O03042|RBL_ARATH	K.Y(+144.10)GRPLLGC(+45.99)TIK(+144.10)PK(+144.10).L	Y	75.02	1923.11	13	2.7	642.046	3	34.5		F92:517571	11	165	177	iTRAQ 4plex (K N-term); Beta-methylthiolation	Y1:iTRAQ 4plex (K N-term):1000.00;C8:Beta-methylthiolation:1000.00;K11:iTRAQ 4plex (K N-term):1000.00;K13:iTRAQ 4plex (K N-term):1000.00
2	1	O03042|RBL_ARATH	K.L(+144.10)TYYTPEYETK(+144.10).D	Y	74.87	1694.86	11	2.4	848.44	2	36.89		F51:277259	12	22	32	iTRAQ 4plex (K N-term)	L1:iTRAQ 4plex (K N-term):1000.00;K11:iTRAQ 4plex (K N-term):1000.00
2	1	O03042|RBL_ARATH	K.T(+144.10)FQGPPHGIQ(+.98)VER.D	Y	74.48	1609.83	13	3.4	537.62	3	28.17		F73:403878	2	147	159	iTRAQ 4plex (K N-term); Deamidation (NQ)	T1:iTRAQ 4plex (K N-term):1000.00;Q10:Deamidation (NQ):66.15
2	1	O03042|RBL_ARATH	R.G(+144.10)GLDFTK(+144.10)DDENVN(+.98)SQPFMR.W	Y	71.53	2458.16	19	0.5	820.395	3	41.03		F75:418246	1	195	213	iTRAQ 4plex (K N-term); Deamidation (NQ)	G1:iTRAQ 4plex (K N-term):1000.00;K7:iTRAQ 4plex (K N-term):1000.00;N13:Deamidation (NQ):20.63
2	1	O03042|RBL_ARATH	R.G(+144.10)GLDFTK(+144.10)DDEN(+.98)VNSQPFMR.W	Y	71.27	2458.16	19	0.5	820.395	3	41.07		F75:418251	1	195	213	iTRAQ 4plex (K N-term); Deamidation (NQ)	G1:iTRAQ 4plex (K N-term):1000.00;K7:iTRAQ 4plex (K N-term):1000.00;N11:Deamidation (NQ):9.16
2	1	O03042|RBL_ARATH	K.D(+144.10)DENVN(+.98)SQPFMR.W	N	70.56	1595.7	12	1.4	798.858	2	29.82		F37:198629	2	202	213	iTRAQ 4plex (K N-term); Deamidation (NQ)	D1:iTRAQ 4plex (K N-term):1000.00;N6:Deamidation (NQ):39.76
2	1	O03042|RBL_ARATH	R.A(+144.10)MHAVIDR.Q	Y	70.11	1055.56	8	2.2	528.791	2	18.9		F85:479037	10	296	303	iTRAQ 4plex (K N-term)	A1:iTRAQ 4plex (K N-term):1000.00
2	1	O03042|RBL_ARATH	R.V(+144.10)ALEAC(+45.99)VQAR.N	Y	68.99	1248.64	10	2.2	417.222	3	41.34		F41:222996	41	422	431	iTRAQ 4plex (K N-term); Beta-methylthiolation	V1:iTRAQ 4plex (K N-term):1000.00;C6:Beta-methylthiolation:1000.00
2	1	O03042|RBL_ARATH	K.L(+144.10)T(+79.97)YYTPEYETK(+144.10).D	Y	68.92	1774.83	11	4.5	888.425	2	41.41		F31:163521	3	22	32	iTRAQ 4plex (K N-term); Phosphorylation (STY)	L1:iTRAQ 4plex (K N-term):1000.00;T2:Phosphorylation (STY):27.96;K11:iTRAQ 4plex (K N-term):1000.00
2	1	O03042|RBL_ARATH	K.D(+144.10)TDILAAFR.V	Y	68.86	1164.62	9	2.6	583.321	2	48.51		F39:211959	57	33	41	iTRAQ 4plex (K N-term)	D1:iTRAQ 4plex (K N-term):1000.00
2	1	O03042|RBL_ARATH	K.L(+144.10)EGDRESTLGFVDLLR.D	Y	68.53	1963.05	16	1.1	655.357	3	49.48		F73:405776	2	335	350	iTRAQ 4plex (K N-term)	L1:iTRAQ 4plex (K N-term):1000.00
2	1	O03042|RBL_ARATH	K.D(+144.10)DENVN(+.98)SQPFM(+15.99)R.W	N	67.36	1611.69	12	-1.8	806.853	2	24.47		F37:198010	13	202	213	iTRAQ 4plex (K N-term); Deamidation (NQ); Oxidation (M)	D1:iTRAQ 4plex (K N-term):1000.00;N6:Deamidation (NQ):51.51;M11:Oxidation (M):1000.00
2	1	O03042|RBL_ARATH	R.G(+144.10)GLDFTK(+144.10)DDENVN(+.98)SQPFM(+15.99)R.W	Y	67.17	2474.16	19	2.1	825.729	3	36.41		F73:404765	7	195	213	iTRAQ 4plex (K N-term); Deamidation (NQ); Oxidation (M)	G1:iTRAQ 4plex (K N-term):1000.00;K7:iTRAQ 4plex (K N-term):1000.00;N13:Deamidation (NQ):40.21;M18:Oxidation (M):1000.00
2	1	O03042|RBL_ARATH	K.D(+144.10)DEN(+.98)VNSQPFM(+15.99)R.W	N	66.91	1611.69	12	1.7	806.856	2	24.49		F36:192094	1	202	213	iTRAQ 4plex (K N-term); Deamidation (NQ); Oxidation (M)	D1:iTRAQ 4plex (K N-term):1000.00;N4:Deamidation (NQ):15.64;M11:Oxidation (M):1000.00
2	1	O03042|RBL_ARATH	R.D(+144.10)LAVEGNEIIR.E	Y	66.65	1371.75	11	2.6	686.882	2	37.37		F36:193545	29	436	446	iTRAQ 4plex (K N-term)	D1:iTRAQ 4plex (K N-term):1000.00
2	1	O03042|RBL_ARATH	F.T(+144.10)ANTSLSHYC(+45.99)R.D	Y	66.45	1441.65	11	1.3	721.835	2	28.34		F82:460441	18	275	285	iTRAQ 4plex (K N-term); Beta-methylthiolation	T1:iTRAQ 4plex (K N-term):1000.00;C10:Beta-methylthiolation:1000.00
2	1	O03042|RBL_ARATH	R.D(+144.10)LAVEGN(+.98)EIIR.E	Y	66.14	1372.73	11	1.8	687.373	2	39.13		F36:193727	8	436	446	iTRAQ 4plex (K N-term); Deamidation (NQ)	D1:iTRAQ 4plex (K N-term):1000.00;N7:Deamidation (NQ):1000.00
2	1	O03042|RBL_ARATH	R.V(+144.10)TPQPGVPPEEAGAAVA.A	Y	65.07	1732.91	17	1.6	867.463	2	37.79		F16:74351	4	42	58	iTRAQ 4plex (K N-term)	V1:iTRAQ 4plex (K N-term):1000.00
2	1	O03042|RBL_ARATH	R.V(+144.10)TPQPGVPPEEAGAAVAA.E	Y	64.91	1803.95	18	1	902.982	2	38.75		F15:70095	5	42	59	iTRAQ 4plex (K N-term)	V1:iTRAQ 4plex (K N-term):1000.00
2	1	O03042|RBL_ARATH	F.T(+144.10)AN(+.98)TSLSHYC(+45.99)R.D	Y	64.83	1442.64	11	2	481.888	3	31.33		F74:410836	10	275	285	iTRAQ 4plex (K N-term); Deamidation (NQ); Beta-methylthiolation	T1:iTRAQ 4plex (K N-term):1000.00;N3:Deamidation (NQ):1000.00;C10:Beta-methylthiolation:1000.00
2	1	O03042|RBL_ARATH	R.D(+144.10)DYVEK(+144.10)DR.S	Y	64.69	1326.66	8	3.5	443.229	3	15.84		F86:484988	21	351	358	iTRAQ 4plex (K N-term)	D1:iTRAQ 4plex (K N-term):1000.00;K6:iTRAQ 4plex (K N-term):1000.00
2	1	O03042|RBL_ARATH	K.D(+144.10)T(+79.97)DILAAFR.V	Y	62.87	1244.59	9	1.5	623.303	2	53.15		F22:109325	4	33	41	iTRAQ 4plex (K N-term); Phosphorylation (STY)	D1:iTRAQ 4plex (K N-term):1000.00;T2:Phosphorylation (STY):1000.00
2	1	O03042|RBL_ARATH	K.L(+144.10)TYY(+144.10)TPEYETK(+144.10).D	Y	62.25	1838.96	11	2.8	613.996	3	30.94		F84:474029	1	22	32	iTRAQ 4plex (K N-term); iTRAQ 4plex (Y)	L1:iTRAQ 4plex (K N-term):1000.00;Y4:iTRAQ 4plex (Y):12.28;K11:iTRAQ 4plex (K N-term):1000.00
2	1	O03042|RBL_ARATH	K.T(+144.10)(+79.97)FQGPPHGIQVER.D	Y	61.64	1688.81	13	3.8	563.947	3	31.15		F40:216065	6	147	159	iTRAQ 4plex (K N-term); Phosphorylation (STY)	T1:iTRAQ 4plex (K N-term):1000.00;T1:Phosphorylation (STY):1000.00
2	1	O03042|RBL_ARATH	R.G(+144.10)GLDFTK(+144.10)DDENVNSQ(+.98)PFM(+15.99)R.W	Y	61.02	2474.16	19	1.5	619.548	4	36.32		F72:398273	2	195	213	iTRAQ 4plex (K N-term); Deamidation (NQ); Oxidation (M)	G1:iTRAQ 4plex (K N-term):1000.00;K7:iTRAQ 4plex (K N-term):1000.00;Q15:Deamidation (NQ):11.10;M18:Oxidation (M):1000.00
2	1	O03042|RBL_ARATH	K.N(+144.10)HGMHFR.V	Y	60.63	1041.5	7	2.6	521.76	2	13.5		F94:526725	2	306	312	iTRAQ 4plex (K N-term)	N1:iTRAQ 4plex (K N-term):1000.00
2	1	O03042|RBL_ARATH	R.E(+144.10)LGVPIVM(+15.99)HDYLTGG.F	N	59.94	1759.89	15	0.5	880.953	2	46.44		F35:188411	1	259	273	iTRAQ 4plex (K N-term); Oxidation (M)	E1:iTRAQ 4plex (K N-term):1000.00;M8:Oxidation (M):1000.00
2	1	O03042|RBL_ARATH	N.A(+144.10)TAGTC(+45.99)EEMIK(+144.10).R	N	59.83	1486.7	11	2.8	744.361	2	37.44		F51:277313	2	242	252	iTRAQ 4plex (K N-term); Beta-methylthiolation	A1:iTRAQ 4plex (K N-term):1000.00;C6:Beta-methylthiolation:1000.00;K11:iTRAQ 4plex (K N-term):1000.00
2	1	O03042|RBL_ARATH	L.R(+144.10)LSGGDHIHAGTVVGK(+144.10).L	Y	59.53	1891.06	16	3.1	631.362	3	19.44		F94:527517	4	319	334	iTRAQ 4plex (K N-term)	R1:iTRAQ 4plex (K N-term):1000.00;K16:iTRAQ 4plex (K N-term):1000.00
2	1	O03042|RBL_ARATH	K.S(+144.10)QAETGEIK(+144.10).G	Y	58.77	1249.67	9	3.3	625.845	2	15.61		F57:307302	26	228	236	iTRAQ 4plex (K N-term)	S1:iTRAQ 4plex (K N-term):1000.00;K9:iTRAQ 4plex (K N-term):1000.00
2	1	O03042|RBL_ARATH	N.T(+144.10)SLSHYC(+45.99)R.D	Y	58.57	1155.53	8	2	578.772	2	24.86		F86:486235	95	278	285	iTRAQ 4plex (K N-term); Beta-methylthiolation	T1:iTRAQ 4plex (K N-term):1000.00;C7:Beta-methylthiolation:1000.00
2	1	O03042|RBL_ARATH	R.P(+144.10)LLGC(+45.99)T(+79.97)IK(+144.10)PK(+144.10).L	Y	58.39	1626.89	10	2.1	543.305	3	40.73		F77:431499	5	168	177	iTRAQ 4plex (K N-term); Beta-methylthiolation; Phosphorylation (STY)	P1:iTRAQ 4plex (K N-term):1000.00;C5:Beta-methylthiolation:1000.00;T6:Phosphorylation (STY):1000.00;K8:iTRAQ 4plex (K N-term):1000.00;K10:iTRAQ 4plex (K N-term):1000.00
2	1	O03042|RBL_ARATH	R.A(+144.10)VYEC(+45.99)LR.G	N	57.93	1042.5	7	1.6	522.26	2	41.26		F48:261528	55	188	194	iTRAQ 4plex (K N-term); Beta-methylthiolation	A1:iTRAQ 4plex (K N-term):1000.00;C5:Beta-methylthiolation:1000.00
2	1	O03042|RBL_ARATH	R.P(+144.10)LLGC(+45.99)TIK(+144.10)PK(+144.10).L	Y	57.69	1546.92	10	3.4	516.65	3	36.05		F89:503136	4	168	177	iTRAQ 4plex (K N-term); Beta-methylthiolation	P1:iTRAQ 4plex (K N-term):1000.00;C5:Beta-methylthiolation:1000.00;K8:iTRAQ 4plex (K N-term):1000.00;K10:iTRAQ 4plex (K N-term):1000.00
2	1	O03042|RBL_ARATH	K.S(+144.10)(+79.97)QAETGEIK(+144.10).G	Y	56.73	1329.64	9	3	665.828	2	17.95		F30:154402	1	228	236	iTRAQ 4plex (K N-term); Phosphorylation (STY)	S1:iTRAQ 4plex (K N-term):1000.00;S1:Phosphorylation (STY):111.84;K9:iTRAQ 4plex (K N-term):1000.00
2	1	O03042|RBL_ARATH	C.R(+144.10)DN(+.98)GLLLHIHR.A	Y	56.56	1487.84	11	1.6	496.955	3	25.12		F94:528246	4	285	295	iTRAQ 4plex (K N-term); Deamidation (NQ)	R1:iTRAQ 4plex (K N-term):1000.00;N3:Deamidation (NQ):1000.00
2	1	O03042|RBL_ARATH	G.F(+144.10)TANTSLSHYC(+45.99)R.D	Y	56.45	1588.72	12	1.3	530.582	3	37.8		F81:454991	2	274	285	iTRAQ 4plex (K N-term); Beta-methylthiolation	F1:iTRAQ 4plex (K N-term):1000.00;C11:Beta-methylthiolation:1000.00
2	1	O03042|RBL_ARATH	R.E(+144.10)S(+79.97)TLGFVDLLR.D	Y	55.91	1472.74	11	-1.4	737.375	2	60.81		F22:109988	2	340	350	iTRAQ 4plex (K N-term); Phosphorylation (STY)	E1:iTRAQ 4plex (K N-term):1000.00;S2:Phosphorylation (STY):24.44
2	1	O03042|RBL_ARATH	T.A(+144.10)NTSLSHYC(+45.99)R.D	Y	55.91	1340.61	10	1	447.877	3	27.93		F86:486615	3	276	285	iTRAQ 4plex (K N-term); Beta-methylthiolation	A1:iTRAQ 4plex (K N-term):1000.00;C9:Beta-methylthiolation:1000.00
2	1	O03042|RBL_ARATH	F.N(+144.10)FPTIDK(+144.10)LDGQE	Y	55.68	1663.86	12	2.5	832.94	2	41.59		F48:261561	5	468	479	iTRAQ 4plex (K N-term)	N1:iTRAQ 4plex (K N-term):1000.00;K7:iTRAQ 4plex (K N-term):1000.00
2	1	O03042|RBL_ARATH	R.D(+144.10)DYVEK(+144.10)DRS(+79.97)R.G	Y	54.96	1649.76	10	3.1	550.929	3	15.19		F86:484888	6	351	360	iTRAQ 4plex (K N-term); Phosphorylation (STY)	D1:iTRAQ 4plex (K N-term):1000.00;K6:iTRAQ 4plex (K N-term):1000.00;S9:Phosphorylation (STY):51.01
2	1	O03042|RBL_ARATH	K.G(+144.10)HYLNATAGTC(+45.99)E.E	N	54.8	1425.61	12	0.4	713.813	2	30.82		F49:265860	1	237	248	iTRAQ 4plex (K N-term); Beta-methylthiolation	G1:iTRAQ 4plex (K N-term):1000.00;C11:Beta-methylthiolation:1000.00
2	1	O03042|RBL_ARATH	R.Q(+144.10)K(+144.10)N(+.98)HGMHFR.V	Y	54.43	1442.74	9	3.1	481.922	3	13.2		F94:526683	6	304	312	iTRAQ 4plex (K N-term); Deamidation (NQ)	Q1:iTRAQ 4plex (K N-term):1000.00;K2:iTRAQ 4plex (K N-term):1000.00;N3:Deamidation (NQ):1000.00
2	1	O03042|RBL_ARATH	A.N(+144.10)TSLSHYC(+45.99)R.D	Y	53.93	1269.57	9	0.9	424.197	3	26.37		F86:486425	4	277	285	iTRAQ 4plex (K N-term); Beta-methylthiolation	N1:iTRAQ 4plex (K N-term):1000.00;C8:Beta-methylthiolation:1000.00
2	1	O03042|RBL_ARATH	K.G(+144.10)HYLNATAGT.C	N	53.84	1147.57	10	1.7	574.794	2	20.58		F50:270279	4	237	246	iTRAQ 4plex (K N-term)	G1:iTRAQ 4plex (K N-term):1000.00
2	1	O03042|RBL_ARATH	R.E(+144.10)LGVPIVM(+15.99)HD.Y	N	53.09	1268.65	10	2.4	635.336	2	36.69		F36:193468	15	259	268	iTRAQ 4plex (K N-term); Oxidation (M)	E1:iTRAQ 4plex (K N-term):1000.00;M8:Oxidation (M):1000.00
2	1	O03042|RBL_ARATH	R.A(+144.10)M(+15.99)HAVIDR.Q	Y	52.51	1071.56	8	2.3	536.788	2	13.26		F85:478248	24	296	303	iTRAQ 4plex (K N-term); Oxidation (M)	A1:iTRAQ 4plex (K N-term):1000.00;M2:Oxidation (M):1000.00
2	1	O03042|RBL_ARATH	F.Q(+144.10)GPPHGIQVER.D	Y	52.48	1360.73	11	2.3	454.585	3	19.12		F82:459303	2	149	159	iTRAQ 4plex (K N-term)	Q1:iTRAQ 4plex (K N-term):1000.00
2	1	O03042|RBL_ARATH	R.E(+144.10)LGVPIVM(+15.99)HDYLT.G	N	52.16	1645.85	13	0.4	823.932	2	45.84		F35:188354	1	259	271	iTRAQ 4plex (K N-term); Oxidation (M)	E1:iTRAQ 4plex (K N-term):1000.00;M8:Oxidation (M):1000.00
2	1	O03042|RBL_ARATH	R.E(+144.10)LGVPIVM(+15.99)HDY.L	N	51.47	1431.72	11	-0.7	716.865	2	41		F37:199828	1	259	269	iTRAQ 4plex (K N-term); Oxidation (M)	E1:iTRAQ 4plex (K N-term):1000.00;M8:Oxidation (M):1000.00
2	1	O03042|RBL_ARATH	R.E(+144.10)LGVPIVMHD.Y	N	51.12	1252.66	10	1.4	627.337	2	43.49		F35:188107	11	259	268	iTRAQ 4plex (K N-term)	E1:iTRAQ 4plex (K N-term):1000.00
2	1	O03042|RBL_ARATH	R.E(+144.10)LGVPIVM(+15.99)HDYLTG.G	N	50.08	1702.87	14	1.2	852.443	2	46.33		F35:188400	3	259	272	iTRAQ 4plex (K N-term); Oxidation (M)	E1:iTRAQ 4plex (K N-term):1000.00;M8:Oxidation (M):1000.00
2	1	O03042|RBL_ARATH	R.L(+144.10)SGGDHIHAGTVVG.K	Y	49.5	1462.76	14	-1.2	732.388	2	25.19		F80:447548	2	320	333	iTRAQ 4plex (K N-term)	L1:iTRAQ 4plex (K N-term):1000.00
2	1	O03042|RBL_ARATH	R.L(+144.10)SGGDHIHA.G	Y	49.28	1049.54	9	1.7	350.853	3	18.49		F83:465940	6	320	328	iTRAQ 4plex (K N-term)	L1:iTRAQ 4plex (K N-term):1000.00
2	1	O03042|RBL_ARATH	K.N(+144.10)HGM(+15.99)HFR.V	Y	49.17	1057.5	7	2.9	353.507	3	9.1		F94:526179	2	306	312	iTRAQ 4plex (K N-term); Oxidation (M)	N1:iTRAQ 4plex (K N-term):1000.00;M4:Oxidation (M):1000.00
2	1	O03042|RBL_ARATH	L.N(+144.10)ATAGTC(+45.99)EEM(+15.99)IK(+144.10).R	N	49.12	1616.74	12	3.8	539.923	3	28.37		F48:260265	2	241	252	iTRAQ 4plex (K N-term); Beta-methylthiolation; Oxidation (M)	N1:iTRAQ 4plex (K N-term):1000.00;C7:Beta-methylthiolation:1000.00;M10:Oxidation (M):1000.00;K12:iTRAQ 4plex (K N-term):1000.00
2	1	O03042|RBL_ARATH	R.V(+144.10)TPQPGVPPEEAGAA.V	Y	48.76	1562.8	15	3.1	782.412	2	32.28		F17:78481	2	42	56	iTRAQ 4plex (K N-term)	V1:iTRAQ 4plex (K N-term):1000.00
2	1	O03042|RBL_ARATH	N.A(+144.10)TAGTC(+45.99)EEM(+15.99)IK(+144.10).R	N	48.4	1502.7	11	2.7	501.908	3	28.06		F51:276364	2	242	252	iTRAQ 4plex (K N-term); Beta-methylthiolation; Oxidation (M)	A1:iTRAQ 4plex (K N-term):1000.00;C6:Beta-methylthiolation:1000.00;M9:Oxidation (M):1000.00;K11:iTRAQ 4plex (K N-term):1000.00
2	1	O03042|RBL_ARATH	R.C(+45.99)(+144.10)YHIEPVPGE.E	Y	47.64	1332.59	10	1.2	667.305	2	37.49		F42:228271	2	84	93	Beta-methylthiolation; iTRAQ 4plex (K N-term)	C1:Beta-methylthiolation:1000.00;C1:iTRAQ 4plex (K N-term):1000.00
2	1	O03042|RBL_ARATH	R.V(+144.10)TPQPGVPPEEAGAAVAAE.S	Y	47.53	1932.99	19	-1.1	967.501	2	39.99		F15:70202	1	42	60	iTRAQ 4plex (K N-term)	V1:iTRAQ 4plex (K N-term):1000.00
2	1	O03042|RBL_ARATH	R.G(+144.10)GLDFTK(+144.10).D	Y	47.13	1024.58	7	2.1	513.296	2	27.89		F58:314792	10	195	201	iTRAQ 4plex (K N-term)	G1:iTRAQ 4plex (K N-term):1000.00;K7:iTRAQ 4plex (K N-term):1000.00
2	1	O03042|RBL_ARATH	K.D(+144.10)DENVNSQPF.M	N	47.07	1307.57	10	2.2	654.795	2	32.86		F18:83650	10	202	211	iTRAQ 4plex (K N-term)	D1:iTRAQ 4plex (K N-term):1000.00
2	1	O03042|RBL_ARATH	K.D(+144.10)DENVN(+.98)SQPF.M	N	46.4	1308.56	10	0.4	655.286	2	35.22		F17:78757	3	202	211	iTRAQ 4plex (K N-term); Deamidation (NQ)	D1:iTRAQ 4plex (K N-term):1000.00;N6:Deamidation (NQ):13.67
2	1	O03042|RBL_ARATH	K.S(+144.10)QAETGEIK(+144.10)G.H	Y	46.25	1306.69	10	1.7	654.355	2	15.63		F53:285855	2	228	237	iTRAQ 4plex (K N-term)	S1:iTRAQ 4plex (K N-term):1000.00;K9:iTRAQ 4plex (K N-term):1000.00
2	1	O03042|RBL_ARATH	K.G(+144.10)HYLNATAGTC(+45.99).E	N	46.08	1296.57	11	-0.6	649.292	2	30.82		F49:265861	4	237	247	iTRAQ 4plex (K N-term); Beta-methylthiolation	G1:iTRAQ 4plex (K N-term):1000.00;C11:Beta-methylthiolation:1000.00
2	1	O03042|RBL_ARATH	N.F(+144.10)PTIDK(+144.10)LDGQE	Y	45.76	1549.82	11	2.6	775.919	2	42.83		F49:267011	1	469	479	iTRAQ 4plex (K N-term)	F1:iTRAQ 4plex (K N-term):1000.00;K6:iTRAQ 4plex (K N-term):1000.00
2	1	O03042|RBL_ARATH	K.T(+144.10)FQGPPHGIQV.E	Y	45.42	1323.7	11	2	662.86	2	35.85		F41:222434	4	147	157	iTRAQ 4plex (K N-term)	T1:iTRAQ 4plex (K N-term):1000.00
2	1	O03042|RBL_ARATH	K.N(+144.10)(+.98)HGM(+15.99)HFR.V	Y	45.36	1058.48	7	2.9	353.836	3	9.86		F93:520193	3	306	312	iTRAQ 4plex (K N-term); Deamidation (NQ); Oxidation (M)	N1:iTRAQ 4plex (K N-term):1000.00;N1:Deamidation (NQ):1000.00;M4:Oxidation (M):1000.00
2	1	O03042|RBL_ARATH	R.G(+144.10)GLDFTK(+144.10)DDENVN.S	Y	45.3	1710.83	13	4.5	856.424	2	31.96		F51:276767	1	195	207	iTRAQ 4plex (K N-term)	G1:iTRAQ 4plex (K N-term):1000.00;K7:iTRAQ 4plex (K N-term):1000.00
2	1	O03042|RBL_ARATH	R.Q(+144.10)K(+144.10)N(+.98)HGM(+15.99)HFR.V	Y	45.23	1458.74	9	3.2	730.377	2	9.69		F94:526250	4	304	312	iTRAQ 4plex (K N-term); Deamidation (NQ); Oxidation (M)	Q1:iTRAQ 4plex (K N-term):1000.00;K2:iTRAQ 4plex (K N-term):1000.00;N3:Deamidation (NQ):1000.00;M6:Oxidation (M):1000.00
2	1	O03042|RBL_ARATH	R.L(+144.10)SGGDHIHAG.T	Y	45.1	1106.56	10	1.8	369.86	3	17.07		F83:465756	2	320	329	iTRAQ 4plex (K N-term)	L1:iTRAQ 4plex (K N-term):1000.00
2	1	O03042|RBL_ARATH	K.G(+144.10)HYLN(+.98)ATAGTC(+45.99).E	N	44.59	1297.55	11	2.3	649.785	2	32.07		F42:227693	1	237	247	iTRAQ 4plex (K N-term); Deamidation (NQ); Beta-methylthiolation	G1:iTRAQ 4plex (K N-term):1000.00;N5:Deamidation (NQ):1000.00;C11:Beta-methylthiolation:1000.00
2	1	O03042|RBL_ARATH	K.S(+144.10)Q(+.98)AETGEIK(+144.10).G	Y	44.4	1250.66	9	4.9	626.338	2	16.68		F52:280569	4	228	236	iTRAQ 4plex (K N-term); Deamidation (NQ)	S1:iTRAQ 4plex (K N-term):1000.00;Q2:Deamidation (NQ):1000.00;K9:iTRAQ 4plex (K N-term):1000.00
2	1	O03042|RBL_ARATH	T.S(+144.10)LSHYC(+45.99)R.D	Y	43.59	1054.48	7	2.4	352.501	3	24.01		F89:502186	4	279	285	iTRAQ 4plex (K N-term); Beta-methylthiolation	S1:iTRAQ 4plex (K N-term):1000.00;C6:Beta-methylthiolation:1000.00
2	1	O03042|RBL_ARATH	R.G(+144.10)GLDFTK(+144.10)DDEN.V	Y	43.46	1497.71	11	2.5	749.867	2	28.49		F53:287308	1	195	205	iTRAQ 4plex (K N-term)	G1:iTRAQ 4plex (K N-term):1000.00;K7:iTRAQ 4plex (K N-term):1000.00
2	1	O03042|RBL_ARATH	R.G(+144.10)GLDFTK(+144.10)DDENVNSQPF.M	Y	42.35	2170.04	17	2.1	724.355	3	43.32		F49:267053	1	195	211	iTRAQ 4plex (K N-term)	G1:iTRAQ 4plex (K N-term):1000.00;K7:iTRAQ 4plex (K N-term):1000.00
2	1	O03042|RBL_ARATH	S.T(+144.10)LGFVDLLR.D	Y	42.32	1176.7	9	1.4	589.356	2	52.22		F40:218079	1	342	350	iTRAQ 4plex (K N-term)	T1:iTRAQ 4plex (K N-term):1000.00
2	1	O03042|RBL_ARATH	R.E(+144.10)LGVPIVM(+15.99)H.D	N	42.03	1153.63	9	2	577.822	2	35.8		F35:187263	2	259	267	iTRAQ 4plex (K N-term); Oxidation (M)	E1:iTRAQ 4plex (K N-term):1000.00;M8:Oxidation (M):1000.00
2	1	O03042|RBL_ARATH	K.L(+144.10)TY(+144.10)YTPEYETK(+144.10).D	Y	41.56	1838.96	11	2.8	613.996	3	30.89		F84:474024	1	22	32	iTRAQ 4plex (K N-term); iTRAQ 4plex (Y)	L1:iTRAQ 4plex (K N-term):1000.00;Y3:iTRAQ 4plex (Y):10.11;K11:iTRAQ 4plex (K N-term):1000.00
2	1	O03042|RBL_ARATH	R.I(+144.10)PPAYTK(+144.10).T	Y	40.28	1076.64	7	3.2	539.331	2	23.96		F54:292125	19	140	146	iTRAQ 4plex (K N-term)	I1:iTRAQ 4plex (K N-term):1000.00;K7:iTRAQ 4plex (K N-term):1000.00
2	1	O03042|RBL_ARATH	C.R(+144.10)DNGLLLHIHR.A	Y	40.24	1486.86	11	2.1	372.723	4	23.52		F94:528050	2	285	295	iTRAQ 4plex (K N-term)	R1:iTRAQ 4plex (K N-term):1000.00
2	1	O03042|RBL_ARATH	W.G(+144.10)NAPGAVANR.V	Y	40.02	1069.57	10	2.7	535.795	2	12.38		F43:231233	2	412	421	iTRAQ 4plex (K N-term)	G1:iTRAQ 4plex (K N-term):1000.00
2	1	O03042|RBL_ARATH	N.T(+144.10)SLS(+79.97)HYC(+45.99)R.D	Y	39.66	1235.49	8	0.3	412.838	3	34.5		F51:277032	1	278	285	iTRAQ 4plex (K N-term); Phosphorylation (STY); Beta-methylthiolation	T1:iTRAQ 4plex (K N-term):1000.00;S4:Phosphorylation (STY):0.00;C7:Beta-methylthiolation:1000.00
2	1	O03042|RBL_ARATH	K.G(+144.10)HYLN(+.98)ATAGT.C	N	39.57	1148.56	10	3.3	575.287	2	21.09		F43:232209	1	237	246	iTRAQ 4plex (K N-term); Deamidation (NQ)	G1:iTRAQ 4plex (K N-term):1000.00;N5:Deamidation (NQ):1000.00
2	1	O03042|RBL_ARATH	R.L(+144.10)SGGDHIH.A	Y	39.01	978.498	8	2.7	490.258	2	15.18		F82:458814	2	320	327	iTRAQ 4plex (K N-term)	L1:iTRAQ 4plex (K N-term):1000.00
2	1	O03042|RBL_ARATH	K.G(+144.10)HYLNATAG.T	N	38.49	1046.52	9	2	524.271	2	19.45		F51:275433	2	237	245	iTRAQ 4plex (K N-term)	G1:iTRAQ 4plex (K N-term):1000.00
2	1	O03042|RBL_ARATH	N.G(+144.10)LLLHIHR.A	Y	38.27	1101.69	8	2.5	368.237	3	26.3		F93:522308	2	288	295	iTRAQ 4plex (K N-term)	G1:iTRAQ 4plex (K N-term):1000.00
2	1	O03042|RBL_ARATH	R.E(+144.10)LGVPIVM(+15.99).H	N	37.14	1016.57	8	2.4	509.292	2	45.42		F17:79709	2	259	266	iTRAQ 4plex (K N-term); Oxidation (M)	E1:iTRAQ 4plex (K N-term):1000.00;M8:Oxidation (M):1000.00
2	1	O03042|RBL_ARATH	K.E(+144.10)ITFNFPT.I	Y	36.81	1111.57	8	2	556.791	2	53.61		F18:85601	2	464	471	iTRAQ 4plex (K N-term)	E1:iTRAQ 4plex (K N-term):1000.00
2	1	O03042|RBL_ARATH	K.S(+144.10)QAET(+79.97)GEIK(+144.10).G	Y	36.77	1329.64	9	3	665.828	2	17.97		F30:154407	1	228	236	iTRAQ 4plex (K N-term); Phosphorylation (STY)	S1:iTRAQ 4plex (K N-term):1000.00;T5:Phosphorylation (STY):1000.00;K9:iTRAQ 4plex (K N-term):1000.00
2	1	O03042|RBL_ARATH	K.Y(+144.10)GRPLLGC(+45.99).T	Y	36.08	1067.54	8	1.9	534.776	2	42.83		F47:256282	1	165	172	iTRAQ 4plex (K N-term); Beta-methylthiolation	Y1:iTRAQ 4plex (K N-term):1000.00;C8:Beta-methylthiolation:1000.00
2	1	O03042|RBL_ARATH	R.V(+144.10)TPQPGVPPE.E	Y	36.02	1163.63	10	3.2	582.823	2	31.35		F18:83509	1	42	51	iTRAQ 4plex (K N-term)	V1:iTRAQ 4plex (K N-term):1000.00
2	1	O03042|RBL_ARATH	R.C(+45.99)(+144.10)YHIEPVPG.E	Y	35.52	1203.55	9	3	602.785	2	36.31		F44:239203	2	84	92	Beta-methylthiolation; iTRAQ 4plex (K N-term)	C1:Beta-methylthiolation:1000.00;C1:iTRAQ 4plex (K N-term):1000.00
2	1	O03042|RBL_ARATH	N.T(+144.10)S(+79.97)LSHYC(+45.99)R.D	Y	35.5	1235.49	8	0.8	618.754	2	33.17		F53:287798	1	278	285	iTRAQ 4plex (K N-term); Phosphorylation (STY); Beta-methylthiolation	T1:iTRAQ 4plex (K N-term):1000.00;S2:Phosphorylation (STY):17.01;C7:Beta-methylthiolation:1000.00
2	1	O03042|RBL_ARATH	F.C(+45.99)(+144.10)AEAIYK(+144.10).S	Y	35.3	1130.57	7	2.7	566.292	2	30.25		F57:309025	2	221	227	Beta-methylthiolation; iTRAQ 4plex (K N-term)	C1:Beta-methylthiolation:1000.00;C1:iTRAQ 4plex (K N-term):1000.00;K7:iTRAQ 4plex (K N-term):1000.00
2	1	O03042|RBL_ARATH	K.A(+144.10)SVGFK(+144.10).A	N	34.94	895.533	6	3.8	448.776	2	21.07		F63:343080	8	9	14	iTRAQ 4plex (K N-term)	A1:iTRAQ 4plex (K N-term):1000.00;K6:iTRAQ 4plex (K N-term):1000.00
2	1	O03042|RBL_ARATH	K.A(+144.10)S(+79.97)VGFK(+144.10).A	N	34.86	975.499	6	2.9	488.758	2	24.33		F38:203740	6	9	14	iTRAQ 4plex (K N-term); Phosphorylation (STY)	A1:iTRAQ 4plex (K N-term):1000.00;S2:Phosphorylation (STY):1000.00;K6:iTRAQ 4plex (K N-term):1000.00
2	1	O03042|RBL_ARATH	R.G(+144.10)GLDFT(+79.97)K(+144.10).D	Y	34.69	1104.54	7	4.3	553.281	2	33.71		F36:193130	2	195	201	iTRAQ 4plex (K N-term); Phosphorylation (STY)	G1:iTRAQ 4plex (K N-term):1000.00;T6:Phosphorylation (STY):1000.00;K7:iTRAQ 4plex (K N-term):1000.00
2	1	O03042|RBL_ARATH	R.G(+144.10)GLDFTK(+144.10)DDENVN(+.98)S(+79.97)Q(+.98)PFMR.W	Y	34.58	2539.11	19	-2.5	847.376	3	35.95		F75:417731	1	195	213	iTRAQ 4plex (K N-term); Deamidation (NQ); Phosphorylation (STY)	G1:iTRAQ 4plex (K N-term):1000.00;K7:iTRAQ 4plex (K N-term):1000.00;N13:Deamidation (NQ):0.00;S14:Phosphorylation (STY):29.57;Q15:Deamidation (NQ):0.00
2	1	O03042|RBL_ARATH	R.D(+144.10)DYVEK(+144.10).D	Y	34.49	1055.53	6	3.3	528.776	2	18.38		F58:313537	9	351	356	iTRAQ 4plex (K N-term)	D1:iTRAQ 4plex (K N-term):1000.00;K6:iTRAQ 4plex (K N-term):1000.00
2	1	O03042|RBL_ARATH	R.G(+144.10)IFFTQD.W	Y	32.86	970.486	7	2.5	486.252	2	49.03		F19:90609	1	361	367	iTRAQ 4plex (K N-term)	G1:iTRAQ 4plex (K N-term):1000.00
2	1	O03042|RBL_ARATH	R.D(+144.10)NGLLLHI.H	Y	31.88	1037.6	8	1.9	519.807	2	45.31		F40:217539	2	286	293	iTRAQ 4plex (K N-term)	D1:iTRAQ 4plex (K N-term):1000.00
2	1	O03042|RBL_ARATH	K.A(+144.10)LAALR.L	N	31.73	757.491	6	3.4	379.754	2	25.12		F48:259932	4	129	134	iTRAQ 4plex (K N-term)	A1:iTRAQ 4plex (K N-term):1000.00
2	1	O03042|RBL_ARATH	N.T(+144.10)SLSHY(+144.10)C(+45.99)R.D	Y	31.69	1299.63	8	3.1	434.217	3	21.64		F93:521717	1	278	285	iTRAQ 4plex (K N-term); iTRAQ 4plex (Y); Beta-methylthiolation	T1:iTRAQ 4plex (K N-term):1000.00;Y6:iTRAQ 4plex (Y):1000.00;C7:Beta-methylthiolation:1000.00
2	1	O03042|RBL_ARATH	P.L(+144.10)LGC(+45.99)TIK(+144.10)PK(+144.10).L	Y	31.28	1449.87	9	2.9	484.299	3	36.07		F87:492262	1	169	177	iTRAQ 4plex (K N-term); Beta-methylthiolation	L1:iTRAQ 4plex (K N-term):1000.00;C4:Beta-methylthiolation:1000.00;K7:iTRAQ 4plex (K N-term):1000.00;K9:iTRAQ 4plex (K N-term):1000.00
2	1	O03042|RBL_ARATH	K.G(+144.10)HYLNAT.A	N	31.04	918.466	7	2.6	460.241	2	18.3		F52:280772	1	237	243	iTRAQ 4plex (K N-term)	G1:iTRAQ 4plex (K N-term):1000.00
2	1	O03042|RBL_ARATH	K.L(+144.10)GLSAK(+144.10).N	N	30.36	875.564	6	4.4	438.791	2	23.25		F60:325901	1	178	183	iTRAQ 4plex (K N-term)	L1:iTRAQ 4plex (K N-term):1000.00;K6:iTRAQ 4plex (K N-term):1000.00
2	1	O03042|RBL_ARATH	N.A(+144.10)PGAVANR.V	Y	30.22	898.509	8	1.2	450.262	2	13.07		F46:247618	1	414	421	iTRAQ 4plex (K N-term)	A1:iTRAQ 4plex (K N-term):1000.00
39	5	tr|F4JBY2|F4JBY2_ARATH	K.A(+144.10)NSYSVHGAALGEK(+144.10).E	N	111.18	1690.88	14	2.5	846.451	2	22.57		F83:466471	50	333	346	iTRAQ 4plex (K N-term)	A1:iTRAQ 4plex (K N-term):1000.00;K14:iTRAQ 4plex (K N-term):1000.00
39	5	tr|F4JBY2|F4JBY2_ARATH	K.A(+144.10)N(+.98)SYSVHGAALGEK(+144.10).E	N	106.78	1691.87	14	3.7	846.944	2	23.82		F82:459888	13	333	346	iTRAQ 4plex (K N-term); Deamidation (NQ)	A1:iTRAQ 4plex (K N-term):1000.00;N2:Deamidation (NQ):1000.00;K14:iTRAQ 4plex (K N-term):1000.00
39	5	tr|F4JBY2|F4JBY2_ARATH	M.T(+144.10)HDSIGLGEDGPTHQPIEHIASFR.A	Y	99.15	2757.36	24	0.5	920.127	3	34.33		F92:517552	5	537	560	iTRAQ 4plex (K N-term)	T1:iTRAQ 4plex (K N-term):1000.00
39	5	tr|F4JBY2|F4JBY2_ARATH	K.A(+144.10)LPTYTPESPGDATR.N	Y	96.27	1718.86	15	2.1	860.438	2	32.24		F36:192969	8	419	433	iTRAQ 4plex (K N-term)	A1:iTRAQ 4plex (K N-term):1000.00
39	5	tr|F4JBY2|F4JBY2_ARATH	A.A(+144.10)AVETVEPTTDSSIVDK(+144.10).S	Y	91.6	2049.07	17	2	1025.54	2	33.91		F39:210497	10	67	83	iTRAQ 4plex (K N-term)	A1:iTRAQ 4plex (K N-term):1000.00;K17:iTRAQ 4plex (K N-term):1000.00
39	5	tr|F4JBY2|F4JBY2_ARATH	K.A(+144.10)LPTYTPES(+79.97)PGDATR.N	Y	90.62	1798.82	15	1.4	900.42	2	36.98		F20:94993	8	419	433	iTRAQ 4plex (K N-term); Phosphorylation (STY)	A1:iTRAQ 4plex (K N-term):1000.00;S9:Phosphorylation (STY):32.97
39	5	tr|F4JBY2|F4JBY2_ARATH	K.L(+144.10)PHLPGTSIEGVEK(+144.10).G	Y	87.99	1764	14	1.9	883.008	2	38.71		F81:455089	6	600	613	iTRAQ 4plex (K N-term)	L1:iTRAQ 4plex (K N-term):1000.00;K14:iTRAQ 4plex (K N-term):1000.00
39	5	tr|F4JBY2|F4JBY2_ARATH	R.H(+144.10)TPEGATLESDWSAK(+144.10).F	Y	85.23	1915.95	15	2	639.658	3	30.75		F84:474006	6	375	389	iTRAQ 4plex (K N-term)	H1:iTRAQ 4plex (K N-term):1000.00;K15:iTRAQ 4plex (K N-term):1000.00
39	5	tr|F4JBY2|F4JBY2_ARATH	R.P(+144.10)ADGNETAGAYK(+144.10).I	N	80.91	1480.74	12	4.4	741.379	2	17.88		F63:342667	6	570	581	iTRAQ 4plex (K N-term)	P1:iTRAQ 4plex (K N-term):1000.00;K12:iTRAQ 4plex (K N-term):1000.00
39	5	tr|F4JBY2|F4JBY2_ARATH	K.A(+144.10)NSY(+144.10)SVHGAALGEK(+144.10).E	N	78.43	1834.98	14	3.7	612.671	3	19.43		F92:515814	6	333	346	iTRAQ 4plex (K N-term); iTRAQ 4plex (Y)	A1:iTRAQ 4plex (K N-term):1000.00;Y4:iTRAQ 4plex (Y):1000.00;K14:iTRAQ 4plex (K N-term):1000.00
39	5	tr|F4JBY2|F4JBY2_ARATH	R.Q(+144.10)K(+144.10)LPHLPGTSIEGVEK(+144.10).G	Y	78.41	2164.25	16	1.6	722.426	3	32.41		F91:511870	3	598	613	iTRAQ 4plex (K N-term)	Q1:iTRAQ 4plex (K N-term):1000.00;K2:iTRAQ 4plex (K N-term):1000.00;K16:iTRAQ 4plex (K N-term):1000.00
39	5	tr|F4JBY2|F4JBY2_ARATH	K.V(+144.10)TTTIGYGSPNK(+144.10).A	N	78.24	1524.84	12	2.1	763.426	2	27.12		F50:270970	8	321	332	iTRAQ 4plex (K N-term)	V1:iTRAQ 4plex (K N-term):1000.00;K12:iTRAQ 4plex (K N-term):1000.00
39	5	tr|F4JBY2|F4JBY2_ARATH	N.S(+144.10)YSVHGAALGEK(+144.10).E	N	77.12	1505.8	12	4.2	753.913	2	22.35		F84:472953	8	335	346	iTRAQ 4plex (K N-term)	S1:iTRAQ 4plex (K N-term):1000.00;K12:iTRAQ 4plex (K N-term):1000.00
39	5	tr|F4JBY2|F4JBY2_ARATH	K.A(+144.10)NSYS(+79.97)VHGAALGEK(+144.10).E	N	76.78	1770.85	14	1.8	591.292	3	26.15		F54:292363	2	333	346	iTRAQ 4plex (K N-term); Phosphorylation (STY)	A1:iTRAQ 4plex (K N-term):1000.00;S5:Phosphorylation (STY):11.06;K14:iTRAQ 4plex (K N-term):1000.00
39	5	tr|F4JBY2|F4JBY2_ARATH	K.N(+144.10)GNTGYDEIR.A	Y	68.53	1281.61	10	0.9	641.81	2	19.8		F43:232067	4	294	303	iTRAQ 4plex (K N-term)	N1:iTRAQ 4plex (K N-term):1000.00
39	5	tr|F4JBY2|F4JBY2_ARATH	R.F(+144.10)LAIDAVEK(+144.10).A	N	65.2	1292.75	9	2.6	647.386	2	42.92		F51:277815	9	90	98	iTRAQ 4plex (K N-term)	F1:iTRAQ 4plex (K N-term):1000.00;K9:iTRAQ 4plex (K N-term):1000.00
39	5	tr|F4JBY2|F4JBY2_ARATH	K.E(+144.10)SVLPSDVSAR.V	N	64.34	1302.69	11	1.4	652.352	2	28.21		F38:204157	4	675	685	iTRAQ 4plex (K N-term)	E1:iTRAQ 4plex (K N-term):1000.00
39	5	tr|F4JBY2|F4JBY2_ARATH	K.N(+144.10)(+.98)GNTGYDEIR.A	Y	62.73	1282.59	10	1.6	642.303	2	20.99		F42:226432	7	294	303	iTRAQ 4plex (K N-term); Deamidation (NQ)	N1:iTRAQ 4plex (K N-term):1000.00;N1:Deamidation (NQ):52.04
39	5	tr|F4JBY2|F4JBY2_ARATH	K.N(+144.10)(+.98)GN(+.98)TGYDEIR.A	Y	61.82	1283.57	10	1.7	642.795	2	23.05		F35:185742	2	294	303	iTRAQ 4plex (K N-term); Deamidation (NQ)	N1:iTRAQ 4plex (K N-term):1000.00;N1:Deamidation (NQ):1000.00;N3:Deamidation (NQ):1000.00
39	5	tr|F4JBY2|F4JBY2_ARATH	K.K(+144.10)Y(+144.10)PEEASELK(+144.10).S	Y	61.5	1624.9	10	3.1	813.459	2	22.98		F88:497109	4	396	405	iTRAQ 4plex (K N-term); iTRAQ 4plex (Y)	K1:iTRAQ 4plex (K N-term):1000.00;Y2:iTRAQ 4plex (Y):1000.00;K10:iTRAQ 4plex (K N-term):1000.00
39	5	tr|F4JBY2|F4JBY2_ARATH	K.S(+144.10)GHPGLPMGC(+45.99)APMAH.I	Y	61.3	1651.72	15	-1	826.866	2	36.61		F71:391896	6	101	115	iTRAQ 4plex (K N-term); Beta-methylthiolation	S1:iTRAQ 4plex (K N-term):1000.00;C10:Beta-methylthiolation:1000.00
39	5	tr|F4JBY2|F4JBY2_ARATH	K.A(+144.10)N(+.98)SY(+144.10)SVHGAALGEK(+144.10).E	N	60.64	1835.97	14	3.8	612.999	3	20.1		F91:510627	4	333	346	iTRAQ 4plex (K N-term); Deamidation (NQ); iTRAQ 4plex (Y)	A1:iTRAQ 4plex (K N-term):1000.00;N2:Deamidation (NQ):1000.00;Y4:iTRAQ 4plex (Y):1000.00;K14:iTRAQ 4plex (K N-term):1000.00
39	5	tr|F4JBY2|F4JBY2_ARATH	A.A(+144.10)VETVEPTTDSSIVDK(+144.10).S	Y	60.35	1978.03	16	2.9	660.353	3	33.1		F40:216280	2	68	83	iTRAQ 4plex (K N-term)	A1:iTRAQ 4plex (K N-term):1000.00;K16:iTRAQ 4plex (K N-term):1000.00
39	5	tr|F4JBY2|F4JBY2_ARATH	R.N(+144.10)LS(+79.97)QQC(+45.99)LNALAK(+144.10).V	N	59.4	1715.83	12	2.6	572.952	3	49.09		F30:157986	4	434	445	iTRAQ 4plex (K N-term); Phosphorylation (STY); Beta-methylthiolation	N1:iTRAQ 4plex (K N-term):1000.00;S3:Phosphorylation (STY):1000.00;C6:Beta-methylthiolation:1000.00;K12:iTRAQ 4plex (K N-term):1000.00
39	5	tr|F4JBY2|F4JBY2_ARATH	Y.S(+144.10)VHGAALGEK(+144.10).E	N	57.85	1255.71	10	4.4	419.579	3	16.59		F86:485091	3	337	346	iTRAQ 4plex (K N-term)	S1:iTRAQ 4plex (K N-term):1000.00;K10:iTRAQ 4plex (K N-term):1000.00
39	5	tr|F4JBY2|F4JBY2_ARATH	K.T(+144.10)VTDK(+144.10)PTLIK(+144.10).V	Y	55.18	1546.96	10	5	774.491	2	25.34		F84:473362	4	311	320	iTRAQ 4plex (K N-term)	T1:iTRAQ 4plex (K N-term):1000.00;K5:iTRAQ 4plex (K N-term):1000.00;K10:iTRAQ 4plex (K N-term):1000.00
39	5	tr|F4JBY2|F4JBY2_ARATH	K.K(+144.10)YPEEASELK(+144.10).S	Y	53.56	1480.8	10	3	741.408	2	22.21		F86:485886	4	396	405	iTRAQ 4plex (K N-term)	K1:iTRAQ 4plex (K N-term):1000.00;K10:iTRAQ 4plex (K N-term):1000.00
39	5	tr|F4JBY2|F4JBY2_ARATH	M.A(+144.10)HILYDEVM(+15.99)R.Y	Y	53.26	1405.71	10	2	703.865	2	27.41		F82:460332	3	114	123	iTRAQ 4plex (K N-term); Oxidation (M)	A1:iTRAQ 4plex (K N-term):1000.00;M9:Oxidation (M):1000.00
39	5	tr|F4JBY2|F4JBY2_ARATH	R.N(+144.10)LSQQC(+45.99)LNALAK(+144.10).V	N	51.75	1635.86	12	3	546.297	3	46.03		F50:272702	2	434	445	iTRAQ 4plex (K N-term); Beta-methylthiolation	N1:iTRAQ 4plex (K N-term):1000.00;C6:Beta-methylthiolation:1000.00;K12:iTRAQ 4plex (K N-term):1000.00
39	5	tr|F4JBY2|F4JBY2_ARATH	K.S(+144.10)GHPGLPM(+15.99)GC(+45.99)APM(+15.99)AH.I	Y	51.42	1683.71	15	1.7	842.863	2	27.09		F69:378974	9	101	115	iTRAQ 4plex (K N-term); Oxidation (M); Beta-methylthiolation	S1:iTRAQ 4plex (K N-term):1000.00;M8:Oxidation (M):1000.00;C10:Beta-methylthiolation:1000.00;M13:Oxidation (M):1000.00
39	5	tr|F4JBY2|F4JBY2_ARATH	K.Y(+144.10)PEEASELK(+144.10).S	Y	50.2	1352.7	9	4	677.361	2	29.38		F50:271200	1	397	405	iTRAQ 4plex (K N-term)	Y1:iTRAQ 4plex (K N-term):1000.00;K9:iTRAQ 4plex (K N-term):1000.00
39	5	tr|F4JBY2|F4JBY2_ARATH	R.K(+144.10)TPSILALSR.Q	Y	50.08	1228.76	10	1.8	410.595	3	30.42		F83:467444	2	588	597	iTRAQ 4plex (K N-term)	K1:iTRAQ 4plex (K N-term):1000.00
39	5	tr|F4JBY2|F4JBY2_ARATH	K.K(+144.10)Y(+144.10)PEEAS(+79.97)ELK(+144.10).S	Y	49.16	1704.86	10	4.4	569.298	3	25.82		F73:403615	2	396	405	iTRAQ 4plex (K N-term); iTRAQ 4plex (Y); Phosphorylation (STY)	K1:iTRAQ 4plex (K N-term):1000.00;Y2:iTRAQ 4plex (Y):1000.00;S7:Phosphorylation (STY):1000.00;K10:iTRAQ 4plex (K N-term):1000.00
39	5	tr|F4JBY2|F4JBY2_ARATH	K.T(+144.10)PSILALSR.Q	Y	47.09	1100.67	9	2.3	551.341	2	39.01		F39:211050	4	589	597	iTRAQ 4plex (K N-term)	T1:iTRAQ 4plex (K N-term):1000.00
39	5	tr|F4JBY2|F4JBY2_ARATH	R.N(+144.10)LSQQC(+45.99)LN(+.98)ALAK(+144.10).V	N	46.72	1636.85	12	2.2	546.625	3	39.76		F46:250489	1	434	445	iTRAQ 4plex (K N-term); Beta-methylthiolation; Deamidation (NQ)	N1:iTRAQ 4plex (K N-term):1000.00;C6:Beta-methylthiolation:1000.00;N8:Deamidation (NQ):42.68;K12:iTRAQ 4plex (K N-term):1000.00
39	5	tr|F4JBY2|F4JBY2_ARATH	K.A(+144.10)FGDFQK(+144.10).A	Y	43.93	1099.59	7	4.2	550.803	2	30.77		F62:338397	4	467	473	iTRAQ 4plex (K N-term)	A1:iTRAQ 4plex (K N-term):1000.00;K7:iTRAQ 4plex (K N-term):1000.00
39	5	tr|F4JBY2|F4JBY2_ARATH	K.S(+144.10)GHPGLPMGC(+45.99)APM(+15.99)AH.I	Y	43.53	1667.71	15	0.9	556.913	3	31.43		F71:391354	3	101	115	iTRAQ 4plex (K N-term); Beta-methylthiolation; Oxidation (M)	S1:iTRAQ 4plex (K N-term):1000.00;C10:Beta-methylthiolation:1000.00;M13:Oxidation (M):55.60
39	5	tr|F4JBY2|F4JBY2_ARATH	K.S(+144.10)GHPGLPM(+15.99)GC(+45.99)APMAH.I	Y	42.89	1667.71	15	1.7	556.913	3	31.79		F72:397779	3	101	115	iTRAQ 4plex (K N-term); Oxidation (M); Beta-methylthiolation	S1:iTRAQ 4plex (K N-term):1000.00;M8:Oxidation (M):33.54;C10:Beta-methylthiolation:1000.00
39	5	tr|F4JBY2|F4JBY2_ARATH	F.Q(+144.10)VPDDVK(+144.10)S(+79.97)HWSR.H	Y	42.08	1820.88	12	2.3	456.228	4	25.61		F86:486331	1	363	374	iTRAQ 4plex (K N-term); Phosphorylation (STY)	Q1:iTRAQ 4plex (K N-term):1000.00;K7:iTRAQ 4plex (K N-term):1000.00;S8:Phosphorylation (STY):12.33
39	5	tr|F4JBY2|F4JBY2_ARATH	K.F(+144.10)AAYEK(+144.10).K	N	36.36	1015.55	6	3.6	508.786	2	24.63		F59:320274	2	390	395	iTRAQ 4plex (K N-term)	F1:iTRAQ 4plex (K N-term):1000.00;K6:iTRAQ 4plex (K N-term):1000.00
39	5	tr|F4JBY2|F4JBY2_ARATH	K.N(+144.10)PYWFNR.D	N	34.86	1139.56	7	2.5	570.789	2	36.12		F57:309635	2	128	134	iTRAQ 4plex (K N-term)	N1:iTRAQ 4plex (K N-term):1000.00
39	5	tr|F4JBY2|F4JBY2_ARATH	K.S(+144.10)VNSIR.F	N	33.97	818.471	6	3.2	410.244	2	14.94		F49:264140	2	84	89	iTRAQ 4plex (K N-term)	S1:iTRAQ 4plex (K N-term):1000.00
39	5	tr|F4JBY2|F4JBY2_ARATH	K.S(+144.10)GHPGLPM(+15.99)GC(+45.99)APM(+15.99).A	N	32.68	1475.61	13	1.8	738.815	2	31.84		F43:233386	1	101	113	iTRAQ 4plex (K N-term); Oxidation (M); Beta-methylthiolation	S1:iTRAQ 4plex (K N-term):1000.00;M8:Oxidation (M):1000.00;C10:Beta-methylthiolation:1000.00;M13:Oxidation (M):1000.00
39	5	tr|F4JBY2|F4JBY2_ARATH	F.Q(+144.10)VPDDVK(+144.10).S	Y	32.25	1087.61	7	3	544.813	2	18.65		F54:291531	2	363	369	iTRAQ 4plex (K N-term)	Q1:iTRAQ 4plex (K N-term):1000.00;K7:iTRAQ 4plex (K N-term):1000.00
39	5	tr|F4JBY2|F4JBY2_ARATH	R.F(+144.10)NK(+144.10)PDAEVVDHYTY.A	Y	32.21	1984.97	14	2.2	662.667	3	36.68		F81:454873	1	214	227	iTRAQ 4plex (K N-term)	F1:iTRAQ 4plex (K N-term):1000.00;K3:iTRAQ 4plex (K N-term):1000.00
39	5	tr|F4JBY2|F4JBY2_ARATH	K.S(+144.10)HWSR.H	N	31.03	815.414	5	3.9	408.716	2	11.51		F91:509759	1	370	374	iTRAQ 4plex (K N-term)	S1:iTRAQ 4plex (K N-term):1000.00
39	5	tr|F4JBY2|F4JBY2_ARATH	R.F(+144.10)NK(+144.10)PDAEVVD.H	Y	30.68	1420.74	10	4.7	711.381	2	29.95		F52:282078	1	214	223	iTRAQ 4plex (K N-term)	F1:iTRAQ 4plex (K N-term):1000.00;K3:iTRAQ 4plex (K N-term):1000.00
39	6	Q8RWV0|TKTC1_ARATH	K.A(+144.10)NSYSVHGAALGEK(+144.10).E	N	111.18	1690.88	14	2.5	846.451	2	22.57		F83:466471	50	334	347	iTRAQ 4plex (K N-term)	A1:iTRAQ 4plex (K N-term):1000.00;K14:iTRAQ 4plex (K N-term):1000.00
39	6	Q8RWV0|TKTC1_ARATH	K.A(+144.10)N(+.98)SYSVHGAALGEK(+144.10).E	N	106.78	1691.87	14	3.7	846.944	2	23.82		F82:459888	13	334	347	iTRAQ 4plex (K N-term); Deamidation (NQ)	A1:iTRAQ 4plex (K N-term):1000.00;N2:Deamidation (NQ):1000.00;K14:iTRAQ 4plex (K N-term):1000.00
39	6	Q8RWV0|TKTC1_ARATH	M.T(+144.10)HDSIGLGEDGPTHQPIEHIASFR.A	Y	99.15	2757.36	24	0.5	920.127	3	34.33		F92:517552	5	538	561	iTRAQ 4plex (K N-term)	T1:iTRAQ 4plex (K N-term):1000.00
39	6	Q8RWV0|TKTC1_ARATH	K.A(+144.10)LPTYTPESPGDATR.N	Y	96.27	1718.86	15	2.1	860.438	2	32.24		F36:192969	8	420	434	iTRAQ 4plex (K N-term)	A1:iTRAQ 4plex (K N-term):1000.00
39	6	Q8RWV0|TKTC1_ARATH	A.A(+144.10)AVETVEPTTDSSIVDK(+144.10).S	Y	91.6	2049.07	17	2	1025.54	2	33.91		F39:210497	10	67	83	iTRAQ 4plex (K N-term)	A1:iTRAQ 4plex (K N-term):1000.00;K17:iTRAQ 4plex (K N-term):1000.00
39	6	Q8RWV0|TKTC1_ARATH	K.A(+144.10)LPTYTPES(+79.97)PGDATR.N	Y	90.62	1798.82	15	1.4	900.42	2	36.98		F20:94993	8	420	434	iTRAQ 4plex (K N-term); Phosphorylation (STY)	A1:iTRAQ 4plex (K N-term):1000.00;S9:Phosphorylation (STY):32.97
39	6	Q8RWV0|TKTC1_ARATH	K.L(+144.10)PHLPGTSIEGVEK(+144.10).G	Y	87.99	1764	14	1.9	883.008	2	38.71		F81:455089	6	601	614	iTRAQ 4plex (K N-term)	L1:iTRAQ 4plex (K N-term):1000.00;K14:iTRAQ 4plex (K N-term):1000.00
39	6	Q8RWV0|TKTC1_ARATH	R.H(+144.10)TPEGATLESDWSAK(+144.10).F	Y	85.23	1915.95	15	2	639.658	3	30.75		F84:474006	6	376	390	iTRAQ 4plex (K N-term)	H1:iTRAQ 4plex (K N-term):1000.00;K15:iTRAQ 4plex (K N-term):1000.00
39	6	Q8RWV0|TKTC1_ARATH	R.P(+144.10)ADGNETAGAYK(+144.10).I	N	80.91	1480.74	12	4.4	741.379	2	17.88		F63:342667	6	571	582	iTRAQ 4plex (K N-term)	P1:iTRAQ 4plex (K N-term):1000.00;K12:iTRAQ 4plex (K N-term):1000.00
39	6	Q8RWV0|TKTC1_ARATH	K.A(+144.10)NSY(+144.10)SVHGAALGEK(+144.10).E	N	78.43	1834.98	14	3.7	612.671	3	19.43		F92:515814	6	334	347	iTRAQ 4plex (K N-term); iTRAQ 4plex (Y)	A1:iTRAQ 4plex (K N-term):1000.00;Y4:iTRAQ 4plex (Y):1000.00;K14:iTRAQ 4plex (K N-term):1000.00
39	6	Q8RWV0|TKTC1_ARATH	R.Q(+144.10)K(+144.10)LPHLPGTSIEGVEK(+144.10).G	Y	78.41	2164.25	16	1.6	722.426	3	32.41		F91:511870	3	599	614	iTRAQ 4plex (K N-term)	Q1:iTRAQ 4plex (K N-term):1000.00;K2:iTRAQ 4plex (K N-term):1000.00;K16:iTRAQ 4plex (K N-term):1000.00
39	6	Q8RWV0|TKTC1_ARATH	K.V(+144.10)TTTIGYGSPNK(+144.10).A	N	78.24	1524.84	12	2.1	763.426	2	27.12		F50:270970	8	322	333	iTRAQ 4plex (K N-term)	V1:iTRAQ 4plex (K N-term):1000.00;K12:iTRAQ 4plex (K N-term):1000.00
39	6	Q8RWV0|TKTC1_ARATH	N.S(+144.10)YSVHGAALGEK(+144.10).E	N	77.12	1505.8	12	4.2	753.913	2	22.35		F84:472953	8	336	347	iTRAQ 4plex (K N-term)	S1:iTRAQ 4plex (K N-term):1000.00;K12:iTRAQ 4plex (K N-term):1000.00
39	6	Q8RWV0|TKTC1_ARATH	K.A(+144.10)NSYS(+79.97)VHGAALGEK(+144.10).E	N	76.78	1770.85	14	1.8	591.292	3	26.15		F54:292363	2	334	347	iTRAQ 4plex (K N-term); Phosphorylation (STY)	A1:iTRAQ 4plex (K N-term):1000.00;S5:Phosphorylation (STY):11.06;K14:iTRAQ 4plex (K N-term):1000.00
39	6	Q8RWV0|TKTC1_ARATH	K.N(+144.10)GNTGYDEIR.A	Y	68.53	1281.61	10	0.9	641.81	2	19.8		F43:232067	4	295	304	iTRAQ 4plex (K N-term)	N1:iTRAQ 4plex (K N-term):1000.00
39	6	Q8RWV0|TKTC1_ARATH	R.F(+144.10)LAIDAVEK(+144.10).A	N	65.2	1292.75	9	2.6	647.386	2	42.92		F51:277815	9	90	98	iTRAQ 4plex (K N-term)	F1:iTRAQ 4plex (K N-term):1000.00;K9:iTRAQ 4plex (K N-term):1000.00
39	6	Q8RWV0|TKTC1_ARATH	K.E(+144.10)SVLPSDVSAR.V	N	64.34	1302.69	11	1.4	652.352	2	28.21		F38:204157	4	676	686	iTRAQ 4plex (K N-term)	E1:iTRAQ 4plex (K N-term):1000.00
39	6	Q8RWV0|TKTC1_ARATH	K.N(+144.10)(+.98)GNTGYDEIR.A	Y	62.73	1282.59	10	1.6	642.303	2	20.99		F42:226432	7	295	304	iTRAQ 4plex (K N-term); Deamidation (NQ)	N1:iTRAQ 4plex (K N-term):1000.00;N1:Deamidation (NQ):52.04
39	6	Q8RWV0|TKTC1_ARATH	K.N(+144.10)(+.98)GN(+.98)TGYDEIR.A	Y	61.82	1283.57	10	1.7	642.795	2	23.05		F35:185742	2	295	304	iTRAQ 4plex (K N-term); Deamidation (NQ)	N1:iTRAQ 4plex (K N-term):1000.00;N1:Deamidation (NQ):1000.00;N3:Deamidation (NQ):1000.00
39	6	Q8RWV0|TKTC1_ARATH	K.K(+144.10)Y(+144.10)PEEASELK(+144.10).S	Y	61.5	1624.9	10	3.1	813.459	2	22.98		F88:497109	4	397	406	iTRAQ 4plex (K N-term); iTRAQ 4plex (Y)	K1:iTRAQ 4plex (K N-term):1000.00;Y2:iTRAQ 4plex (Y):1000.00;K10:iTRAQ 4plex (K N-term):1000.00
39	6	Q8RWV0|TKTC1_ARATH	K.S(+144.10)GHPGLPMGC(+45.99)APMAH.I	Y	61.3	1651.72	15	-1	826.866	2	36.61		F71:391896	6	101	115	iTRAQ 4plex (K N-term); Beta-methylthiolation	S1:iTRAQ 4plex (K N-term):1000.00;C10:Beta-methylthiolation:1000.00
39	6	Q8RWV0|TKTC1_ARATH	K.A(+144.10)N(+.98)SY(+144.10)SVHGAALGEK(+144.10).E	N	60.64	1835.97	14	3.8	612.999	3	20.1		F91:510627	4	334	347	iTRAQ 4plex (K N-term); Deamidation (NQ); iTRAQ 4plex (Y)	A1:iTRAQ 4plex (K N-term):1000.00;N2:Deamidation (NQ):1000.00;Y4:iTRAQ 4plex (Y):1000.00;K14:iTRAQ 4plex (K N-term):1000.00
39	6	Q8RWV0|TKTC1_ARATH	A.A(+144.10)VETVEPTTDSSIVDK(+144.10).S	Y	60.35	1978.03	16	2.9	660.353	3	33.1		F40:216280	2	68	83	iTRAQ 4plex (K N-term)	A1:iTRAQ 4plex (K N-term):1000.00;K16:iTRAQ 4plex (K N-term):1000.00
39	6	Q8RWV0|TKTC1_ARATH	R.N(+144.10)LS(+79.97)QQC(+45.99)LNALAK(+144.10).V	N	59.4	1715.83	12	2.6	572.952	3	49.09		F30:157986	4	435	446	iTRAQ 4plex (K N-term); Phosphorylation (STY); Beta-methylthiolation	N1:iTRAQ 4plex (K N-term):1000.00;S3:Phosphorylation (STY):1000.00;C6:Beta-methylthiolation:1000.00;K12:iTRAQ 4plex (K N-term):1000.00
39	6	Q8RWV0|TKTC1_ARATH	Y.S(+144.10)VHGAALGEK(+144.10).E	N	57.85	1255.71	10	4.4	419.579	3	16.59		F86:485091	3	338	347	iTRAQ 4plex (K N-term)	S1:iTRAQ 4plex (K N-term):1000.00;K10:iTRAQ 4plex (K N-term):1000.00
39	6	Q8RWV0|TKTC1_ARATH	K.T(+144.10)VTDK(+144.10)PTLIK(+144.10).V	Y	55.18	1546.96	10	5	774.491	2	25.34		F84:473362	4	312	321	iTRAQ 4plex (K N-term)	T1:iTRAQ 4plex (K N-term):1000.00;K5:iTRAQ 4plex (K N-term):1000.00;K10:iTRAQ 4plex (K N-term):1000.00
39	6	Q8RWV0|TKTC1_ARATH	K.K(+144.10)YPEEASELK(+144.10).S	Y	53.56	1480.8	10	3	741.408	2	22.21		F86:485886	4	397	406	iTRAQ 4plex (K N-term)	K1:iTRAQ 4plex (K N-term):1000.00;K10:iTRAQ 4plex (K N-term):1000.00
39	6	Q8RWV0|TKTC1_ARATH	M.A(+144.10)HILYDEVM(+15.99)R.Y	Y	53.26	1405.71	10	2	703.865	2	27.41		F82:460332	3	114	123	iTRAQ 4plex (K N-term); Oxidation (M)	A1:iTRAQ 4plex (K N-term):1000.00;M9:Oxidation (M):1000.00
39	6	Q8RWV0|TKTC1_ARATH	R.N(+144.10)LSQQC(+45.99)LNALAK(+144.10).V	N	51.75	1635.86	12	3	546.297	3	46.03		F50:272702	2	435	446	iTRAQ 4plex (K N-term); Beta-methylthiolation	N1:iTRAQ 4plex (K N-term):1000.00;C6:Beta-methylthiolation:1000.00;K12:iTRAQ 4plex (K N-term):1000.00
39	6	Q8RWV0|TKTC1_ARATH	K.S(+144.10)GHPGLPM(+15.99)GC(+45.99)APM(+15.99)AH.I	Y	51.42	1683.71	15	1.7	842.863	2	27.09		F69:378974	9	101	115	iTRAQ 4plex (K N-term); Oxidation (M); Beta-methylthiolation	S1:iTRAQ 4plex (K N-term):1000.00;M8:Oxidation (M):1000.00;C10:Beta-methylthiolation:1000.00;M13:Oxidation (M):1000.00
39	6	Q8RWV0|TKTC1_ARATH	K.Y(+144.10)PEEASELK(+144.10).S	Y	50.2	1352.7	9	4	677.361	2	29.38		F50:271200	1	398	406	iTRAQ 4plex (K N-term)	Y1:iTRAQ 4plex (K N-term):1000.00;K9:iTRAQ 4plex (K N-term):1000.00
39	6	Q8RWV0|TKTC1_ARATH	R.K(+144.10)TPSILALSR.Q	Y	50.08	1228.76	10	1.8	410.595	3	30.42		F83:467444	2	589	598	iTRAQ 4plex (K N-term)	K1:iTRAQ 4plex (K N-term):1000.00
39	6	Q8RWV0|TKTC1_ARATH	K.K(+144.10)Y(+144.10)PEEAS(+79.97)ELK(+144.10).S	Y	49.16	1704.86	10	4.4	569.298	3	25.82		F73:403615	2	397	406	iTRAQ 4plex (K N-term); iTRAQ 4plex (Y); Phosphorylation (STY)	K1:iTRAQ 4plex (K N-term):1000.00;Y2:iTRAQ 4plex (Y):1000.00;S7:Phosphorylation (STY):1000.00;K10:iTRAQ 4plex (K N-term):1000.00
39	6	Q8RWV0|TKTC1_ARATH	K.T(+144.10)PSILALSR.Q	Y	47.09	1100.67	9	2.3	551.341	2	39.01		F39:211050	4	590	598	iTRAQ 4plex (K N-term)	T1:iTRAQ 4plex (K N-term):1000.00
39	6	Q8RWV0|TKTC1_ARATH	R.N(+144.10)LSQQC(+45.99)LN(+.98)ALAK(+144.10).V	N	46.72	1636.85	12	2.2	546.625	3	39.76		F46:250489	1	435	446	iTRAQ 4plex (K N-term); Beta-methylthiolation; Deamidation (NQ)	N1:iTRAQ 4plex (K N-term):1000.00;C6:Beta-methylthiolation:1000.00;N8:Deamidation (NQ):42.68;K12:iTRAQ 4plex (K N-term):1000.00
39	6	Q8RWV0|TKTC1_ARATH	K.A(+144.10)FGDFQK(+144.10).A	Y	43.93	1099.59	7	4.2	550.803	2	30.77		F62:338397	4	468	474	iTRAQ 4plex (K N-term)	A1:iTRAQ 4plex (K N-term):1000.00;K7:iTRAQ 4plex (K N-term):1000.00
39	6	Q8RWV0|TKTC1_ARATH	K.S(+144.10)GHPGLPMGC(+45.99)APM(+15.99)AH.I	Y	43.53	1667.71	15	0.9	556.913	3	31.43		F71:391354	3	101	115	iTRAQ 4plex (K N-term); Beta-methylthiolation; Oxidation (M)	S1:iTRAQ 4plex (K N-term):1000.00;C10:Beta-methylthiolation:1000.00;M13:Oxidation (M):55.60
39	6	Q8RWV0|TKTC1_ARATH	K.S(+144.10)GHPGLPM(+15.99)GC(+45.99)APMAH.I	Y	42.89	1667.71	15	1.7	556.913	3	31.79		F72:397779	3	101	115	iTRAQ 4plex (K N-term); Oxidation (M); Beta-methylthiolation	S1:iTRAQ 4plex (K N-term):1000.00;M8:Oxidation (M):33.54;C10:Beta-methylthiolation:1000.00
39	6	Q8RWV0|TKTC1_ARATH	F.Q(+144.10)VPDDVK(+144.10)S(+79.97)HWSR.H	Y	42.08	1820.88	12	2.3	456.228	4	25.61		F86:486331	1	364	375	iTRAQ 4plex (K N-term); Phosphorylation (STY)	Q1:iTRAQ 4plex (K N-term):1000.00;K7:iTRAQ 4plex (K N-term):1000.00;S8:Phosphorylation (STY):12.33
39	6	Q8RWV0|TKTC1_ARATH	K.F(+144.10)AAYEK(+144.10).K	N	36.36	1015.55	6	3.6	508.786	2	24.63		F59:320274	2	391	396	iTRAQ 4plex (K N-term)	F1:iTRAQ 4plex (K N-term):1000.00;K6:iTRAQ 4plex (K N-term):1000.00
39	6	Q8RWV0|TKTC1_ARATH	K.N(+144.10)PYWFNR.D	N	34.86	1139.56	7	2.5	570.789	2	36.12		F57:309635	2	128	134	iTRAQ 4plex (K N-term)	N1:iTRAQ 4plex (K N-term):1000.00
39	6	Q8RWV0|TKTC1_ARATH	K.S(+144.10)VNSIR.F	N	33.97	818.471	6	3.2	410.244	2	14.94		F49:264140	2	84	89	iTRAQ 4plex (K N-term)	S1:iTRAQ 4plex (K N-term):1000.00
39	6	Q8RWV0|TKTC1_ARATH	K.S(+144.10)GHPGLPM(+15.99)GC(+45.99)APM(+15.99).A	N	32.68	1475.61	13	1.8	738.815	2	31.84		F43:233386	1	101	113	iTRAQ 4plex (K N-term); Oxidation (M); Beta-methylthiolation	S1:iTRAQ 4plex (K N-term):1000.00;M8:Oxidation (M):1000.00;C10:Beta-methylthiolation:1000.00;M13:Oxidation (M):1000.00
39	6	Q8RWV0|TKTC1_ARATH	F.Q(+144.10)VPDDVK(+144.10).S	Y	32.25	1087.61	7	3	544.813	2	18.65		F54:291531	2	364	370	iTRAQ 4plex (K N-term)	Q1:iTRAQ 4plex (K N-term):1000.00;K7:iTRAQ 4plex (K N-term):1000.00
39	6	Q8RWV0|TKTC1_ARATH	R.F(+144.10)NK(+144.10)PDAEVVDHYTY.A	Y	32.21	1984.97	14	2.2	662.667	3	36.68		F81:454873	1	215	228	iTRAQ 4plex (K N-term)	F1:iTRAQ 4plex (K N-term):1000.00;K3:iTRAQ 4plex (K N-term):1000.00
39	6	Q8RWV0|TKTC1_ARATH	K.S(+144.10)HWSR.H	N	31.03	815.414	5	3.9	408.716	2	11.51		F91:509759	1	371	375	iTRAQ 4plex (K N-term)	S1:iTRAQ 4plex (K N-term):1000.00
39	6	Q8RWV0|TKTC1_ARATH	R.F(+144.10)NK(+144.10)PDAEVVD.H	Y	30.68	1420.74	10	4.7	711.381	2	29.95		F52:282078	1	215	224	iTRAQ 4plex (K N-term)	F1:iTRAQ 4plex (K N-term):1000.00;K3:iTRAQ 4plex (K N-term):1000.00
80	2	P19366|ATPB_ARATH	R.I(+144.10)VGEEHYETAQQVK(+144.10).Q	Y	113.4	1918	14	2.4	960.01	2	24.73		F80:447498	10	379	392	iTRAQ 4plex (K N-term)	I1:iTRAQ 4plex (K N-term):1000.00;K14:iTRAQ 4plex (K N-term):1000.00
80	2	P19366|ATPB_ARATH	K.E(+144.10)SGVINEQNLAESK(+144.10).V	Y	108.36	1804.94	14	0.5	903.476	2	29.91		F48:260429	12	218	231	iTRAQ 4plex (K N-term)	E1:iTRAQ 4plex (K N-term):1000.00;K14:iTRAQ 4plex (K N-term):1000.00
80	2	P19366|ATPB_ARATH	K.A(+144.10)HGGVSVFGGVGER.T	Y	98.92	1471.76	14	1.8	736.89	2	27.54		F83:467099	6	192	205	iTRAQ 4plex (K N-term)	A1:iTRAQ 4plex (K N-term):1000.00
80	2	P19366|ATPB_ARATH	K.V(+144.10)ALVYGQMNEPPGAR.M	Y	95.39	1744.9	15	1.7	873.46	2	39		F38:205309	6	232	246	iTRAQ 4plex (K N-term)	V1:iTRAQ 4plex (K N-term):1000.00
80	2	P19366|ATPB_ARATH	R.T(+144.10)NPTTSNPEVSIR.E	Y	92.31	1558.81	13	0.8	780.41	2	24.14		F36:192052	12	3	15	iTRAQ 4plex (K N-term)	T1:iTRAQ 4plex (K N-term):1000.00
80	2	P19366|ATPB_ARATH	R.F(+144.10)VQAGSEVSALLGR.M	Y	90.94	1576.87	14	2.5	789.443	2	49.48		F36:194714	4	278	291	iTRAQ 4plex (K N-term)	F1:iTRAQ 4plex (K N-term):1000.00
80	2	P19366|ATPB_ARATH	K.V(+144.10)ALVYGQM(+15.99)NEPPGAR.M	Y	87.57	1760.9	15	0.7	881.457	2	33.1		F37:198998	6	232	246	iTRAQ 4plex (K N-term); Oxidation (M)	V1:iTRAQ 4plex (K N-term):1000.00;M8:Oxidation (M):1000.00
80	2	P19366|ATPB_ARATH	K.S(+144.10)APAFIELDTK(+144.10).L	Y	82.49	1478.82	11	3.8	740.419	2	41.15		F48:261518	10	135	145	iTRAQ 4plex (K N-term)	S1:iTRAQ 4plex (K N-term):1000.00;K11:iTRAQ 4plex (K N-term):1000.00
80	2	P19366|ATPB_ARATH	R.T(+144.10)NPTTSNPEVS(+79.97)IR.E	Y	82.23	1638.77	13	2.4	820.395	2	28.5		F21:100237	4	3	15	iTRAQ 4plex (K N-term); Phosphorylation (STY)	T1:iTRAQ 4plex (K N-term):1000.00;S11:Phosphorylation (STY):46.62
80	2	P19366|ATPB_ARATH	K.G(+144.10)IYPAVDPLDSTSTM(+15.99)LQPR.I	Y	78.48	2220.12	19	1.1	741.048	3	46.31		F30:157720	4	360	378	iTRAQ 4plex (K N-term); Oxidation (M)	G1:iTRAQ 4plex (K N-term):1000.00;M15:Oxidation (M):1000.00
80	2	P19366|ATPB_ARATH	R.M(+144.10)(+15.99)PSAVGYQPTLSTEM(+15.99)GTLQER.I	Y	76.6	2471.18	21	0.5	824.734	3	37.66		F30:156734	4	292	312	iTRAQ 4plex (K N-term); Oxidation (M)	M1:iTRAQ 4plex (K N-term):1000.00;M1:Oxidation (M):1000.00;M15:Oxidation (M):1000.00
80	2	P19366|ATPB_ARATH	R.T(+144.10)NPTT(+79.97)SNPEVSIR.E	Y	76.34	1638.77	13	1.6	820.394	2	29.53		F21:100365	3	3	15	iTRAQ 4plex (K N-term); Phosphorylation (STY)	T1:iTRAQ 4plex (K N-term):1000.00;T5:Phosphorylation (STY):0.00
80	2	P19366|ATPB_ARATH	R.A(+144.10)VAM(+15.99)SATEGLK(+144.10).R	Y	73.81	1380.75	11	3.5	691.384	2	22.54		F50:270489	8	76	86	iTRAQ 4plex (K N-term); Oxidation (M)	A1:iTRAQ 4plex (K N-term):1000.00;M4:Oxidation (M):1000.00;K11:iTRAQ 4plex (K N-term):1000.00
80	2	P19366|ATPB_ARATH	K.S(+144.10)(+79.97)APAFIELDTK(+144.10).L	Y	72.35	1558.78	11	0.5	780.4	2	46.6		F28:146296	6	135	145	iTRAQ 4plex (K N-term); Phosphorylation (STY)	S1:iTRAQ 4plex (K N-term):1000.00;S1:Phosphorylation (STY):194.22;K11:iTRAQ 4plex (K N-term):1000.00
80	2	P19366|ATPB_ARATH	R.E(+144.10)GN(+.98)DLYM(+15.99)EMK(+144.10).E	Y	70.93	1533.69	10	3.7	767.855	2	31.99		F48:260636	2	208	217	iTRAQ 4plex (K N-term); Deamidation (NQ); Oxidation (M)	E1:iTRAQ 4plex (K N-term):1000.00;N3:Deamidation (NQ):1000.00;M7:Oxidation (M):52.04;K10:iTRAQ 4plex (K N-term):1000.00
80	2	P19366|ATPB_ARATH	R.E(+144.10)GNDLYMEM(+15.99)K(+144.10).E	Y	66.42	1532.71	10	3.1	767.362	2	26.22		F52:281691	6	208	217	iTRAQ 4plex (K N-term); Oxidation (M)	E1:iTRAQ 4plex (K N-term):1000.00;M9:Oxidation (M):60.92;K10:iTRAQ 4plex (K N-term):1000.00
80	2	P19366|ATPB_ARATH	R.G(+144.10)M(+15.99)DVVDM(+15.99)GNPLSVPVGGATLGR.I	Y	65.45	2317.15	22	1.8	773.392	3	44.79		F30:157554	2	88	109	iTRAQ 4plex (K N-term); Oxidation (M)	G1:iTRAQ 4plex (K N-term):1000.00;M2:Oxidation (M):1000.00;M7:Oxidation (M):1000.00
80	2	P19366|ATPB_ARATH	K.M(+144.10)(+15.99)PNIYNALVVK(+144.10).G	Y	64.95	1564.88	11	1.2	783.451	2	42.43		F49:266973	5	40	50	iTRAQ 4plex (K N-term); Oxidation (M)	M1:iTRAQ 4plex (K N-term):1000.00;M1:Oxidation (M):1000.00;K11:iTRAQ 4plex (K N-term):1000.00
80	2	P19366|ATPB_ARATH	R.E(+144.10)GNDLYM(+15.99)EMK(+144.10).E	Y	64.2	1532.71	10	3.2	767.362	2	30.95		F53:287569	8	208	217	iTRAQ 4plex (K N-term); Oxidation (M)	E1:iTRAQ 4plex (K N-term):1000.00;M7:Oxidation (M):60.92;K10:iTRAQ 4plex (K N-term):1000.00
80	2	P19366|ATPB_ARATH	R.T(+144.10)NPTTS(+79.97)NPEVSIR.E	Y	61.45	1638.77	13	1.6	820.394	2	29.56		F21:100370	3	3	15	iTRAQ 4plex (K N-term); Phosphorylation (STY)	T1:iTRAQ 4plex (K N-term):1000.00;S6:Phosphorylation (STY):0.00
80	2	P19366|ATPB_ARATH	K.I(+144.10)GLFGGAGVGK(+144.10).T	N	61.13	1262.75	11	3.6	632.387	2	41.19		F54:293802	5	168	178	iTRAQ 4plex (K N-term)	I1:iTRAQ 4plex (K N-term):1000.00;K11:iTRAQ 4plex (K N-term):1000.00
80	2	P19366|ATPB_ARATH	K.L(+144.10)SIFETGIK(+144.10).V	Y	61.05	1294.77	9	3.3	648.394	2	45.51		F54:294131	7	146	154	iTRAQ 4plex (K N-term)	L1:iTRAQ 4plex (K N-term):1000.00;K9:iTRAQ 4plex (K N-term):1000.00
80	2	P19366|ATPB_ARATH	K.A(+144.10)TNLEMESK(+144.10).L	Y	60.03	1309.67	9	4.5	655.848	2	22.04		F53:286604	2	487	495	iTRAQ 4plex (K N-term)	A1:iTRAQ 4plex (K N-term):1000.00;K9:iTRAQ 4plex (K N-term):1000.00
80	2	P19366|ATPB_ARATH	K.A(+144.10)TNLEM(+15.99)ESK(+144.10).L	Y	59.49	1325.67	9	2.7	663.844	2	17.17		F53:286046	6	487	495	iTRAQ 4plex (K N-term); Oxidation (M)	A1:iTRAQ 4plex (K N-term):1000.00;M6:Oxidation (M):1000.00;K9:iTRAQ 4plex (K N-term):1000.00
80	2	P19366|ATPB_ARATH	R.E(+144.10)GNDLYMEMK(+144.10).E	Y	58.13	1516.71	10	2	506.578	3	35.84		F53:288059	2	208	217	iTRAQ 4plex (K N-term)	E1:iTRAQ 4plex (K N-term):1000.00;K10:iTRAQ 4plex (K N-term):1000.00
80	2	P19366|ATPB_ARATH	R.E(+144.10)GN(+.98)DLYM(+15.99)EM(+15.99)K(+144.10).E	Y	54.28	1549.68	10	2.8	775.852	2	21.93		F46:248627	4	208	217	iTRAQ 4plex (K N-term); Deamidation (NQ); Oxidation (M)	E1:iTRAQ 4plex (K N-term):1000.00;N3:Deamidation (NQ):1000.00;M7:Oxidation (M):1000.00;M9:Oxidation (M):1000.00;K10:iTRAQ 4plex (K N-term):1000.00
80	2	P19366|ATPB_ARATH	K.V(+144.10)VDLLAPYR.R	Y	53.88	1188.7	9	0.5	595.356	2	47.09		F41:223491	4	155	163	iTRAQ 4plex (K N-term)	V1:iTRAQ 4plex (K N-term):1000.00
80	2	P19366|ATPB_ARATH	R.E(+144.10)GNDLYM(+15.99)EM(+15.99)K(+144.10).E	Y	52.64	1548.7	10	4.2	775.361	2	21.23		F51:275637	9	208	217	iTRAQ 4plex (K N-term); Oxidation (M)	E1:iTRAQ 4plex (K N-term):1000.00;M7:Oxidation (M):1000.00;M9:Oxidation (M):1000.00;K10:iTRAQ 4plex (K N-term):1000.00
80	2	P19366|ATPB_ARATH	R.A(+144.10)VAMSATEGLK(+144.10).R	Y	52.05	1364.75	11	2.5	455.926	3	29.84		F51:276553	2	76	86	iTRAQ 4plex (K N-term)	A1:iTRAQ 4plex (K N-term):1000.00;K11:iTRAQ 4plex (K N-term):1000.00
80	2	P19366|ATPB_ARATH	R.T(+144.10)TSPIHK(+144.10).S	Y	50.56	1070.63	7	3.6	357.885	3	14.68		F85:478460	8	128	134	iTRAQ 4plex (K N-term)	T1:iTRAQ 4plex (K N-term):1000.00;K7:iTRAQ 4plex (K N-term):1000.00
80	2	P19366|ATPB_ARATH	R.D(+144.10)TLGQEINVT.C	Y	43.44	1232.63	10	1.4	617.326	2	40.33		F16:74559	3	53	62	iTRAQ 4plex (K N-term)	D1:iTRAQ 4plex (K N-term):1000.00
80	2	P19366|ATPB_ARATH	K.A(+144.10)TNLEMES(+79.97)K(+144.10).L	Y	43.3	1389.64	9	4.8	695.831	2	24.93		F33:174310	2	487	495	iTRAQ 4plex (K N-term); Phosphorylation (STY)	A1:iTRAQ 4plex (K N-term):1000.00;S8:Phosphorylation (STY):58.25;K9:iTRAQ 4plex (K N-term):1000.00
80	2	P19366|ATPB_ARATH	K.A(+144.10)TNLEM(+15.99)ES(+79.97)K(+144.10).L	Y	41.94	1405.64	9	3.4	703.828	2	18.51		F33:173527	2	487	495	iTRAQ 4plex (K N-term); Oxidation (M); Phosphorylation (STY)	A1:iTRAQ 4plex (K N-term):1000.00;M6:Oxidation (M):1000.00;S8:Phosphorylation (STY):81.82;K9:iTRAQ 4plex (K N-term):1000.00
80	2	P19366|ATPB_ARATH	R.F(+144.10)VQAGSEVSAL.L	Y	40.05	1250.66	11	1.5	626.339	2	45.58		F16:75025	1	278	288	iTRAQ 4plex (K N-term)	F1:iTRAQ 4plex (K N-term):1000.00
80	2	P19366|ATPB_ARATH	L.T(+144.10)M(+15.99)AEYFR.D	Y	38.95	1076.51	7	1.6	539.261	2	23.67		F48:259770	2	255	261	iTRAQ 4plex (K N-term); Oxidation (M)	T1:iTRAQ 4plex (K N-term):1000.00;M2:Oxidation (M):1000.00
80	2	P19366|ATPB_ARATH	L.T(+144.10)MAEYFR.D	Y	35.77	1060.51	7	0.8	531.263	2	35.39		F48:260980	2	255	261	iTRAQ 4plex (K N-term)	T1:iTRAQ 4plex (K N-term):1000.00
18	3	Q8LPG9|IQD14_ARATH	R.Q(+144.10)NPLAS(+79.97)PAPS(+79.97)YSQPQR.D	Y	95.35	2043.89	16	1.2	1022.95	2	35.36		F56:303169	18	471	486	iTRAQ 4plex (K N-term); Phosphorylation (STY)	Q1:iTRAQ 4plex (K N-term):1000.00;S6:Phosphorylation (STY):45.16;S10:Phosphorylation (STY):12.28
18	3	Q8LPG9|IQD14_ARATH	R.Q(+144.10)NPLAS(+79.97)PAPSYSQPQR.D	Y	92.59	1963.93	16	0	982.97	2	32.98		F21:100767	4	471	486	iTRAQ 4plex (K N-term); Phosphorylation (STY)	Q1:iTRAQ 4plex (K N-term):1000.00;S6:Phosphorylation (STY):48.12
18	3	Q8LPG9|IQD14_ARATH	R.G(+144.10)ASPQAISSK(+144.10)PPS(+79.97)PR.A	Y	88.04	1846.95	15	2.5	616.659	3	20.16		F50:270234	5	204	218	iTRAQ 4plex (K N-term); Phosphorylation (STY)	G1:iTRAQ 4plex (K N-term):1000.00;K10:iTRAQ 4plex (K N-term):1000.00;S13:Phosphorylation (STY):12.42
18	3	Q8LPG9|IQD14_ARATH	R.E(+144.10)IVYRPEPTLPVQHASATK(+144.10).I	Y	87.43	2423.34	19	3.4	606.844	4	30.22		F87:491779	2	309	327	iTRAQ 4plex (K N-term)	E1:iTRAQ 4plex (K N-term):1000.00;K19:iTRAQ 4plex (K N-term):1000.00
18	3	Q8LPG9|IQD14_ARATH	R.G(+144.10)AS(+79.97)PQAISSK(+144.10)PPSPR.A	Y	86.58	1846.95	15	3.1	616.659	3	20.72		F52:281064	2	204	218	iTRAQ 4plex (K N-term); Phosphorylation (STY)	G1:iTRAQ 4plex (K N-term):1000.00;S3:Phosphorylation (STY):56.14;K10:iTRAQ 4plex (K N-term):1000.00
18	3	Q8LPG9|IQD14_ARATH	R.L(+144.10)DAPRPTTPK(+144.10)PPS(+79.97)PR.S	Y	81.34	1997.07	15	2.6	500.275	4	24.87		F81:453404	6	264	278	iTRAQ 4plex (K N-term); Phosphorylation (STY)	L1:iTRAQ 4plex (K N-term):1000.00;K10:iTRAQ 4plex (K N-term):1000.00;S13:Phosphorylation (STY):32.32
18	3	Q8LPG9|IQD14_ARATH	K.G(+144.10)SLVM(+15.99)SNSSSHR.G	Y	79.28	1420.68	12	1.2	474.569	3	12.69		F75:415108	4	614	625	iTRAQ 4plex (K N-term); Oxidation (M)	G1:iTRAQ 4plex (K N-term):1000.00;M5:Oxidation (M):1000.00
18	3	Q8LPG9|IQD14_ARATH	R.G(+144.10)PGS(+79.97)PGGVVLEK(+144.10).H	Y	78.02	1463.76	12	2.6	732.889	2	32.86		F31:162554	6	626	637	iTRAQ 4plex (K N-term); Phosphorylation (STY)	G1:iTRAQ 4plex (K N-term):1000.00;S4:Phosphorylation (STY):1000.00;K12:iTRAQ 4plex (K N-term):1000.00
18	3	Q8LPG9|IQD14_ARATH	R.L(+144.10)DAARPTT(+79.97)PRPPSPLADAPR.L	Y	77.95	2322.19	20	3.1	775.074	3	33.45		F62:338680	1	244	263	iTRAQ 4plex (K N-term); Phosphorylation (STY)	L1:iTRAQ 4plex (K N-term):1000.00;T8:Phosphorylation (STY):8.14
18	3	Q8LPG9|IQD14_ARATH	R.A(+144.10)EPPTLDTPRPPS(+79.97)PR.A	Y	76.21	1853.91	15	1.5	618.979	3	31.34		F37:198802	16	219	233	iTRAQ 4plex (K N-term); Phosphorylation (STY)	A1:iTRAQ 4plex (K N-term):1000.00;S13:Phosphorylation (STY):3.92
18	3	Q8LPG9|IQD14_ARATH	R.G(+144.10)ASPQAISS(+79.97)K(+144.10)PPS(+79.97)PR.A	Y	74.73	1926.92	15	2.2	643.314	3	21.37		F32:167488	8	204	218	iTRAQ 4plex (K N-term); Phosphorylation (STY)	G1:iTRAQ 4plex (K N-term):1000.00;S9:Phosphorylation (STY):7.21;K10:iTRAQ 4plex (K N-term):1000.00;S13:Phosphorylation (STY):0.00
18	3	Q8LPG9|IQD14_ARATH	R.G(+144.10)AS(+79.97)PQAISS(+79.97)K(+144.10)PPS(+79.97)PR.A	Y	74.53	2006.88	15	2.8	1004.45	2	23.41		F21:99629	2	204	218	iTRAQ 4plex (K N-term); Phosphorylation (STY)	G1:iTRAQ 4plex (K N-term):1000.00;S3:Phosphorylation (STY):0.00;S9:Phosphorylation (STY):0.00;K10:iTRAQ 4plex (K N-term):1000.00;S13:Phosphorylation (STY):7.38
18	3	Q8LPG9|IQD14_ARATH	R.L(+144.10)DAARPT(+79.97)TPRPPSPLADAPR.L	Y	74.52	2322.19	20	3	775.074	3	33.43		F61:332955	3	244	263	iTRAQ 4plex (K N-term); Phosphorylation (STY)	L1:iTRAQ 4plex (K N-term):1000.00;T7:Phosphorylation (STY):0.00
18	3	Q8LPG9|IQD14_ARATH	K.S(+144.10)(+79.97)VGNLSIGSTASM(+15.99)ATTVGR.K	Y	71.33	2047.97	19	0.3	683.664	3	41.68		F16:74679	2	643	661	iTRAQ 4plex (K N-term); Phosphorylation (STY); Oxidation (M)	S1:iTRAQ 4plex (K N-term):1000.00;S1:Phosphorylation (STY):0.00;M13:Oxidation (M):1000.00
18	3	Q8LPG9|IQD14_ARATH	R.L(+144.10)DAPRPTT(+79.97)PK(+144.10)PPSPR.S	Y	71.23	1997.07	15	3.6	666.698	3	23.54		F79:441292	4	264	278	iTRAQ 4plex (K N-term); Phosphorylation (STY)	L1:iTRAQ 4plex (K N-term):1000.00;T8:Phosphorylation (STY):8.69;K10:iTRAQ 4plex (K N-term):1000.00
18	3	Q8LPG9|IQD14_ARATH	R.S(+144.10)TFHT(+79.97)PSRPIHTGTSR.Y	Y	71.01	2004.96	16	1.6	502.249	4	17.18		F91:510329	3	525	540	iTRAQ 4plex (K N-term); Phosphorylation (STY)	S1:iTRAQ 4plex (K N-term):1000.00;T5:Phosphorylation (STY):5.99
18	3	Q8LPG9|IQD14_ARATH	R.D(+144.10)HNLVFRPPT(+79.97)PDRPNPY.S	Y	70.42	2258.07	17	0.9	753.699	3	36.91		F75:417836	8	71	87	iTRAQ 4plex (K N-term); Phosphorylation (STY)	D1:iTRAQ 4plex (K N-term):1000.00;T10:Phosphorylation (STY):38.64
18	3	Q8LPG9|IQD14_ARATH	K.G(+144.10)SLVM(+15.99)SNS(+79.97)SSHR.G	Y	66.49	1500.65	12	1.4	751.333	2	13.61		F42:225597	10	614	625	iTRAQ 4plex (K N-term); Oxidation (M); Phosphorylation (STY)	G1:iTRAQ 4plex (K N-term):1000.00;M5:Oxidation (M):1000.00;S8:Phosphorylation (STY):8.69
18	3	Q8LPG9|IQD14_ARATH	R.G(+144.10)ASPQAIS(+79.97)SK(+144.10)PPS(+79.97)PR.A	Y	66.38	1926.92	15	3.2	964.469	2	21.2		F32:167463	2	204	218	iTRAQ 4plex (K N-term); Phosphorylation (STY)	G1:iTRAQ 4plex (K N-term):1000.00;S8:Phosphorylation (STY):0.00;K10:iTRAQ 4plex (K N-term):1000.00;S13:Phosphorylation (STY):17.65
18	3	Q8LPG9|IQD14_ARATH	R.L(+144.10)DAPRPTT(+79.97)PK(+144.10)PPS(+79.97)PR.S	Y	64.63	2077.03	15	0.9	693.352	3	26.33		F54:292384	3	264	278	iTRAQ 4plex (K N-term); Phosphorylation (STY)	L1:iTRAQ 4plex (K N-term):1000.00;T8:Phosphorylation (STY):7.65;K10:iTRAQ 4plex (K N-term):1000.00;S13:Phosphorylation (STY):0.00
18	3	Q8LPG9|IQD14_ARATH	R.H(+144.10)GETNS(+79.97)FLPIFR.E	Y	64.19	1640.78	12	0.1	821.398	2	46.71		F53:288947	3	45	56	iTRAQ 4plex (K N-term); Phosphorylation (STY)	H1:iTRAQ 4plex (K N-term):1000.00;S6:Phosphorylation (STY):40.21
18	3	Q8LPG9|IQD14_ARATH	R.S(+144.10)LS(+79.97)PK(+144.10)PPS(+79.97)PR.A	Y	64.05	1512.73	10	2	757.374	2	20.95		F35:185492	8	140	149	iTRAQ 4plex (K N-term); Phosphorylation (STY)	S1:iTRAQ 4plex (K N-term):1000.00;S3:Phosphorylation (STY):1000.00;K5:iTRAQ 4plex (K N-term):1000.00;S8:Phosphorylation (STY):1000.00
18	3	Q8LPG9|IQD14_ARATH	R.L(+144.10)DAPRPT(+79.97)TPK(+144.10)PPS(+79.97)PR.S	Y	63.74	2077.03	15	2.2	693.353	3	25.28		F53:286972	5	264	278	iTRAQ 4plex (K N-term); Phosphorylation (STY)	L1:iTRAQ 4plex (K N-term):1000.00;T7:Phosphorylation (STY):0.00;K10:iTRAQ 4plex (K N-term):1000.00;S13:Phosphorylation (STY):0.00
18	3	Q8LPG9|IQD14_ARATH	R.T(+144.10)LSPK(+144.10)PPS(+79.97)PR.A	Y	63.13	1446.78	10	2.5	724.399	2	20.58		F54:291749	6	125	134	iTRAQ 4plex (K N-term); Phosphorylation (STY)	T1:iTRAQ 4plex (K N-term):1000.00;K5:iTRAQ 4plex (K N-term):1000.00;S8:Phosphorylation (STY):22.53
18	3	Q8LPG9|IQD14_ARATH	R.L(+144.10)C(+45.99)PS(+79.97)PLSQSSK(+144.10).Q	Y	62.58	1559.73	11	2.5	780.874	2	42.64		F31:163662	6	495	505	iTRAQ 4plex (K N-term); Beta-methylthiolation; Phosphorylation (STY)	L1:iTRAQ 4plex (K N-term):1000.00;C2:Beta-methylthiolation:1000.00;S4:Phosphorylation (STY):38.16;K11:iTRAQ 4plex (K N-term):1000.00
18	3	Q8LPG9|IQD14_ARATH	R.T(+144.10)LS(+79.97)PK(+144.10)PPS(+79.97)PR.A	Y	62.56	1526.75	10	2	764.382	2	21.52		F33:173902	8	125	134	iTRAQ 4plex (K N-term); Phosphorylation (STY)	T1:iTRAQ 4plex (K N-term):1000.00;S3:Phosphorylation (STY):1000.00;K5:iTRAQ 4plex (K N-term):1000.00;S8:Phosphorylation (STY):1000.00
18	3	Q8LPG9|IQD14_ARATH	K.V(+144.10)RPNS(+79.97)NPK(+144.10)ER.V	Y	62.42	1563.81	10	3.1	522.278	3	12.03		F88:495757	2	579	588	iTRAQ 4plex (K N-term); Phosphorylation (STY)	V1:iTRAQ 4plex (K N-term):1000.00;S5:Phosphorylation (STY):1000.00;K8:iTRAQ 4plex (K N-term):1000.00
18	3	Q8LPG9|IQD14_ARATH	R.P(+144.10)T(+79.97)TPRPPSPLADAPR.L	Y	62.16	1795.91	15	1.3	599.644	3	30.1		F51:276580	6	249	263	iTRAQ 4plex (K N-term); Phosphorylation (STY)	P1:iTRAQ 4plex (K N-term):1000.00;T2:Phosphorylation (STY):0.00
18	3	Q8LPG9|IQD14_ARATH	R.H(+144.10)GET(+79.97)NSFLPIFR.E	Y	61.95	1640.78	12	0.1	821.398	2	48.36		F50:272809	5	45	56	iTRAQ 4plex (K N-term); Phosphorylation (STY)	H1:iTRAQ 4plex (K N-term):1000.00;T4:Phosphorylation (STY):33.18
18	3	Q8LPG9|IQD14_ARATH	R.V(+144.10)AS(+79.97)PRPTSPR.V	Y	60.66	1290.65	10	2.7	646.336	2	14.74		F48:258749	2	100	109	iTRAQ 4plex (K N-term); Phosphorylation (STY)	V1:iTRAQ 4plex (K N-term):1000.00;S3:Phosphorylation (STY):0.00
18	3	Q8LPG9|IQD14_ARATH	K.V(+144.10)RPNS(+79.97)NPK(+144.10).E	Y	60.35	1278.66	8	2.2	640.341	2	12.11		F68:371514	12	579	586	iTRAQ 4plex (K N-term); Phosphorylation (STY)	V1:iTRAQ 4plex (K N-term):1000.00;S5:Phosphorylation (STY):1000.00;K8:iTRAQ 4plex (K N-term):1000.00
18	3	Q8LPG9|IQD14_ARATH	K.G(+144.10)SLVMSNS(+79.97)SSHR.G	Y	59.22	1484.65	12	1.7	495.893	3	18.36		F42:226129	2	614	625	iTRAQ 4plex (K N-term); Phosphorylation (STY)	G1:iTRAQ 4plex (K N-term):1000.00;S8:Phosphorylation (STY):21.94
18	3	Q8LPG9|IQD14_ARATH	R.L(+144.10)DNHFDTST(+79.97)PR.S	Y	58.81	1525.67	11	1.9	763.842	2	25.05		F49:265267	8	511	521	iTRAQ 4plex (K N-term); Phosphorylation (STY)	L1:iTRAQ 4plex (K N-term):1000.00;T9:Phosphorylation (STY):0.00
18	3	Q8LPG9|IQD14_ARATH	R.S(+144.10)LSPK(+144.10)PPS(+79.97)PR.A	Y	58.68	1432.76	10	3	478.597	3	20.21		F57:307866	4	140	149	iTRAQ 4plex (K N-term); Phosphorylation (STY)	S1:iTRAQ 4plex (K N-term):1000.00;K5:iTRAQ 4plex (K N-term):1000.00;S8:Phosphorylation (STY):19.78
18	3	Q8LPG9|IQD14_ARATH	R.P(+144.10)TT(+79.97)PK(+144.10)PPSPR.S	Y	58.25	1444.76	10	1.7	482.596	3	15.77		F72:395978	3	269	278	iTRAQ 4plex (K N-term); Phosphorylation (STY)	P1:iTRAQ 4plex (K N-term):1000.00;T3:Phosphorylation (STY):9.34;K5:iTRAQ 4plex (K N-term):1000.00
18	3	Q8LPG9|IQD14_ARATH	R.P(+144.10)TTPK(+144.10)PPS(+79.97)PR.S	Y	57.93	1444.76	10	3.5	482.597	3	17.06		F69:377887	11	269	278	iTRAQ 4plex (K N-term); Phosphorylation (STY)	P1:iTRAQ 4plex (K N-term):1000.00;K5:iTRAQ 4plex (K N-term):1000.00;S8:Phosphorylation (STY):41.96
18	3	Q8LPG9|IQD14_ARATH	R.S(+144.10)LS(+79.97)PK(+144.10)PPSPR.A	Y	57.06	1432.76	10	3.6	717.392	2	19.11		F58:313633	14	140	149	iTRAQ 4plex (K N-term); Phosphorylation (STY)	S1:iTRAQ 4plex (K N-term):1000.00;S3:Phosphorylation (STY):45.16;K5:iTRAQ 4plex (K N-term):1000.00
18	3	Q8LPG9|IQD14_ARATH	R.L(+144.10)C(+45.99)PS(+79.97)PLS(+79.97)QSSK(+144.10).Q	Y	56.82	1639.7	11	2.7	820.857	2	49.94		F21:102679	7	495	505	iTRAQ 4plex (K N-term); Beta-methylthiolation; Phosphorylation (STY)	L1:iTRAQ 4plex (K N-term):1000.00;C2:Beta-methylthiolation:1000.00;S4:Phosphorylation (STY):17.91;S7:Phosphorylation (STY):0.00;K11:iTRAQ 4plex (K N-term):1000.00
18	3	Q8LPG9|IQD14_ARATH	R.V(+144.10)MGT(+79.97)PVSEK(+144.10).R	Y	55.56	1314.65	9	3	658.332	2	24.61		F33:174272	4	589	597	iTRAQ 4plex (K N-term); Phosphorylation (STY)	V1:iTRAQ 4plex (K N-term):1000.00;T4:Phosphorylation (STY):29.32;K9:iTRAQ 4plex (K N-term):1000.00
18	3	Q8LPG9|IQD14_ARATH	K.G(+144.10)SLVM(+15.99)SN(+.98)S(+79.97)SSHR.G	Y	53.98	1501.63	12	1.4	501.552	3	14.85		F38:202697	2	614	625	iTRAQ 4plex (K N-term); Oxidation (M); Deamidation (NQ); Phosphorylation (STY)	G1:iTRAQ 4plex (K N-term):1000.00;M5:Oxidation (M):1000.00;N7:Deamidation (NQ):1000.00;S8:Phosphorylation (STY):12.28
18	3	Q8LPG9|IQD14_ARATH	R.R(+144.10)M(+15.99)S(+79.97)YPPTQDTFR.W	Y	53.61	1737.76	12	1.1	580.263	3	24.81		F52:281537	2	599	610	iTRAQ 4plex (K N-term); Oxidation (M); Phosphorylation (STY)	R1:iTRAQ 4plex (K N-term):1000.00;M2:Oxidation (M):1000.00;S3:Phosphorylation (STY):11.06
18	3	Q8LPG9|IQD14_ARATH	K.G(+144.10)SLVMSN(+.98)S(+79.97)SSHR.G	Y	51.31	1485.64	12	-0.2	496.22	3	19.86		F38:203241	2	614	625	iTRAQ 4plex (K N-term); Deamidation (NQ); Phosphorylation (STY)	G1:iTRAQ 4plex (K N-term):1000.00;N7:Deamidation (NQ):1000.00;S8:Phosphorylation (STY):11.06
18	3	Q8LPG9|IQD14_ARATH	R.V(+144.10)M(+15.99)GT(+79.97)PVSEK(+144.10).R	Y	50.97	1330.64	9	3.4	666.33	2	17.89		F33:173454	4	589	597	iTRAQ 4plex (K N-term); Oxidation (M); Phosphorylation (STY)	V1:iTRAQ 4plex (K N-term):1000.00;M2:Oxidation (M):1000.00;T4:Phosphorylation (STY):26.52;K9:iTRAQ 4plex (K N-term):1000.00
18	3	Q8LPG9|IQD14_ARATH	D.A(+144.10)PRPT(+79.97)TPK(+144.10)PPS(+79.97)PR.S	Y	50.79	1848.92	13	2.6	617.316	3	18.29		F61:331085	2	266	278	iTRAQ 4plex (K N-term); Phosphorylation (STY)	A1:iTRAQ 4plex (K N-term):1000.00;T5:Phosphorylation (STY):0.00;K8:iTRAQ 4plex (K N-term):1000.00;S11:Phosphorylation (STY):0.00
18	3	Q8LPG9|IQD14_ARATH	R.V(+144.10)QS(+79.97)QIQSR.R	Y	50.52	1168.57	8	2.5	585.294	2	19.16		F26:132089	2	376	383	iTRAQ 4plex (K N-term); Phosphorylation (STY)	V1:iTRAQ 4plex (K N-term):1000.00;S3:Phosphorylation (STY):60.62
18	3	Q8LPG9|IQD14_ARATH	Y.S(+144.10)ASPPPRPAS(+79.97)PR.V	Y	50.41	1442.71	12	1.3	481.912	3	14		F41:220017	5	88	99	iTRAQ 4plex (K N-term); Phosphorylation (STY)	S1:iTRAQ 4plex (K N-term):1000.00;S10:Phosphorylation (STY):14.15
18	3	Q8LPG9|IQD14_ARATH	R.I(+144.10)TPHSVPSPRPSS(+79.97)PR.G	Y	49.49	1837.93	15	3.1	613.653	3	21.72		F76:422791	2	189	203	iTRAQ 4plex (K N-term); Phosphorylation (STY)	I1:iTRAQ 4plex (K N-term):1000.00;S13:Phosphorylation (STY):17.01
18	3	Q8LPG9|IQD14_ARATH	R.L(+144.10)DNHFDTS(+79.97)TPRS(+79.97)SR.S	Y	49.26	1935.8	14	-0.7	646.273	3	23.77		F51:275916	3	511	524	iTRAQ 4plex (K N-term); Phosphorylation (STY)	L1:iTRAQ 4plex (K N-term):1000.00;S8:Phosphorylation (STY):0.00;S12:Phosphorylation (STY):10.19
18	3	Q8LPG9|IQD14_ARATH	K.V(+144.10)RPN(+.98)S(+79.97)NPK(+144.10).E	Y	49.18	1279.65	8	2.7	640.833	2	13.06		F63:341996	8	579	586	iTRAQ 4plex (K N-term); Deamidation (NQ); Phosphorylation (STY)	V1:iTRAQ 4plex (K N-term):1000.00;N4:Deamidation (NQ):26.31;S5:Phosphorylation (STY):1000.00;K8:iTRAQ 4plex (K N-term):1000.00
18	3	Q8LPG9|IQD14_ARATH	D.A(+144.10)PRPTT(+79.97)PK(+144.10)PPS(+79.97)PR.S	Y	48.78	1848.92	13	2.4	617.316	3	18.58		F60:325248	1	266	278	iTRAQ 4plex (K N-term); Phosphorylation (STY)	A1:iTRAQ 4plex (K N-term):1000.00;T6:Phosphorylation (STY):0.00;K8:iTRAQ 4plex (K N-term):1000.00;S11:Phosphorylation (STY):0.00
18	3	Q8LPG9|IQD14_ARATH	R.S(+144.10)LS(+79.97)PK(+144.10)PFDR.S	Y	48.74	1413.72	9	3	707.87	2	26.15		F62:337848	19	155	163	iTRAQ 4plex (K N-term); Phosphorylation (STY)	S1:iTRAQ 4plex (K N-term):1000.00;S3:Phosphorylation (STY):1000.00;K5:iTRAQ 4plex (K N-term):1000.00
18	3	Q8LPG9|IQD14_ARATH	R.D(+144.10)FRLT(+79.97)PSR.L	Y	48.65	1214.59	8	1.6	608.304	2	27.47		F47:254740	5	487	494	iTRAQ 4plex (K N-term); Phosphorylation (STY)	D1:iTRAQ 4plex (K N-term):1000.00;T5:Phosphorylation (STY):14.04
18	3	Q8LPG9|IQD14_ARATH	R.P(+144.10)T(+79.97)TPRPPS(+79.97)PLADAPR.L	Y	48.44	1875.87	15	1.4	626.3	3	33.92		F28:145056	4	249	263	iTRAQ 4plex (K N-term); Phosphorylation (STY)	P1:iTRAQ 4plex (K N-term):1000.00;T2:Phosphorylation (STY):0.00;S8:Phosphorylation (STY):0.00
18	3	Q8LPG9|IQD14_ARATH	R.P(+144.10)TT(+79.97)PK(+144.10)PPS(+79.97)PR.S	Y	47.41	1524.73	10	2.5	763.375	2	16.74		F43:231722	5	269	278	iTRAQ 4plex (K N-term); Phosphorylation (STY)	P1:iTRAQ 4plex (K N-term):1000.00;T3:Phosphorylation (STY):8.14;K5:iTRAQ 4plex (K N-term):1000.00;S8:Phosphorylation (STY):0.00
18	3	Q8LPG9|IQD14_ARATH	R.L(+144.10)DAPRPT(+79.97)TPK(+144.10)PPSPR.S	Y	46.24	1997.07	15	1.8	666.697	3	23.43		F80:447352	4	264	278	iTRAQ 4plex (K N-term); Phosphorylation (STY)	L1:iTRAQ 4plex (K N-term):1000.00;T7:Phosphorylation (STY):8.69;K10:iTRAQ 4plex (K N-term):1000.00
18	3	Q8LPG9|IQD14_ARATH	R.T(+144.10)LS(+79.97)PK(+144.10)PPSPR.A	Y	46.07	1446.78	10	4.5	483.269	3	19.73		F55:296931	4	125	134	iTRAQ 4plex (K N-term); Phosphorylation (STY)	T1:iTRAQ 4plex (K N-term):1000.00;S3:Phosphorylation (STY):23.70;K5:iTRAQ 4plex (K N-term):1000.00
18	3	Q8LPG9|IQD14_ARATH	R.V(+144.10)AS(+79.97)PRVPS(+79.97)PR.A	Y	45.92	1368.64	10	2.2	685.33	2	24.6		F26:132720	1	110	119	iTRAQ 4plex (K N-term); Phosphorylation (STY)	V1:iTRAQ 4plex (K N-term):1000.00;S3:Phosphorylation (STY):1000.00;S8:Phosphorylation (STY):1000.00
18	3	Q8LPG9|IQD14_ARATH	R.A(+144.10)EPPTLDT(+79.97)PRPPS(+79.97)PR.A	Y	45.68	1933.88	15	-0.3	645.634	3	32		F24:120926	1	219	233	iTRAQ 4plex (K N-term); Phosphorylation (STY)	A1:iTRAQ 4plex (K N-term):1000.00;T8:Phosphorylation (STY):16.66;S13:Phosphorylation (STY):8.28
18	3	Q8LPG9|IQD14_ARATH	R.V(+144.10)M(+15.99)GT(+79.97)PVS(+79.97)EK(+144.10).R	Y	45.05	1410.61	9	2.3	706.312	2	18.68		F22:105212	2	589	597	iTRAQ 4plex (K N-term); Oxidation (M); Phosphorylation (STY)	V1:iTRAQ 4plex (K N-term):1000.00;M2:Oxidation (M):1000.00;T4:Phosphorylation (STY):1000.00;S7:Phosphorylation (STY):1000.00;K9:iTRAQ 4plex (K N-term):1000.00
18	3	Q8LPG9|IQD14_ARATH	R.L(+144.10)C(+45.99)PSPLS(+79.97)QSSK(+144.10).Q	Y	44.94	1559.73	11	2.5	520.918	3	43.37		F31:163745	1	495	505	iTRAQ 4plex (K N-term); Beta-methylthiolation; Phosphorylation (STY)	L1:iTRAQ 4plex (K N-term):1000.00;C2:Beta-methylthiolation:1000.00;S7:Phosphorylation (STY):5.03;K11:iTRAQ 4plex (K N-term):1000.00
18	3	Q8LPG9|IQD14_ARATH	Y.S(+144.10)AS(+79.97)PPPRPAS(+79.97)PR.V	Y	43.34	1522.68	12	-0.4	762.347	2	15.3		F24:118734	6	88	99	iTRAQ 4plex (K N-term); Phosphorylation (STY)	S1:iTRAQ 4plex (K N-term):1000.00;S3:Phosphorylation (STY):1000.00;S10:Phosphorylation (STY):1000.00
18	3	Q8LPG9|IQD14_ARATH	R.P(+144.10)TTPRPPS(+79.97)PLADAPR.L	Y	43.17	1795.91	15	2.5	599.645	3	31.3		F50:271386	4	249	263	iTRAQ 4plex (K N-term); Phosphorylation (STY)	P1:iTRAQ 4plex (K N-term):1000.00;S8:Phosphorylation (STY):0.00
18	3	Q8LPG9|IQD14_ARATH	R.L(+144.10)C(+45.99)PSPLSQS(+79.97)SK(+144.10).Q	Y	42.89	1559.73	11	2.5	520.918	3	43.34		F31:163740	1	495	505	iTRAQ 4plex (K N-term); Beta-methylthiolation; Phosphorylation (STY)	L1:iTRAQ 4plex (K N-term):1000.00;C2:Beta-methylthiolation:1000.00;S9:Phosphorylation (STY):9.34;K11:iTRAQ 4plex (K N-term):1000.00
18	3	Q8LPG9|IQD14_ARATH	R.V(+144.10)AS(+79.97)PRPT(+79.97)SPR.V	Y	42.12	1370.62	10	2.4	457.882	3	15.6		F25:125538	5	100	109	iTRAQ 4plex (K N-term); Phosphorylation (STY)	V1:iTRAQ 4plex (K N-term):1000.00;S3:Phosphorylation (STY):0.00;T7:Phosphorylation (STY):9.34
18	3	Q8LPG9|IQD14_ARATH	R.L(+144.10)DN(+.98)HFDTST(+79.97)PR.S	Y	41.81	1526.65	11	0.9	509.891	3	25.76		F43:232729	2	511	521	iTRAQ 4plex (K N-term); Deamidation (NQ); Phosphorylation (STY)	L1:iTRAQ 4plex (K N-term):1000.00;N3:Deamidation (NQ):1000.00;T9:Phosphorylation (STY):0.00
18	3	Q8LPG9|IQD14_ARATH	R.V(+144.10)ASPRPT(+79.97)SPR.V	Y	41.52	1290.65	10	2.7	646.336	2	14.78		F48:258754	1	100	109	iTRAQ 4plex (K N-term); Phosphorylation (STY)	V1:iTRAQ 4plex (K N-term):1000.00;T7:Phosphorylation (STY):26.38
18	3	Q8LPG9|IQD14_ARATH	R.V(+144.10)M(+15.99)GTPVS(+79.97)EK(+144.10).R	Y	41.39	1330.64	9	5	666.331	2	20.62		F32:167397	1	589	597	iTRAQ 4plex (K N-term); Oxidation (M); Phosphorylation (STY)	V1:iTRAQ 4plex (K N-term):1000.00;M2:Oxidation (M):1000.00;S7:Phosphorylation (STY):38.16;K9:iTRAQ 4plex (K N-term):1000.00
18	3	Q8LPG9|IQD14_ARATH	R.V(+144.10)AS(+79.97)PRPTS(+79.97)PR.V	Y	41.13	1370.62	10	2.5	686.319	2	16.68		F26:131805	6	100	109	iTRAQ 4plex (K N-term); Phosphorylation (STY)	V1:iTRAQ 4plex (K N-term):1000.00;S3:Phosphorylation (STY):0.00;S8:Phosphorylation (STY):8.14
18	3	Q8LPG9|IQD14_ARATH	R.P(+144.10)T(+79.97)TPK(+144.10)PPSPR.S	Y	40.8	1444.76	10	3.4	723.392	2	15.62		F71:389554	1	269	278	iTRAQ 4plex (K N-term); Phosphorylation (STY)	P1:iTRAQ 4plex (K N-term):1000.00;T2:Phosphorylation (STY):17.01;K5:iTRAQ 4plex (K N-term):1000.00
18	3	Q8LPG9|IQD14_ARATH	R.V(+144.10)MGT(+79.97)PVS(+79.97)EK(+144.10).R	Y	40.54	1394.61	9	3.3	698.316	2	27.34		F22:106371	2	589	597	iTRAQ 4plex (K N-term); Phosphorylation (STY)	V1:iTRAQ 4plex (K N-term):1000.00;T4:Phosphorylation (STY):1000.00;S7:Phosphorylation (STY):1000.00;K9:iTRAQ 4plex (K N-term):1000.00
18	3	Q8LPG9|IQD14_ARATH	R.V(+144.10)ASPRPT(+79.97)S(+79.97)PR.V	Y	40.35	1370.62	10	3.3	686.32	2	15.68		F25:125548	3	100	109	iTRAQ 4plex (K N-term); Phosphorylation (STY)	V1:iTRAQ 4plex (K N-term):1000.00;T7:Phosphorylation (STY):25.70;S8:Phosphorylation (STY):28.89
18	3	Q8LPG9|IQD14_ARATH	H.S(+144.10)VPS(+79.97)PRPSS(+79.97)PR.G	Y	40.09	1469.65	11	2.1	735.835	2	17.26		F24:118994	2	193	203	iTRAQ 4plex (K N-term); Phosphorylation (STY)	S1:iTRAQ 4plex (K N-term):1000.00;S4:Phosphorylation (STY):16.51;S9:Phosphorylation (STY):0.00
18	3	Q8LPG9|IQD14_ARATH	R.S(+144.10)T(+79.97)FHT(+79.97)PSRPIHTGTSR.Y	Y	36.96	2084.93	16	1.6	522.24	4	18.66		F81:452620	1	525	540	iTRAQ 4plex (K N-term); Phosphorylation (STY)	S1:iTRAQ 4plex (K N-term):1000.00;T2:Phosphorylation (STY):7.26;T5:Phosphorylation (STY):6.59
18	3	Q8LPG9|IQD14_ARATH	R.S(+144.10)(+79.97)LS(+79.97)PK(+144.10)PFDR.S	Y	36.78	1493.69	9	1.8	498.904	3	31.26		F38:204476	2	155	163	iTRAQ 4plex (K N-term); Phosphorylation (STY)	S1:iTRAQ 4plex (K N-term):1000.00;S1:Phosphorylation (STY):1000.00;S3:Phosphorylation (STY):1000.00;K5:iTRAQ 4plex (K N-term):1000.00
18	3	Q8LPG9|IQD14_ARATH	R.V(+144.10)M(+15.99)GT(+79.97)PVS(+79.97)EK(+144.10)R.R	Y	36.55	1566.71	10	0.5	784.362	2	15.61		F37:196972	3	589	598	iTRAQ 4plex (K N-term); Oxidation (M); Phosphorylation (STY)	V1:iTRAQ 4plex (K N-term):1000.00;M2:Oxidation (M):1000.00;T4:Phosphorylation (STY):1000.00;S7:Phosphorylation (STY):1000.00;K9:iTRAQ 4plex (K N-term):1000.00
18	3	Q8LPG9|IQD14_ARATH	Y.S(+144.10)AS(+79.97)PPPRPASPR.V	Y	36.14	1442.71	12	-0.9	722.363	2	14.06		F41:220022	1	88	99	iTRAQ 4plex (K N-term); Phosphorylation (STY)	S1:iTRAQ 4plex (K N-term):1000.00;S3:Phosphorylation (STY):0.00
[truncated: 33,612 more rows]

## Sheet: Rc_PXD000923
Protein Group	Protein ID	Protein Accession	Peptide	Unique	-10lgP	Mass	Length	ppm	m/z	z	RT	Area	Scan	#Spec	Start	End	PTM	AScore
[truncated: 5,483 more rows]

[truncated: 1 more sheets: Rc_PXD002222]
