# Supplementary material for: Comparative qualitative phosphoproteomics analysis identifies shared phosphorylation motifs and associated biological processes in evolutionary divergent plants
Source: J Proteomics. 2018 Jun 15;181:152–9. doi: 10.1016/j.jprot.2018.04.011 (PMC5971217; doi:10.1016/j.jprot.2018.04.011)
Supplement: Supplementary file 3 — Phosphorylation motifs identified in Arabidopsis and rice independently, and shared motifs are presented in different tabs. [file mmc3.xlsx]

## Sheet: Arabidopsis_motifs
motifs	Motif Score	Foreground Matches	Foreground Size	Background Matches	Background Size	Fold Increase	Novel
RS	16	150	1434	42306	844426	2.09	0
RSxS	32	146	2796	5827	932545	8.36	0
SP	16	137	1558	23378	867804	2.95	0
RxxxS	14.12	128	1163	41778	794844	2.09	0
SxD	11.91	105	1035	33673	753066	2.16	0
SPR	27.68	90	2967	2545	937295	11.17	0
RSP	28.46	88	3055	2219	939514	12.2	1
TP	16	82	276	22110	519472	6.98	0
RxS	10.01	82	846	31115	696432	2.17	0
SPxR	29.03	81	2877	2205	934750	11.94	0
RxxSxxS	21.53	81	1729	5429	882649	4.04	1
KxxxxxS	7.28	77	672	39072	653980	1.92	0
RxxS	12.17	75	935	20434	719393	2.64	0
GS	6.63	72	577	35820	611349	1.95	0
SPK	25.11	64	2594	2175	924989	10.49	0
SxxE	6.61	61	511	34201	575529	2.01	0
SDxE	32	60	2141	3263	909803	7.81	0
RxxxxSP	25.01	57	2530	1986	922814	10.47	1
RxxSP	24.47	56	2650	1729	926718	11.33	0
SxxxxxxS	4.58	56	276	50754	435340	1.74	1
RRxS	21.29	49	2081	3534	906540	6.04	1
RxxSD	22.83	45	2389	2252	918824	7.69	1
SDxD	28.09	45	1849	3320	891268	6.53	0
RxxT	16	45	194	25081	497362	4.6	0
SD	5.93	45	450	24826	541328	2.18	0
SxR	5.05	42	391	26686	513800	2.07	1
RxSP	22.24	40	2452	1546	920635	9.71	0
SPxxxxR	21.24	38	2327	1759	916309	8.51	1
SxDxxE	21.7	37	1986	3239	900855	5.18	1
KS	4.26	37	313	27343	462683	2	1
RxxSF	22.06	36	2252	1913	914117	7.64	0
RxxxxxxS	4.37	36	349	24431	487114	2.06	0
GxxSP	20.71	35	2032	1907	903006	8.16	0
SPxxxK	20.67	35	2216	1775	912204	8.12	1
RxxSPxxxxxR	39.3	33	3138	239	940159	41.37	1
RSxSP	34.85	32	3087	406	939920	24	1
SxxxSP	18.89	31	713	4165	658343	6.87	1
RxxSxG	20.31	31	1893	2267	893803	6.46	1
SxG	4.19	30	195	26234	365800	2.15	0
SGE	20.73	29	1587	3481	871285	4.57	1
RxxTP	24.39	28	343	1405	524175	30.46	1
SDxED	38.41	27	2289	348	914550	31	1
RxSxE	20.95	27	1944	2507	897606	4.97	1
KxxSP	20.7	26	1804	1466	887948	8.73	1
SxxxxxR	4.06	25	220	18786	384586	2.33	0
SPxxR	20.17	24	1917	1296	895099	8.65	1
KxxxxSP	20.5	23	1676	1383	877032	8.7	1
GSxxxxxxK	18.6	23	1186	3230	798074	4.79	1
SxxxxGS	13.28	23	764	4381	665317	4.57	1
PxTP	20.18	22	298	2081	521553	18.5	0
RxxSxxxxR	20.33	21	1608	1639	872924	6.96	1
KxxxSP	20.9	20	1628	1139	874063	9.43	1
DxxxSxD	20.41	20	1240	2113	800187	6.11	1
DSDxE	36.21	19	2181	324	910429	24.48	1
KAxS	15.37	19	865	2527	698959	6.08	1
RxxSxA	19.8	18	1269	1626	801813	6.99	1
KSxS	10.43	18	595	3559	614908	5.23	1
SxxxxSPxK	26.84	17	2344	263	916572	25.28	1
TPR	20.16	17	315	1217	522770	23.18	0
RxxSxD	20.47	17	1645	1420	875483	6.37	1
LxRQxS	29.74	16	2468	193	920828	30.93	1
DSDD	30.13	16	2157	302	910105	22.35	1
DSExE	37.3	15	1284	307	802120	30.52	1
SEEE	20.33	14	741	591	660936	21.13	1
SxxxSR	9.26	14	405	2702	516502	6.61	1
DSD	11.75	14	727	2002	660345	6.35	1
KSxSF	32.03	13	1862	268	891536	23.23	1
RAxSF	29.88	12	2412	119	919089	38.43	1
RTxSxP	26.72	11	2400	146	918970	28.85	1
KxxxxxSxDD	26.47	11	1997	244	901099	20.34	1
RxxSxxSxD	28.84	11	1778	283	886482	19.38	1
SGPL	19.81	10	682	198	654178	48.44	1
RxxSIN	27.55	10	2262	85	914202	47.55	1
DSxDE	26.99	10	1686	188	877220	27.68	1
TxxxGG	10.6	10	149	2196	472281	14.43	1
RRSxxxD	24.19	8	1653	166	875649	25.53	1
YxxxRxYR	24.96	7	10	53	291334	3847.81	1
AS	112	5	1220	0	798074	inf	1
DS	112	5	1245	0	800187	inf	1
MxxxxSP	64	5	3098	0	939920	inf	1
PKxSPE	28.77	5	1949	10	897616	230.28	1
DExxGT	14.42	5	139	103	470085	164.17	1

## Sheet: Rice_motifs
motifs	Motif Score	Foreground Matches	Foreground Size	Background Matches	Background Size	Fold Increase	Novel
SP	16	231	1388	36210	981595	4.14	0
RxxS	16	178	1150	45357	942976	3.22	0
TP	16	133	288	35238	595897	7.81	0
PxSP	26.27	131	2216	5945	1021555	10.16	0
SDxE	32	96	1534	3862	988727	16.02	0
SxD	13.28	85	676	43425	847251	2.45	1
SF	13.41	77	753	34332	881583	2.63	0
GS	6.18	71	514	57091	758623	1.84	1
SPR	24.02	71	1961	3546	1011405	10.33	0
RxxSP	26.09	64	1822	2939	1005320	12.02	1
LxRxxS	23.74	63	1635	5672	996811	6.77	0
SxE	7.1	63	577	42574	801197	2.05	1
RxxSF	30.7	59	1881	2465	1007785	12.82	1
SA	5.14	58	314	64184	627967	1.81	1
RSP	24.34	53	1758	2707	1002381	11.16	1
SL	3.82	53	256	70499	563783	1.66	1
KxxxSP	23.77	49	2010	1949	1013354	12.68	1
SDxD	32	47	959	4002	897385	10.99	1
SPK	22.73	46	2056	1830	1015184	12.41	1
SPxR	23.42	43	1692	2306	999453	11.01	1
SD	5.69	42	422	31608	699119	2.2	1
SG	5.03	41	165	55568	447842	2	1
RxxxxSP	21.84	38	1572	2412	991139	9.93	1
SExE	29.35	38	888	3967	891487	9.62	1
SV	4.68	38	203	45442	493284	2.03	1
SI	4.2	37	363	34037	665750	1.99	1
RxxSPxP	35.04	34	2250	585	1022140	26.4	1
LxKxxS	20.92	28	781	4218	885801	7.53	1
SE	6.35	28	124	31391	392274	2.82	1
RxDS	23.1	27	1415	1763	983358	10.64	1
RxxSxD	20.83	26	1176	2409	945385	8.68	1
KxxSF	23.8	24	912	1896	893383	12.4	1
KxxxxSP	20.09	23	1438	1507	984865	10.45	1
RxxT	6.01	22	130	28769	555308	3.27	1
SM	6.51	18	96	16413	360883	4.12	1
SQ	5.37	18	78	23600	344470	3.37	1
KxxxxT	4.19	16	108	25437	526539	3.07	1
GSPxxxxxR	26.82	15	2071	249	1015433	29.54	1
DxSPxR	28.8	14	2085	177	1015610	38.53	1
ESxE	14.84	14	591	2629	803826	7.24	1
LxRxxSxE	31.7	14	1649	336	997147	25.2	1
SExD	12.17	14	436	2121	701240	10.62	1
SFK	20.95	14	840	1242	887219	11.91	1
DxSED	32.12	13	972	234	897619	51.3	1
LxRQxS	36.7	13	1705	221	999674	34.49	1
LxRxxT	16.43	13	155	3171	560659	14.83	1
SLxxxxD	8.88	12	326	3746	631713	6.21	1
TDD	14.86	12	142	2180	557488	21.61	1
RxxTPxP	24.53	10	298	236	596133	84.76	1
SEDD	25.26	10	850	301	887520	34.69	1
KxxSxP	9.24	9	372	1611	667361	10.02	1
RQxSF	35.8	9	1890	74	1007859	64.86	1
HSLR	17.88	8	380	150	667511	93.69	1
LxxxxSFxxR	24.43	7	814	176	885977	43.29	1
MxSP	112	7	2276	0	1022140	inf	1
SGPL	13.98	7	443	292	701532	37.96	1
MxS	96	6	820	0	885977	inf	1

## Sheet: Shared_motifs
motifs	Foreground Matches	Motif Score	Fold Increase	Background Size	Background Matches	Species
GS	72	6.63	1.95	611349	35820	Arabidopsis thaliana
GS	71	6.18	1.84	758623	57091	Oryza sativa Indica
KxxxSP	20	20.9	9.43	874063	1139	Arabidopsis thaliana
KxxxSP	49	23.77	12.68	1013354	1949	Oryza sativa Indica
KxxxxSP	23	20.5	8.7	877032	1383	Arabidopsis thaliana
KxxxxSP	23	20.09	10.45	984865	1507	Oryza sativa Indica
LxRQxS	16	29.74	30.93	920828	193	Arabidopsis thaliana
LxRQxS	13	36.7	34.49	999674	221	Oryza sativa Indica
RSP	53	24.34	11.16	1002381	2707	Oryza sativa Indica
RSP	88	28.46	12.2	939514	2219	Arabidopsis thaliana
RxxS	178	16	3.22	942976	45357	Oryza sativa Indica
RxxS	75	12.17	2.64	719393	20434	Arabidopsis thaliana
RxxSF	36	22.06	7.64	914117	1913	Arabidopsis thaliana
RxxSF	59	30.7	12.82	1007785	2465	Oryza sativa Indica
RxxSP	64	26.09	12.02	1005320	2939	Oryza sativa Indica
RxxSP	56	24.47	11.33	926718	1729	Arabidopsis thaliana
RxxSxD	17	20.47	6.37	875483	1420	Arabidopsis thaliana
RxxSxD	26	20.83	8.68	945385	2409	Oryza sativa Indica
RxxT	22	6.01	3.27	555308	28769	Oryza sativa Indica
RxxT	45	16	4.6	497362	25081	Arabidopsis thaliana
RxxxxSP	38	21.84	9.93	991139	2412	Oryza sativa Indica
RxxxxSP	57	25.01	10.47	922814	1986	Arabidopsis thaliana
SD	42	5.69	2.2	699119	31608	Oryza sativa Indica
SD	45	5.93	2.18	541328	24826	Arabidopsis thaliana
SDxD	45	28.09	6.53	891268	3320	Arabidopsis thaliana
SDxD	47	32	10.99	897385	4002	Oryza sativa Indica
SDxE	96	32	16.02	988727	3862	Oryza sativa Indica
SDxE	60	32	7.81	909803	3263	Arabidopsis thaliana
SGPL	7	13.98	37.96	701532	292	Oryza sativa Indica
SGPL	10	19.81	48.44	654178	198	Arabidopsis thaliana
SP	137	16	2.95	867804	23378	Arabidopsis thaliana
SP	231	16	4.14	981595	36210	Oryza sativa Indica
SPK	46	22.73	12.41	1015184	1830	Oryza sativa Indica
SPK	64	25.11	10.49	924989	2175	Arabidopsis thaliana
SPR	90	27.68	11.17	937295	2545	Arabidopsis thaliana
SPR	71	24.02	10.33	1011405	3546	Oryza sativa Indica
SPxR	81	29.03	11.94	934750	2205	Arabidopsis thaliana
SPxR	43	23.42	11.01	999453	2306	Oryza sativa Indica
SxD	105	11.91	2.16	753066	33673	Arabidopsis thaliana
SxD	85	13.28	2.45	847251	43425	Oryza sativa Indica
TP	82	16	6.98	519472	22110	Arabidopsis thaliana
TP	133	16	7.81	595897	35238	Oryza sativa Indica
